# Supplementary material for: The essential clathrin adapter protein complex-2 is tumor suppressive specifically in vivo
Source: Nat Commun. 2025 Mar 6;16:2254. doi: 10.1038/s41467-025-57521-2 (PMC11885535; doi:10.1038/s41467-025-57521-2)
Supplement: Supplementary file 3 — Supplementary Data 1 [file 41467_2025_57521_MOESM3_ESM.xlsx]

## Sheet: Sheet1
HGNC Symbol	Control	sgRNA 1	sgRNA 2	sgRNA 3	sgRNA 4	sgRNA 5
CDIPT		GAATCGCAGCAGACCTGTGG	GTAGAAGGAGGAGGCCGTGA	GCCGCTGAGCAGGTAGAAGG	GTTGACCAACAGGCACATGG	GTGTAGTAGATCCGAAGCAC
SLC5A3		GCTTTGCTGACTGTCACCGG	GAAGCGCTGCAATGAACAAG	CGTGAGTGGATACTTCCTGG	GGTTTGAGGAAGTTAAGAGA	AAGAAGCCCTGAAAATGCTG
SLC5A11		GGACCAGCCTAACCAAGCCC	CCAGTAGCCCAACTATGGCC	AAGAACCTGTCCCATGCCAA	GGGAACACCATTATGAAGAG	GCAGATCTCTGGATCTGCAC
SLC2A13		AGTGCCAGTGTACATTGCGG	AGAATGTGGAGTACACGCTG	GAAGCAGCCGGAGCCGGACG	GTTTGGCTATGACACCGGGG	GCTGCTGGTGTCCAGCACGG
PI4KA		AGGGGCCTGGCACATGACGG	GGAGATGGTGGACATGCCGC	ATGTCTAAGAAAACCAACCG	ACAAATACTACATGAAGCGC	TCAGCCTGAGTGAGAAGCAG
PI4KB		GTGGTGGTCAAAGCCAGCAG	GGGGTACACGGACCACGTGG	CCAAAGAGCAGAAAACACAG	GATCCGGGCAGGGACACTGG	CCAGCTGTTCCGAAAGGCGC
PI4K2A		CCAGGGCCAGACCCAAACCG	CGAGCGGAACGAGTTCCCGG	GGGCTATCTCTCAGAAGCAG	GGAGGATCCTGAGTTCGAGG	AAGTGAGCGCCCGAGCCCGA
PI4K2B		GCTGCCTGATTCCTAATCAG	CAGGCGATCCGCGGTAGCAG	GAGGCTGCTGGACGCTGCCG	GGGTCGCACCTGAAACCGCG	GATAGGCACCCGCTTCGGAA
PIK3C3		GAGGTGAAGAGACTGAAGGA	TCTGGGAAAATGGAAGCCGA	ATAACGCCTCACAGTTGGGT	GCAGGCTCTCGATATCAAGA	GACACTTACGTTAAAAGCTG
PIK3R4		GCAGAGGACTCGGAACGAGG	AGGAGAGTTGAAGAGAGCAA	GGACCCACCAAACATGCCAC	GAGAATAGCTAAGCAGATGA	GGAACAGTCAAAAGATGGAG
BECN1		GAAACCAGGAGAGACCCAGG	GGAAGAGACTAACTCAGGAG	AAAGGAGCTGGCACTAGAGG	AGTGGCAGAAAATCTCGAGA	GAACCTCAGCCGAAGACTGA
UVRAG		GAAAGCTTTGGGACGGGAGG	AGAACCGGGAGGCAGAGCAG	TTCGTGGTGAAGATATGGGG	GGAACGGCAGAAGAAAGCTT	AGGAATCCCTAAATGAGCTG
ATG14		GGAGGAGAAGAAAACAACCC	GGACTCCGTGGACGATGCGG	TGTGCAACACTACCCGCCGG	GCAAGCTTGCTGAAGCCCGG	GCGCTGGAGGCTCCTGGCTG
RUBCN		GATGAGCCAGTGCCTAGAGG	AGTTCGTGAAAGACATCCGG	GGAGCTGGGCTGAGAGGCAG	GCTGCAGTGCCTGGAAGCAG	GGATTGGTGGAGGCTAGAGA
PIP5K1A		AAGGCTCAACCTACAAACGG	AGAACCTCAACCAGAACCCT	ATCTGGAATCAAGAGACCCA	GAAACTCACCTCAGATGCCA	GTAAAACATCAGGACGACCA
PIP5K1B		GCTGGGAATAGGATACACAG	GAAGCAGCTTCAAACAGTGA	GGAAATGAATTCCCAACAGA	GGTTCTCTACTCAACAGCCA	GGTCCAGGGAAATCTGGAGA
PIP5K1C		AGAACCTCAACCAGAACCCG	GCTCGGCATAGAAGCTGGGG	GATTGTGGTCCCCAAAGAGG	GCTGGAGGTACCGGACGAGG	AGGTTTGGCTCAGAAGAAGG
PIP4K2A		GAGGAGGAGGGCGAGAGCGA	GAGCGATGGCACCCACCCGG	CACATGAGGACGCTGAGCAG	GGGCCTGGGAGTCGTTGGGG	GTGGAGTGTGAGGAGAACGA
PIP4K2B		GGAGTGTGAGAATGATGGGG	CAACTGCACCAGCACCACGG	TGTGTCCAGCGAGGACGTGG	TGGTGTGGAAACCTACATGG	GGAGGTGGAGGAGCGGGCAG
PIP4K2C		GAAGCTGAAGAGAGATGTGG	AAAGTCCATATCCTTAAGGG	GCGGGAGGATGAGTCAGAGG	GCCTCCGATACCCTCTGGGG	GAAGGTGAAGGTGTTCCGGG
PIKFYVE		GAGAGAGCAGAAGGAGGCCA	AAAATCTGCCATCACAGCAG	GATGCGTTCTCAACCAGTAG	ACACTGAAAAGTACCTGCAG	CAGCAGTTTCCAGTCCACAG
ARF6		GAAACCCACAGTGGGAATGG	TGTGGGTTTCAACGTGGAGA	CGACCGCGACCGCATCGATG	AGAGCGGCCGGATCTTGTCC	GTGTAGTAATGCCGCCAGAG
AP2A1		ACAGGTGATGAGGCTGACGG	GTAGTCCTGGAGGTCGGTGG	GACTGTGCTCAACAAGGCCC	AGATCGTGTCGGAGATGCTG	GATGCTGCGGTACCTGGAGA
AP2A2		AGAGACAGCCAGAGACACGG	CCTGGCTGAGAAGTACGCGG	GGACAGCGTGAAGCAGAGCG	AGCAGTTTGACAGACAGCCA	GAGCACGGCATTCTTCGCGT
AP2B1		AAGATGATCGGGAGGCTCAG	GAGTTGGCATGGGATAGCCG	GGCGCCAATAAATATAGCCC	GGCTGTAAACAGCTTTGTGA	TAACAGGGTCAGTTGAGAGA
AP2M1		AGTGGGACGCACCAAACTGG	GGTGCGAGCAATGTTGGTGA	GCGGGATCACCCGGAAGGGA	ACTGCTGGCTCAGAAGATCG	GGTGATCTGCATGAAGGGGA
AP2S1		GAAACAGAAGCTGATCGAGG	CAAACACACCAACTTTGTGG	GATCGAGGAGGTGCATGCCG	GGTGTGTTTGGCGTCTCGGA	ACTGCATGTACCACTTGGCC
VAC14		GCGGCGCGAAATCCTTCTCG	GCTGTACGAAAAGCGGAAGG	GACAGCAGTCAGGATCCCGG	GGACTCAGGCATCAAAGAAG	AAGCAGGAGGGCACAGCCAG
PIK3CA		GAACGTTTGTAAAGAAGCTG	GGATTTAGCTATTCCCACGC	ACAGCCACACACTACATCAG	TCACCTGATGATGGTCGTGG	TTATTAATGTAGCCTCACGG
PIK3CB		GTTAAACAGAGCCAAAGGGA	CAACTGGATATAAATCCCAG	TAAGAAATGGTAGCTTCCCG	GGGGTGACTGCAGGTCAGAG	GACAAGAAGTTGTGACCCAG
PIK3CD		GGAGCTGTATGAGCACGAGA	GAAGTTCAGGTAGACCCCTG	ACAAGGAGTCAAACTCGTGG	GATGTGCCAATTCTGCGAGG	GAGCCCTCGGCTCAAACCTG
PIK3R1		GCCTAGCCAATATTCACTGG	AAGCTGAAAACCTGTTGCGA	AACAGTGCCAGACCCAAGAG	CTAGAGATTCATTCCGGTAG	GGCAAAAGAAGTTGAACGAG
PIK3R2		GAGCGCTGCCCACAGAGCGT	GGAACACTTGGAAGAGCAGG	GGAGGACAGCGTGGAGGCAG	GCAACGAGAAAGAGATGCAA	GGGCAAGATCAACCGCACGC
PIK3R3		GTGGTTAATGAGCTCCACCA	GCGCGATGTACAATACGGTG	ACCGCGATGACGCAGACTGG	TATCAATCGAGTACAAGCAG	AGCAGTTCCAAATGGAATGA
PIK3CG		GCTGGAGACCAGCGTGGCGG	GAAGCTCTGCAGGATGGCGC	GGAGAACTATAAACAGCCCG	TGAGAGAGGACAACTGCCGA	GATGAAGCCGCGCAGTGCTG
PIK3R5		CAGGCCAGGTCAGGAACCGG	GGGATGCTGCAGAGGCCCGG	AGGGGCCACGACATGCACGG	GGACCGACCTGACCAGGAGG	TGGACTTACACAAAGAACAG
PIK3R6		CAGCACTTACCTTGGTTCGG	GGGGACCTCGCTCAGGACCG	TCTTACCTTGGTTGCTCTGC	ACACTGACCTGAGCTCTCCA	CCACTGCCCAGATGTGGAGC
PIK3C2A		AGCATTACAGATGGAAGCAG	GTAGTCCGAATTTTGAGGGA	GCTCAGATATCTAGCAACAG	CAAGTGACTGACAATCAGAG	AGAGCTGTGCTGAAAAGGAA
PIK3C2B		GCAGAAACACAACCCTGGGG	CAGCCGCAAAGAGCTAGCGA	GAAGCTCGGGGAGGCAGAGG	GTATCCCAGATAGAAGCTCG	AGAGCATCGGATCCTAGAAG
PIK3C2G		GGATGCTCTGCAAGGAGCGG	GGAGTTATCATTTCTACGGG	GATTAGCTGGTAGATGGATG	ACAGTGAGCATGGATTCCCT	GAACAGCATAGACCCGAGAA
PPP3CA		GTTGTCGACGACCGACAGGG	CAACATAGTCCCCTAAGAAG	CCAACTGGCATGCTCCCCAG	TCATCAGGGCAGCCAGGGGA	GGGAAGCAAACCCTGCAAAG
PPP3CB		GTGGAGTGTTAGCTGGAGGA	GGACGGCAGACCCTGCAAAG	TCAGATGTCAAGCGATGTGT	GTTCTTCAGAACATCAACCC	GGTTTTCTCTCTCCGAAGGA
SYNJ2BP		GAAGAGATCAATCTTACCAG	GTAAAACATGAACGGAAGAG	CAGTATGTCTCCAACGACAG	CCTGGATGGGCGGCTCCAGG	CTGGGCTTCAACATCGTCGG
SYNJ1		GGAACCTGGAATGTGAATGG	GACACGGTCTGTCCAGGCAG	GCAGTTCAGGGTCCACCAGA	GAAGATGGCTGGAGATGCTG	CTGATAACTCCAGCACGAGG
SYNJ2		GGGACCTGGAACGTGAACGG	GAGATGGTGGAATTGAGCGC	ACGGTGGCGGAACTCCCCGA	GAGACCTGCTCGGAGAACGG	GCTGTTCGAGGCCGGCACGG
OCRL		GCGCCCTGACCCTAGCCCAG	GGAATTGACAATGCAAAAGG	ATGACTCTAAAACAGACCGG	ACAGCCAGTACTGCAAGCCA	AAAGGTTCAGCCCGAAGCCA
INPP5B		CCGGAGGATGGCCATTACCG	AGGCCCTGGCAACTTCGTGG	GGGTACGCGACAATTGGCGG	GCTTTACCGGAAGACACTGG	AAGAGTCTTACTGTAAGCAG
INPP5J		GAAGCAGAGCATGTGCCCGA	ATGGAGGGCCAGAGCAGCAG	GCAGGGGCAGCAGGAGGCCA	GGCGGTGGTGACGACAGCGA	GAACTGCTGGAGGCTGAGGA
INPP5K		CCAGTACCCAAACAGGCCAG	GCTGCTCCGGGAGTTCCAGG	GGACCGATCGCATCCTGTGG	AAGGAGAAGTGTGACGCCGG	TAATTGTTGGAAATGTGGGG
INPP5D		TGTCCATGCTTTGCAGTCGC	GGTCAAGGCCTTGCTGCACG	CTCAGGACCCTCGTGCAGCA	CCCGAGCGACCGAGACCAGC	AGATGATAAATTCACTGTTC
INPPL1		GAGGCATCCCGGTCATCCGG	CAGGTCGCGGTGGTACCAGG	GAGACAGCGAGAGCGTGGCG	TCACAGGACGCAGAGCGCGA	GCAGGGCGCACACAAGGCCC
INPP5E		GCGACATGTAGAGCACGCCG	TCGGAGCCCGGAGCATCGGG	GAGCAGCACCCATCGCCCCG	GCTCTGCACTGAGCCCCTGG	GGAGGTGCTCAGGCAGGGCG
PRKACA		GAAGATCCTCGACAAACAGA	GTCATGGAGTACGTGCCCGG	AGATGTTCTCACACCTACGG	GAAGAAGGGCGGGTAGCCAG	ACGAATCAAGACCCTCGGCA
PRKACB		TCAGGGCTACAATAAGGCAG	AGATGAGGTCTAGTGAATGG	GAGCTGCATAGAACCGTGCA	AAAATGGGAGAATCCAACTC	GGTTATGGAATATGTCCCTG
LYN		AGAGAAGATGAAAGTCCTGG	AATGAGTACACAGCAAGGGA	AAAGACAGCTTGAGTGACGA	GTTTGGCCACATAGTTGCTG	TTGGTGAAAAGGCTTGGCGC
PDE6D		GCGGGCCAGGGAGATCCTGA	ACAGGGAAGATACTCTGGCA	CATGTCAGCCAAGGACGAGC	TCCCTGTCTCAGCATCCCGA	GAGACACTGCCTTGCACTTG
ARL13B		GCTGAACTCGATGGAACCAG	GCAAATAGAGACACAAGGCC	TATTAAGTGGTTCTACCCGG	AACCATGTTCAGCAATCTCG	GCTCCATTTTATGTTTCAGG
CEP164		CCAGCTGATCTCCTATGCGG	GAGACCCTTTGTATAAGCAG	CAGGAGAGGAGGGTTCCAGG	GGAGAAGCTGTGCCAAGAGG	GGAGGCCCGGATGAGAGAGG
PTEN		ACCGCCAAATTTAATTGCAG	GAACTTGTCTTCCCGTCGTG	CAATTCAGGACCCACACGAC	TCATCTGGATTATAGACCAG	GGTTTGATAAGTTCTAGCTG
TPTE2		CGAATTTAAAGGAACAACCG	GAGGGCACAAACCATAGTCC	ATATTTCGGAGGCAATAAGG	TGAAAAGCTGATGAGAAGGC	TTATCCACCAGAATTTGCTG
TPTE		TCCTGATCCGACTGACCTGG	ATTCACTGTAAAGGAGGCAC	ACTTGAAATCAGTCAGATGG	GCGGGAGTCATCATTGAGCT	TTATCCATCAGATTTTGCCG
MTM1		TAAAAGTTGCAACTCTCCGG	AAGACCCAGCGTAAATGCAG	GAGAACGGTCAGCATCGGTG	ATTTACCAGACTGTGAGCCA	ATGGACAGTTTACAATCCAG
MTMR1		GTGGTGGTGCATTGCAGCGA	TAAGCTGGCACAGATGGAAG	AAGATTGGAGCACAGAGCCA	GAAAAGGAGTGGATAAGCTT	GAGTGGAACCCTGACAGTGA
MTMR2		TATTTGCTGGCACAACCAGG	GCGCCACCTAGAGCTCTGGG	ACGATTTGCTCATAAACCTG	AAGTATTCCCTGAAAATGGG	GTGGTAGTGCATTGCAGTGA
MTMR3		TCAGAAGCACAGACAAGTGA	GGGAAAAGCATACTCAGGAA	GGGGTGGTTGGGGATGGGCA	ACAGCTGTCGTCCACAGGGG	GAGGCCACCAAAGAGGAGAG
MTMR4		GAACAGAATCAAGCCACTGG	GCCGGATCTGACCCATGGGG	GGAAAGCAGCCGCCGAGGGG	GTAGTTAGAGATGGCAATGA	CCACACTGTCAATCATCCGG
MTMR6		GCAGCTCATTGATCTCGCTG	AGAACCCAGGGAACAAACCT	GGAGCATATCCGGACGACCA	TGGGAGTGCCAAACTCACAC	GGGGAACATAAAGTTCTCTG
MTMR7		GCTGCCAGTAATGATTAGGG	GGCCACGGCACACATCATAG	GCAGCTAGAGGAAGAACTAG	GAGACACTCGATCTACCAAG	GTACGTTCCCAAATCGGCCA
MTMR8		CCGCTGCAAGAATTTCCGGG	CCATTAGCCAAACAAACCCA	GCGGCCTGGAGAGCTCAGGG	CAGGTGTGGCCACCTCGATG	CTTTAGAGTCCCCATCGAGG
MTMR14		AGATCGGCTCAGCAAAGGGG	AAGGATGGCAGCGGGACCGG	AGATGTGGAGGACGTCACGG	GAGTGAAGTCGGCATAGCGC	GAAGTCGGGGATGCTCAATG
SMAD1		AGGTTGACGATTATGCACCT	CCCATTGTTCTTCAAGACGT	ACCTCGAATTAACTCCTACG	AACAAAGGCAGCGTTGTCTC	TCCAACGTCTTGAAGAACAA
PTPMT1		GCACGGTGGGGTCGATGCGG	AACAGGGTGTAGAGCAGCGT	CGGGGTGATCACCATGAACG	TGGCGCGTCAAGCTCCGCAA	GTACAGGACGAGAACGTGCG
SBF1		GTCGCGACTCGACCACACGG	GATGCACATCGAGACCCTGG	AAGGTGGCCCTGATGTCCGG	GCAGGAAGGTCCGGAAACGG	GGTACACACCCAGCGAGCGA
MTMR9		GGAGCTGATTAAGACCCCGC	GGGAGGACAGGATCAAGTGG	CAGCAAACTAGAGCCAAAGG	AAGAACAGGGAAACTGACGA	GCACCACATTGTCCACCCGC
MTMR10		CAGGAGGTAGGACCTGAAGG	GGGTTGTTTACCTGGGGCGG	CAAATGCAAAGAGTAGCTGG	GGAGGTAATGGAGCTGGTGG	AGAGTCTGATACAGAAGGAG
MTMR11		TATGCAGGGACCCTGGACGG	GAGGGCCCTCAGCCTCAGGT	GCTGGACGAGTGAAGAGAGG	GGAGCTGCCAGACACAATCA	AATCAGCTGGAAACTGCTGG
MTMR12		GGGAAAGGAGTAGTCGGCGG	AGGGCGTACGTACGACACGA	AAAGCAGTGAGTGTCAACGA	GAATTTACAAGACCATCCAC	GAGAGGAAATGAGACAGCAG
SBF2		AGGACAACCACAAAGAACGT	GGACTGCACAAAAGAGGCTG	AAAGTTCCACGGCCAACAGA	GACAAATACATACCAACAGG	GCTGATTTGTCCAAATGGGG
PREX1		CAAGCACCCAGACCACCCCG	CAGAAGTCCAGGCCACACAG	CAAGTGGCTGGAGCAGGTGG	AGTGGAGAAGGGCCTCACGG	GTGTAAACAATACTCCAAGG
PREX2		GATGCTGGTGAAGGAGGCGA	TGTGACAGAAGAAACAGTGA	AAGACGGTTGAAGAACAGCA	TCGTGGCCGGATCAACACGG	ACAGCTGATTTCCATAGCAG
INPP4A		AAGGAGCGGCTGCATGGCGA	GACGGGCAGCATGTCTGCGG	AGAGAGCACAGCCCTCGCCA	GGGCCCTGGCACCATGGCGA	GGCTTCCACCATCGACGTGG
INPP4B		GATCTCCGTAATCCACCCCG	TCAGACTCTGCTCCACGGGG	TGAAAACACAGCCAAAGCAA	GATGGTGGCAGTGAAGGCAG	GAAGGACTGCATGGGAGAAG
PIP4P2		GCAATGGCTGTATATGGAGG	GAGTGGGATGCTGACAGCAG	GCTTTCTTGCAAGTACGGTG	ATTGCCAGTCCAGACGCCAG	GCATTGCCAATCCAACCAGA
PIP4P1		TCGATGGGCTCAGACAGCAG	GCAAAAGAATCATCAACCTG	GAGTCCAGAACCCCAACCCA	AGATAAGGAGACAGTTACAG	ACAGATAACCCTGACACCCA
SACM1L		GTGGTTGTGCAGGATGGCGA	ACTGGGCACAATCCATCTGG	GGTCTTGTGACAGCTGAAGG	ATTTGACCCATACTTTGCAG	AGAACTTTCTGCACAGCCAG
FIG4		CAACACAGCACAGTTTATGG	GTTGAGAACCACCATACTGA	GGAGTTTTCCATCCCACTGA	GAGAAGAAGCTGTATTACAG	ACTTTGACCAGATGTTCCAG
INPP5F		GCATCTCTGCAATGCACTGA	GCAGATCACCAAGCAAGCCA	TGATGCTACTCACAGAGACG	TATGGGTAAATCCGATCCCA	GCATTACAGCTCGCAATGTG
DPM1		ACTACGACTGACTTCCAAGG	GTAGTCCTCGCAGGTCTCGG	TGGAAGCCCAGATGGAACAA	CATGGAATGAAACATGCCAC	ATTCTACAGGAAGCAAAAGG
PLCB1		CAGATGAGCCCAGATGGCCG	GGAGCAGCGCATGATCACAG	TGAGGGCTCGAACATGCTGG	GTGTCCGACAGCCTCAAGAA	GAGACACGCCAAAGCTCCCA
PLCB2		GAAGTCTGTGAAGCTCAAGG	GCGTGGTGAAGCTGCAGCGG	GAAGCGCAAGGAGCAGCACG	GAAGCTGGAGGAGAAGCAGG	GACAGGGTTGAGCAGAGACA
PLCB3		GCAGGTGGCCCAGACAGCGC	GAAGGTGGGCATCTACGTGG	GCAGTTGGAGCCGCCCACCG	CCGCAGGGTCTCCACCACGG	GGAGGAGAAGCTGATGACGG
PLCB4		GACATGGAGAAGTGAAGGCA	GAAAATTGGCACCTACGTAG	TAGCACAGCACACAAAGGAA	CGGATAGTTTGTGTCTGCAG	AAGGAGTTAGGTCTTCCCAG
PLCG1		AAGGGAAGATAATGGAACGG	GGAGTAGAACAAAGTCATGA	GAAATTAAGGAGATCCGCCC	CAGCTGAGCAAACTGCCCGT	TACTGGCTTCCAAGAAGGGG
PLCG2		GGATGAGAAGTATGACGCGG	GCTGTTGACGAAGCCCACGG	AGGACGAACACAAGCAACAG	TCTGTGGCAAACTCCACCGG	GAGAACCGCACAGCCAGAGG
PLCD1		GAAGGAGCTCAACATCCAGG	CAAGATGCTGACCCAGCGGG	GATCGACCGCACCTTCGCCG	GAAGGGCAGCCAGCTCCTGA	GCGAATGGGGCACCGCACGG
PLCD3		CCTTGTGCCACGTGCGCGAG	GCAAGATCCGCTCGCGCACG	GTACACGCGGGTCAGCTGGC	GCTGACCCGCGTGTACCCGC	GGGGGCGTCACCTCTGGGGA
PLCD4		GAGAAGAGCAGATGAAGTAG	GGAAGAGTCAGAATTGGCGC	ATACATCCACCTCCACGCAG	GCTGCTGCTCCCAGCTGCAG	GCAGCTGCTGAGCACCACCT
PLCH1		CAGATGATCAAGCTGAAACG	AATATTCCACAGACAAGCTG	GAAGCTGATAAGAATGGTGA	CAAGAAAGATCACCTAACTG	AAGCAATGTAGTAGTTGCAG
PLCH2		AGCACCGCTCCTGCATCCGC	ACAAGATGATGTCCACCCGC	CAAACTGCTCGATGATGTCC	CCTGGTCCGCTTCTACTACC	TGTGACCCTCGAGAGCTGCC
PLCZ1		CAATCAAGACAAGGAAACAG	ATTCAGGATGACTTCAGAGG	GCAGATCCATGGGCAGACCA	GACAATGACAGGCTGAAACA	TTAGACATCTGACTACCCAG
PLCE1		ACTTCTTGCTCCCAAAGACG	GCAAAGCTTCATGAGACCGG	AAGTCTGGAGACAGACGAGG	GAGGAGGACAGCCCCAGTGA	GAAGGCCTTCGACCATGGGA
RAC1		CATACCAATCTCCTTAGCCA	TCTAGTGGTATCCTGAGGTG	TTACTGTTTGCGGATAGGAT	AATCCCCACCTACCTTTGCA	GTGTGAGCGCCGAGCACTCC
RAC2		ACAGCAAGCCAGTGAACCTG	GGACACCATCGAGAAACTGA	CCAGGATGATGGGTGTGCTG	GGCTCCCATCACCTACCCGC	TGGTGGTGTAGCTGATGAGA
RAC3		GCAGGCCATCAAGTGCGTGG	CCAGCTTGGTGCCCACCAGG	GTCCCTGCAGTGGTACCCGG	GGCACCCATCACCTACCCAC	GTACTCTCCGGGGAAGGCGT
PLCL1		GAGACTCATAGTTTTCCCCG	AGGGCAACCAGAACACACCA	CGGATGAGGGACCGTCGCAG	GCAGTGCGACCCCGCTGCGA	GCAGCCTCTTGATTTTATGG
PLCL2		AAGAGGGTCAGGAAAAGGGC	CCGGCCAGCCATCATGAGGG	GTGGCTATTACTAACCGAAG	TGAGATTGGCCACAGAGGAG	GCTGCAGGGAATTGTGCCGG
PITPNA		GGGTGGTGGCGAAGGCGTGG	GGTGAATGAGCCCTACGAGA	ACAAGATCTACCACCTGCAG	AAATCTATCAAAACAGGCCG	TGACCGTCAAGTTCAAGTGG
PITPNB		CAAGTGGATCGATCTCACGA	AATGAGACTGGTGGTGGAGA	GCAAAGTGCCTGCATTCGTG	GTGAGGATGATTGCTCCCGA	TGACCATCAAATTCAAGTGG
PITPNM1		GGAGACAAGGGCATAGGCGG	GAGGTGGGGCAGCGTGACGG	GAGCCTGGACGAGTACCAGG	GCAGTGCCCGGAACCAGCCT	GAATTTCTCCACGAAAGGGC
PITPNM2		GGCGCGGCCTCAAGAAACAG	GGGTGCCCCTGAGTTCAGGG	GGTGTCGAACACGTTGGCGA	AAGGCGTCAGAGCAGACGGG	GAGGTGAGGCAGAGCCACCG
PITPNM3		GCAGGGGCATCCAGAAGTGG	ACAGAGATCACCAACAGCAG	GATGCTGGATGTGCACGGCG	GAAGGGCGGCCAGAGGGACG	GGAGATGGCCAACAGGGGAA
PITPNC1		GAGTGACCGGGGAGAAGGGG	GAGGACCCTCACCATGGCAA	GGACGGGGACAGTTGAGGGA	CATGCCGCTCACCGTAGACG	ATGGGCAGTTCACCGAGAAG
sgRPL36_1	+	CATAGGGTAGCGTAGGGCCA
sgRPL36_2	+	CACGGCCATAGGGTAGCGTA
sgRPL36_3	+	TCACGTTCTTGGTCACTTTG
sgRPL36_4	+	CCCAGGCACAGCCGACGCCG
sgRPL36_5	+	CCATGGCGCGCCGCTCGTAC
sgRPS8_1	+	TTCCACATGCAGGCATCTCT
sgRPS8_2	+	CAGGCATCTCTCGGGACAAC
sgRPS8_3	+	GCGCCCAGCTGCCAACACCA
sgRPS8_4	+	GCTCGCACCCACCTTGGTGT
sgRPS8_5	+	GGAAGTAACACGCACCAGCT
sgRPS15A_1	+	TGCTTCCATCCCGCCAGTTT
sgRPS15A_2	+	ACTTACCCAAACTGGCGGGA
sgRPS15A_3	+	AAAGGCCAACTTACCCAAAC
sgRPS15A_4	+	TACTCTTGAGAGCATCTGCC
sgRPS15A_5	+	CCTTGTTTAGCCTGCCTGTG
sgRPL27A_1	+	GGCCACGTGAGCCACGGCCA
sgRPL27A_2	+	GGCACTTACCTATGCGGCCG
sgRPL27A_3	+	GAAGCCGGCACTTACCTATG
sgRPL27A_4	+	GTATTCCTGCAGGCAAGCAC
sgRPL27A_5	+	TTACCTCTTCCTAGCCACCC
sgRPL28_1	+	CCAGGAGCCCAATAACTTGA
sgRPL28_2	+	GTTGTAGCGGAAGGAATTGC
sgRPL28_3	+	GGCGTGGAGCCGGCAGCCGA
sgRPL28_4	+	GAGCCGGCAGCCGACGGCAA
sgRPL28_5	+	AGCCGACGGCAAAGGTGTCG
sgRPL37_1	+	TCCTTTAATGTGCAGACGAA
sgRPL37_2	+	ACGAAGGGAACGTCATCGTT
sgRPL37_3	+	CACACGTTGTGCCGCCGCTG
sgRPL37_4	+	TTTAGATAACTGGAGTGCCA
sgRPL37_5	+	ACAAACTGTACCTGAATCTG
sgRPL11_1	+	TCCCTGTTGCAGCAGGATCA
sgRPL11_2	+	CGGATGCGAAGTTCCCGCAT
sgRPL11_3	+	CTCTGTCTCAACATCTGTGT
sgRPL11_4	+	CAGACTGACGCGAGCAGCCA
sgRPL11_5	+	GACGCGAGCAGCCAAGGTGT
sgRPL34_1	+	TACGTCGGTATGTCAAACGC
sgRPL34_2	+	AGCGTTTGACATACCGACGT
sgRPL34_3	+	TATTGTAGGAAAGCCTACGT
sgRPL34_4	+	TTTGTTAGAGGCTGTATTGT
sgRPL34_5	+	GGTAAACAATTCTATTACCA
sgRPL18_1	+	TCCCGTCCCTCCAGTTATAC
sgRPL18_2	+	TGGCCAGAAACCTGTATAAC
sgRPL18_3	+	GAATGTGGAGTTGGTTCTTC
sgRPL18_4	+	ACAACCTCTTCAACACAACC
sgRPL18_5	+	AAGGGACAGAGGCGGCCGGT
sgRPS25_1	+	TGCCCTCCTACAGCCGCCTA
sgRPS25_2	+	TTCTTCTTGTCGTCCTTAGG
sgRPS25_3	+	TAAGGACGACAAGAAGAAGA
sgRPS25_4	+	GACAAGAAGAAGAAGGACGC
sgRPS25_5	+	GGTGAGCAGAAGTGGTCCAA
ControlA1	-	GTAGCGAACGTGTCCGGCGT
ControlA2	-	GACCGGAACGATCTCGCGTA
ControlA3	-	GGCAGTCGTTCGGTTGATAT
ControlA4	-	GCTTGAGCACATACGCGAAT
ControlA5	-	GTGGTAGAATAACGTATTAC
ControlB1	-	GTCATACATGGATAAGGCTA
ControlB2	-	GATACACGAAGCATCACTAG
ControlB3	-	GAACGTTGGCACTACTTCAC
ControlB4	-	GATCCATGTAATGCGTTCGA
ControlB5	-	GTCGTGAAGTGCATTCGATC
ControlC1	-	GTTCGACTCGCGTGACCGTA
ControlC2	-	GAATCTACCGCAGCGGTTCG
ControlC3	-	GAAGTGACGTCGATTCGATA
ControlC4	-	GCGGTGTATGACAACCGCCG
ControlC5	-	GTACCGCGCCTGAAGTTCGC
ControlD1	-	GCAGCTCGTGTGTCGTACTC
ControlD2	-	GCGCCTTAAGAGTACTCATC
ControlD3	-	GAGTGTCGTCGTTGCTCCTA
ControlD4	-	GCAGCTCGACCTCAAGCCGT
ControlD5	-	GTATCCTGACCTACGCGCTG
ControlE1	-	GTGTATCTCAGCACGCTAAC
ControlE2	-	GTCGTCATACAACGGCAACG
ControlE3	-	GTCGTGCGCTTCCGGCGGTA
ControlE4	-	GCGGTCCTCAGTAAGCGCGT
ControlE5	-	GCTCTGCTGCGGAAGGATTC
ControlF1	-	GTCTTCCGCCGCTCAAGTTA
ControlF2	-	GCATGGAGGAGCGTCGCAGA
ControlF3	-	GTAGCGCGCGTAGGAGTGGC
ControlF4	-	GATCACCTGCATTCGTACAC
ControlF5	-	GCACACCTAGATATCGAATG
ControlG1	-	GTTGATCAACGCGCTTCGCG
ControlG2	-	GCGTCTCACTCACTCCATCG
ControlG3	-	GCCGACCAACGTCAGCGGTA
ControlG4	-	GGATACGGTGCGTCAATCTA
ControlG5	-	GAATCCAGTGGCGGCGACAA
ControlH1	-	GCACTGTCAGTGCAACGATA
ControlH2	-	GCGATCCTCAAGTATGCTCA
ControlH3	-	GCTAATATCGACACGGCCGC
ControlH4	-	GGAGATGCATCGAAGTCGAT
ControlH5	-	GGATGCACTCCATCTCGTCT
ControlI1	-	GTGCCGAGTAATAACGCGAG
ControlI2	-	GAGATTCCGATGTAACGTAC
ControlI3	-	GTCGTCACGAGCAGGATTGC
ControlI4	-	GCGTTAGTCACTTAGCTCGA
ControlI5	-	GTTCACACGGTGTCGGATAG
ControlJ1	-	GGATAGGTGACCTTAGTACG
ControlJ2	-	GTATGAGTCAAGCTAATGCG
ControlJ3	-	GCAACTATTGGAATACGTGA
ControlJ4	-	GTTACCTTCGCTCGTCTATA
ControlJ5	-	GTACCGAGCACCACAGGCCG
