# Supplementary material for: The essential clathrin adapter protein complex-2 is tumor suppressive specifically in vivo
Source: Nat Commun. 2025 Mar 6;16:2254. doi: 10.1038/s41467-025-57521-2 (PMC11885535; doi:10.1038/s41467-025-57521-2)
Supplement: Supplementary file 4 — Supplementary Data 2 [file 41467_2025_57521_MOESM4_ESM.xlsx]

## Sheet: P1
Sequence Name	Sequence	TimePt/tumor	Repeat	Cell line
sgINDEX_F12	AAT GAT ACG GCG ACC ACC GAG ATC TAC ACT CTT TCC CTA CAC GAC GCT CTT CCG ATC TAA GAT CGG TCT TGT GGA AAG GAC GAA ACA CCG	Init	1	BXPC
sgINDEX_F13	AAT GAT ACG GCG ACC ACC GAG ATC TAC ACT CTT TCC CTA CAC GAC GCT CTT CCG ATC TGA AGA TCG GTC TTG TGG AAA GGA CGA AAC ACC G	Init	2	BXPC
sgINDEX_F14	AAT GAT ACG GCG ACC ACC GAG ATC TAC ACT CTT TCC CTA CAC GAC GCT CTT CCG ATC TCG AAG ATC GGT CTT GTG GAA AGG ACG AAA CAC CG	Init	3	BXPC
sgINDEX_F15	AAT GAT ACG GCG ACC ACC GAG ATC TAC ACT CTT TCC CTA CAC GAC GCT CTT CCG ATC TTC GAA GAT CGG TCT TGT GGA AAG GAC GAA ACA CCG	Init	4	BXPC
sgINDEX_F17	AAT GAT ACG GCG ACC ACC GAG ATC TAC ACT CTT TCC CTA CAC GAC GCT CTT CCG ATC TGA CGT AAG ATC GGT CTT GTG GAA AGG ACG AAA CAC CG	Fin	1	BXPC
sgINDEX_F18	AAT GAT ACG GCG ACC ACC GAG ATC TAC ACT CTT TCC CTA CAC GAC GCT CTT CCG ATC TCG ACG TAA GAT CGG TCT TGT GGA AAG GAC GAA ACA CCG	Fin	2	BXPC
sgINDEX_F19	AAT GAT ACG GCG ACC ACC GAG ATC TAC ACT CTT TCC CTA CAC GAC GCT CTT CCG ATC TGC GAC GTA AGA TCG GTC TTG TGG AAA GGA CGA AAC ACC G	Fin	3	BXPC
sgINDEX_F20	AAT GAT ACG GCG ACC ACC GAG ATC TAC ACT CTT TCC CTA CAC GAC GCT CTT CCG ATC TTG CGA CGT AAG ATC GGT CTT GTG GAA AGG ACG AAA CAC CG	Fin	4	BXPC
sgINDEX_F21	AAT GAT ACG GCG ACC ACC GAG ATC TAC ACT CTT TCC CTA CAC GAC GCT CTT CCG ATC TAT ACA CCT CTT GTG GAA AGG ACG AAA CAC CG	Male	1	BXPC
sgINDEX_F22	AAT GAT ACG GCG ACC ACC GAG ATC TAC ACT CTT TCC CTA CAC GAC GCT CTT CCG ATC TAA TAC ACC TCT TGT GGA AAG GAC GAA ACA CCG	Male	2	BXPC
sgINDEX_F23	AAT GAT ACG GCG ACC ACC GAG ATC TAC ACT CTT TCC CTA CAC GAC GCT CTT CCG ATC TGA ATA CAC CTC TTG TGG AAA GGA CGA AAC ACC G	Male	3	BXPC
sgINDEX_F24	AAT GAT ACG GCG ACC ACC GAG ATC TAC ACT CTT TCC CTA CAC GAC GCT CTT CCG ATC TCG AAT ACA CCT CTT GTG GAA AGG ACG AAA CAC CG	Male	4	BXPC
sgINDEX_F25	AAT GAT ACG GCG ACC ACC GAG ATC TAC ACT CTT TCC CTA CAC GAC GCT CTT CCG ATC TTC GAA TAC ACC TCT TGT GGA AAG GAC GAA ACA CCG	Female	1	BXPC
sgINDEX_F26	AAT GAT ACG GCG ACC ACC GAG ATC TAC ACT CTT TCC CTA CAC GAC GCT CTT CCG ATC TAC GTA ATA CAC CTC TTG TGG AAA GGA CGA AAC ACC G	Female	2	BXPC
sgINDEX_F27	AAT GAT ACG GCG ACC ACC GAG ATC TAC ACT CTT TCC CTA CAC GAC GCT CTT CCG ATC TGA CGT AAT ACA CCT CTT GTG GAA AGG ACG AAA CAC CG	Female	3	BXPC
sgINDEX_F28	AAT GAT ACG GCG ACC ACC GAG ATC TAC ACT CTT TCC CTA CAC GAC GCT CTT CCG ATC TCG ACG TAA TAC ACC TCT TGT GGA AAG GAC GAA ACA CCG	Female	4	BXPC
sgINDEX_F29	AAT GAT ACG GCG ACC ACC GAG ATC TAC ACT CTT TCC CTA CAC GAC GCT CTT CCG ATC TGC GAC GTA ATA CAC CTC TTG TGG AAA GGA CGA AAC ACC G	Init	1	CFPAC
sgINDEX_F30	AAT GAT ACG GCG ACC ACC GAG ATC TAC ACT CTT TCC CTA CAC GAC GCT CTT CCG ATC TTG CGA CGT AAT ACA CCT CTT GTG GAA AGG ACG AAA CAC CG	Init	2	CFPAC
sgINDEX_F31	AAT GAT ACG GCG ACC ACC GAG ATC TAC ACT CTT TCC CTA CAC GAC GCT CTT CCG ATC TCG AGA GTT CTT GTG GAA AGG ACG AAA CAC CG	Init	3	CFPAC
sgINDEX_F32	AAT GAT ACG GCG ACC ACC GAG ATC TAC ACT CTT TCC CTA CAC GAC GCT CTT CCG ATC TAC GAG AGT TCT TGT GGA AAG GAC GAA ACA CCG	Init	4	CFPAC
sgINDEX_F33	AAT GAT ACG GCG ACC ACC GAG ATC TAC ACT CTT TCC CTA CAC GAC GCT CTT CCG ATC TGA CGA GAG TTC TTG TGG AAA GGA CGA AAC ACC G	Fin	1	CFPAC
sgINDEX_F34	AAT GAT ACG GCG ACC ACC GAG ATC TAC ACT CTT TCC CTA CAC GAC GCT CTT CCG ATC TCG ACG AGA GTT CTT GTG GAA AGG ACG AAA CAC CG	Fin	2	CFPAC
sgINDEX_F35	AAT GAT ACG GCG ACC ACC GAG ATC TAC ACT CTT TCC CTA CAC GAC GCT CTT CCG ATC TTC GAC GAG AGT TCT TGT GGA AAG GAC GAA ACA CCG	Fin	3	CFPAC
sgINDEX_F36	AAT GAT ACG GCG ACC ACC GAG ATC TAC ACT CTT TCC CTA CAC GAC GCT CTT CCG ATC TAC GTA CGA GAG TTC TTG TGG AAA GGA CGA AAC ACC G	Fin	4	CFPAC
sgINDEX_F37	AAT GAT ACG GCG ACC ACC GAG ATC TAC ACT CTT TCC CTA CAC GAC GCT CTT CCG ATC TGA CGT ACG AGA GTT CTT GTG GAA AGG ACG AAA CAC CG	Male	1	CFPAC
sgINDEX_F38	AAT GAT ACG GCG ACC ACC GAG ATC TAC ACT CTT TCC CTA CAC GAC GCT CTT CCG ATC TCG ACG TAC GAG AGT TCT TGT GGA AAG GAC GAA ACA CCG	Male	2	CFPAC
sgINDEX_F39	AAT GAT ACG GCG ACC ACC GAG ATC TAC ACT CTT TCC CTA CAC GAC GCT CTT CCG ATC TGC GAC GTA CGA GAG TTC TTG TGG AAA GGA CGA AAC ACC G	Male	3	CFPAC
sgINDEX_F40	AAT GAT ACG GCG ACC ACC GAG ATC TAC ACT CTT TCC CTA CAC GAC GCT CTT CCG ATC TTG CGA CGT ACG AGA GTT CTT GTG GAA AGG ACG AAA CAC CG	Male	4	CFPAC
sgINDEX_F41	AAT GAT ACG GCG ACC ACC GAG ATC TAC ACT CTT TCC CTA CAC GAC GCT CTT CCG ATC TCG CAG GAT CTT GTG GAA AGG ACG AAA CAC CG	Female	1	CFPAC
sgINDEX_F42	AAT GAT ACG GCG ACC ACC GAG ATC TAC ACT CTT TCC CTA CAC GAC GCT CTT CCG ATC TAC GCA GGA TCT TGT GGA AAG GAC GAA ACA CCG	Female	2	CFPAC
sgINDEX_F43	AAT GAT ACG GCG ACC ACC GAG ATC TAC ACT CTT TCC CTA CAC GAC GCT CTT CCG ATC TGA CGC AGG ATC TTG TGG AAA GGA CGA AAC ACC G	Female	3	CFPAC
sgINDEX_F44	AAT GAT ACG GCG ACC ACC GAG ATC TAC ACT CTT TCC CTA CAC GAC GCT CTT CCG ATC TCG ACG CAG GAT CTT GTG GAA AGG ACG AAA CAC CG	Female	4	CFPAC
sgINDEX_F45	AAT GAT ACG GCG ACC ACC GAG ATC TAC ACT CTT TCC CTA CAC GAC GCT CTT CCG ATC TTC GAC GCA GGA TCT TGT GGA AAG GAC GAA ACA CCG	Init	1	HPAF
sgINDEX_F46	AAT GAT ACG GCG ACC ACC GAG ATC TAC ACT CTT TCC CTA CAC GAC GCT CTT CCG ATC TAC GTA CGC AGG ATC TTG TGG AAA GGA CGA AAC ACC G	Init	2	HPAF
sgINDEX_F47	AAT GAT ACG GCG ACC ACC GAG ATC TAC ACT CTT TCC CTA CAC GAC GCT CTT CCG ATC TGA CGT ACG CAG GAT CTT GTG GAA AGG ACG AAA CAC CG	Init	3	HPAF
sgINDEX_F48	AAT GAT ACG GCG ACC ACC GAG ATC TAC ACT CTT TCC CTA CAC GAC GCT CTT CCG ATC TCG ACG TAC GCA GGA TCT TGT GGA AAG GAC GAA ACA CCG	Init	4	HPAF
sgINDEX_F49	AAT GAT ACG GCG ACC ACC GAG ATC TAC ACT CTT TCC CTA CAC GAC GCT CTT CCG ATC TGC GAC GTA CGC AGG ATC TTG TGG AAA GGA CGA AAC ACC G	Fin	1	HPAF
sgINDEX_F50	AAT GAT ACG GCG ACC ACC GAG ATC TAC ACT CTT TCC CTA CAC GAC GCT CTT CCG ATC TTG CGA CGT ACG CAG GAT CTT GTG GAA AGG ACG AAA CAC CG	Fin	2	HPAF
sgINDEX_F52	AAT GAT ACG GCG ACC ACC GAG ATC TAC ACT CTT TCC CTA CAC GAC GCT CTT CCG ATC TAC GTA CCC TCT TGT GGA AAG GAC GAA ACA CCG	Fin	3	HPAF
sgINDEX_F53	AAT GAT ACG GCG ACC ACC GAG ATC TAC ACT CTT TCC CTA CAC GAC GCT CTT CCG ATC TGA CGT ACC CTC TTG TGG AAA GGA CGA AAC ACC G	Fin	4	HPAF
sgINDEX_F54	AAT GAT ACG GCG ACC ACC GAG ATC TAC ACT CTT TCC CTA CAC GAC GCT CTT CCG ATC TCG ACG TAC CCT CTT GTG GAA AGG ACG AAA CAC CG	Male	1	HPAF
sgINDEX_F55	AAT GAT ACG GCG ACC ACC GAG ATC TAC ACT CTT TCC CTA CAC GAC GCT CTT CCG ATC TTC GAC GTA CCC TCT TGT GGA AAG GAC GAA ACA CCG	Male	2	HPAF
sgINDEX_F56	AAT GAT ACG GCG ACC ACC GAG ATC TAC ACT CTT TCC CTA CAC GAC GCT CTT CCG ATC TAC GTA CGT ACC CTC TTG TGG AAA GGA CGA AAC ACC G	Male	3	HPAF
sgINDEX_F57	AAT GAT ACG GCG ACC ACC GAG ATC TAC ACT CTT TCC CTA CAC GAC GCT CTT CCG ATC TGA CGT ACG TAC CCT CTT GTG GAA AGG ACG AAA CAC CG	Male	4	HPAF
sgINDEX_F58	AAT GAT ACG GCG ACC ACC GAG ATC TAC ACT CTT TCC CTA CAC GAC GCT CTT CCG ATC TCG ACG TAC GTA CCC TCT TGT GGA AAG GAC GAA ACA CCG	Female	1	HPAF
sgINDEX_F59	AAT GAT ACG GCG ACC ACC GAG ATC TAC ACT CTT TCC CTA CAC GAC GCT CTT CCG ATC TGC GAC GTA CGT ACC CTC TTG TGG AAA GGA CGA AAC ACC G	Female	2	HPAF
sgINDEX_F60	AAT GAT ACG GCG ACC ACC GAG ATC TAC ACT CTT TCC CTA CAC GAC GCT CTT CCG ATC TTG CGA CGT ACG TAC CCT CTT GTG GAA AGG ACG AAA CAC CG	Female	3	HPAF
sgINDEX_F61	AAT GAT ACG GCG ACC ACC GAG ATC TAC ACT CTT TCC CTA CAC GAC GCT CTT CCG ATC TGA ACC TTT CTT GTG GAA AGG ACG AAA CAC CG	Female	4	HPAF

## Sheet: P2
Sequence Name	Sequence	TimePt/tumor	Repeat	Cell line
sgINDEX_F12	AAT GAT ACG GCG ACC ACC GAG ATC TAC ACT CTT TCC CTA CAC GAC GCT CTT CCG ATC TAA GAT CGG TCT TGT GGA AAG GAC GAA ACA CCG	Init	1	MiaPaca
sgINDEX_F13	AAT GAT ACG GCG ACC ACC GAG ATC TAC ACT CTT TCC CTA CAC GAC GCT CTT CCG ATC TGA AGA TCG GTC TTG TGG AAA GGA CGA AAC ACC G	Init	2	MiaPaca
sgINDEX_F14	AAT GAT ACG GCG ACC ACC GAG ATC TAC ACT CTT TCC CTA CAC GAC GCT CTT CCG ATC TCG AAG ATC GGT CTT GTG GAA AGG ACG AAA CAC CG	Init	3	MiaPaca
sgINDEX_F15	AAT GAT ACG GCG ACC ACC GAG ATC TAC ACT CTT TCC CTA CAC GAC GCT CTT CCG ATC TTC GAA GAT CGG TCT TGT GGA AAG GAC GAA ACA CCG	Init	4	MiaPaca
sgINDEX_F17	AAT GAT ACG GCG ACC ACC GAG ATC TAC ACT CTT TCC CTA CAC GAC GCT CTT CCG ATC TGA CGT AAG ATC GGT CTT GTG GAA AGG ACG AAA CAC CG	Fin	1	MiaPaca
sgINDEX_F18	AAT GAT ACG GCG ACC ACC GAG ATC TAC ACT CTT TCC CTA CAC GAC GCT CTT CCG ATC TCG ACG TAA GAT CGG TCT TGT GGA AAG GAC GAA ACA CCG	Fin	2	MiaPaca
sgINDEX_F19	AAT GAT ACG GCG ACC ACC GAG ATC TAC ACT CTT TCC CTA CAC GAC GCT CTT CCG ATC TGC GAC GTA AGA TCG GTC TTG TGG AAA GGA CGA AAC ACC G	Fin	3	MiaPaca
sgINDEX_F20	AAT GAT ACG GCG ACC ACC GAG ATC TAC ACT CTT TCC CTA CAC GAC GCT CTT CCG ATC TTG CGA CGT AAG ATC GGT CTT GTG GAA AGG ACG AAA CAC CG	Fin	4	MiaPaca
sgINDEX_F21	AAT GAT ACG GCG ACC ACC GAG ATC TAC ACT CTT TCC CTA CAC GAC GCT CTT CCG ATC TAT ACA CCT CTT GTG GAA AGG ACG AAA CAC CG	Male	1	MiaPaca
sgINDEX_F22	AAT GAT ACG GCG ACC ACC GAG ATC TAC ACT CTT TCC CTA CAC GAC GCT CTT CCG ATC TAA TAC ACC TCT TGT GGA AAG GAC GAA ACA CCG	Male	2	MiaPaca
sgINDEX_F23	AAT GAT ACG GCG ACC ACC GAG ATC TAC ACT CTT TCC CTA CAC GAC GCT CTT CCG ATC TGA ATA CAC CTC TTG TGG AAA GGA CGA AAC ACC G	Male	3	MiaPaca
sgINDEX_F24	AAT GAT ACG GCG ACC ACC GAG ATC TAC ACT CTT TCC CTA CAC GAC GCT CTT CCG ATC TCG AAT ACA CCT CTT GTG GAA AGG ACG AAA CAC CG	Male	4	MiaPaca
sgINDEX_F25	AAT GAT ACG GCG ACC ACC GAG ATC TAC ACT CTT TCC CTA CAC GAC GCT CTT CCG ATC TTC GAA TAC ACC TCT TGT GGA AAG GAC GAA ACA CCG	Female	1	MiaPaca
sgINDEX_F26	AAT GAT ACG GCG ACC ACC GAG ATC TAC ACT CTT TCC CTA CAC GAC GCT CTT CCG ATC TAC GTA ATA CAC CTC TTG TGG AAA GGA CGA AAC ACC G	Female	2	MiaPaca
sgINDEX_F27	AAT GAT ACG GCG ACC ACC GAG ATC TAC ACT CTT TCC CTA CAC GAC GCT CTT CCG ATC TGA CGT AAT ACA CCT CTT GTG GAA AGG ACG AAA CAC CG	Female	3	MiaPaca
sgINDEX_F28	AAT GAT ACG GCG ACC ACC GAG ATC TAC ACT CTT TCC CTA CAC GAC GCT CTT CCG ATC TCG ACG TAA TAC ACC TCT TGT GGA AAG GAC GAA ACA CCG	Female	4	MiaPaca
sgINDEX_F29	AAT GAT ACG GCG ACC ACC GAG ATC TAC ACT CTT TCC CTA CAC GAC GCT CTT CCG ATC TGC GAC GTA ATA CAC CTC TTG TGG AAA GGA CGA AAC ACC G	Init	1	Panc
sgINDEX_F30	AAT GAT ACG GCG ACC ACC GAG ATC TAC ACT CTT TCC CTA CAC GAC GCT CTT CCG ATC TTG CGA CGT AAT ACA CCT CTT GTG GAA AGG ACG AAA CAC CG	Init	2	Panc
sgINDEX_F31	AAT GAT ACG GCG ACC ACC GAG ATC TAC ACT CTT TCC CTA CAC GAC GCT CTT CCG ATC TCG AGA GTT CTT GTG GAA AGG ACG AAA CAC CG	Init	3	Panc
sgINDEX_F32	AAT GAT ACG GCG ACC ACC GAG ATC TAC ACT CTT TCC CTA CAC GAC GCT CTT CCG ATC TAC GAG AGT TCT TGT GGA AAG GAC GAA ACA CCG	Init	4	Panc
sgINDEX_F33	AAT GAT ACG GCG ACC ACC GAG ATC TAC ACT CTT TCC CTA CAC GAC GCT CTT CCG ATC TGA CGA GAG TTC TTG TGG AAA GGA CGA AAC ACC G	Fin	1	Panc
sgINDEX_F34	AAT GAT ACG GCG ACC ACC GAG ATC TAC ACT CTT TCC CTA CAC GAC GCT CTT CCG ATC TCG ACG AGA GTT CTT GTG GAA AGG ACG AAA CAC CG	Fin	2	Panc
sgINDEX_F35	AAT GAT ACG GCG ACC ACC GAG ATC TAC ACT CTT TCC CTA CAC GAC GCT CTT CCG ATC TTC GAC GAG AGT TCT TGT GGA AAG GAC GAA ACA CCG	Fin	3	Panc
sgINDEX_F36	AAT GAT ACG GCG ACC ACC GAG ATC TAC ACT CTT TCC CTA CAC GAC GCT CTT CCG ATC TAC GTA CGA GAG TTC TTG TGG AAA GGA CGA AAC ACC G	Fin	4	Panc
sgINDEX_F37	AAT GAT ACG GCG ACC ACC GAG ATC TAC ACT CTT TCC CTA CAC GAC GCT CTT CCG ATC TGA CGT ACG AGA GTT CTT GTG GAA AGG ACG AAA CAC CG	Male	1	Panc
sgINDEX_F38	AAT GAT ACG GCG ACC ACC GAG ATC TAC ACT CTT TCC CTA CAC GAC GCT CTT CCG ATC TCG ACG TAC GAG AGT TCT TGT GGA AAG GAC GAA ACA CCG	Male	2	Panc
sgINDEX_F39	AAT GAT ACG GCG ACC ACC GAG ATC TAC ACT CTT TCC CTA CAC GAC GCT CTT CCG ATC TGC GAC GTA CGA GAG TTC TTG TGG AAA GGA CGA AAC ACC G	Male	3	Panc
sgINDEX_F40	AAT GAT ACG GCG ACC ACC GAG ATC TAC ACT CTT TCC CTA CAC GAC GCT CTT CCG ATC TTG CGA CGT ACG AGA GTT CTT GTG GAA AGG ACG AAA CAC CG	Male	4	Panc
sgINDEX_F41	AAT GAT ACG GCG ACC ACC GAG ATC TAC ACT CTT TCC CTA CAC GAC GCT CTT CCG ATC TCG CAG GAT CTT GTG GAA AGG ACG AAA CAC CG	Female	1	Panc
sgINDEX_F42	AAT GAT ACG GCG ACC ACC GAG ATC TAC ACT CTT TCC CTA CAC GAC GCT CTT CCG ATC TAC GCA GGA TCT TGT GGA AAG GAC GAA ACA CCG	Female	2	Panc
sgINDEX_F43	AAT GAT ACG GCG ACC ACC GAG ATC TAC ACT CTT TCC CTA CAC GAC GCT CTT CCG ATC TGA CGC AGG ATC TTG TGG AAA GGA CGA AAC ACC G	Female	3	Panc
sgINDEX_F44	AAT GAT ACG GCG ACC ACC GAG ATC TAC ACT CTT TCC CTA CAC GAC GCT CTT CCG ATC TCG ACG CAG GAT CTT GTG GAA AGG ACG AAA CAC CG	Female	4	Panc
