# Supplementary material for: The essential clathrin adapter protein complex-2 is tumor suppressive specifically in vivo
Source: Nat Commun. 2025 Mar 6;16:2254. doi: 10.1038/s41467-025-57521-2 (PMC11885535; doi:10.1038/s41467-025-57521-2)
Supplement: Supplementary file 5 — Supplementary Data 3 [file 41467_2025_57521_MOESM5_ESM.xlsx]

## Sheet: ScaledGeneTargetAvg
	BXPC3 InVitro1	BXPC3 InVitro2	BXPC3 InVitro3	BXPC3 InVitro4	BXPC3 Male1	BXPC3 Male2	BXPC3 Male3	BXPC3 Male4	BXPC3 Female1	BXPC3 Female2	BXPC3 Female3	BXPC3 Female4	CFPAC1 InVitro1	CFPAC1 InVitro2	CFPAC1 InVitro3	CFPAC1 InVitro4	CFPAC1 Male1	CFPAC1 Male2	CFPAC1 Male3	CFPAC1 Male4	CFPAC1 Female1	CFPAC1 Female2	CFPAC1 Female3	CFPAC1 Female4	HPAF-II InVitro1	HPAF-II InVitro2	HPAF-II InVitro3	HPAF-II InVitro4	HPAF-II Male1	HPAF-II Male2	HPAF-II Male3	HPAF-II Male4	HPAF-II Female1	HPAF-II Female2	HPAF-II Female3	HPAF-II Female4	MIAPACA2 InVitro1	MIAPACA2 InVitro2	MIAPACA2 InVitro3	MIAPACA2 InVitro4	MIAPACA2 Male1	MIAPACA2 Male2	MIAPACA2 Male3	MIAPACA2 Male4	MIAPACA2 Female1	MIAPACA2 Female2	MIAPACA2 Female3	MIAPACA2 Female4	PANC-1 InVitro1
AP2A1	-1.46518	-1.07357	-1.19314	-1.30549	0.718456	2.44872	-0.269441	-0.181236	0.471651	0.023259	2.02889	0.460721	-1.14894	-1.21037	-0.976482	-1.23003	-0.582819	0.0245356	-0.372524	-0.437961	0.0231609	0.0500566	-0.2547	0.0965004	-0.756787	-0.874323	-0.755242	-1.32626	0.656958	-0.507706	-0.327446	-0.0494006	0.23831	0.176822	0.29862	-0.296114	-0.745148	-0.670652	-0.287859	-0.528389	-1.40195	-0.11415	0.232126	-0.557216	0.0293893	-0.892348	-0.850183	-0.43582	-0.404784
AP2A2	-0.48238	-0.621529	-0.503788	-0.760697	-0.252783	0.830778	-0.670304	-0.60178	-0.579461	-0.322193	0.742889	1.60654	-1.06793	-0.335591	-0.128796	-0.321429	-0.94347	-0.921719	-0.704654	0.422262	-0.770712	-0.707615	-0.536392	0.0546976	-0.577455	-0.163446	-0.274097	-0.354299	-0.742374	-0.0281597	0.189378	0.0804805	-0.228169	0.0272219	-0.81029	0.0268682	-0.551058	-0.623947	-0.105003	-0.626564	0.117678	-0.447983	-0.0776001	1.70591	-0.994766	-0.293196	0.0630244	-0.338033	0.0797834
AP2B1	-1.05518	-0.815258	-0.631118	-1.10726	0.505698	1.82569	-0.535533	-0.354391	-0.349187	-0.502125	0.93678	0.373896	-0.625164	-0.865818	-0.65905	-0.810466	-0.394741	-0.204996	-0.496133	0.43347	-0.727494	-0.588977	-0.255604	0.286776	-0.121569	-0.481052	-0.363845	-0.529352	-1.22114	-0.473725	-0.456466	0.178174	-0.254339	0.349671	-0.600196	0.68603	-0.297409	-0.307508	0.0275549	-0.123098	-0.158434	0.0460384	1.5847	-0.294711	0.355985	-0.471245	-0.116819	-0.439399	-2.38136
AP2M1	-1.65828	-1.5441	-1.51915	-1.72455	1.96803	0.602141	0.80523	0.0171073	0.669889	0.557289	2.43166	2.45552	-0.770466	-1.27246	-1.28434	-1.09642	0.570803	0.389756	-0.914768	-0.940512	-0.606731	-0.124971	-0.103418	-0.587395	-1.97649	-1.02841	-1.55738	-1.45029	-0.850283	-0.136351	-0.40162	-0.770136	-0.0456762	0.473168	-0.0991063	-0.470762	-1.3819	-1.46503	-1.39203	-1.28633	0.389551	1.21934	1.27979	3.04415	1.74425	-0.364041	0.0853219	-0.412736	-1.63936
AP2S1	-1.76812	-0.579456	-1.64105	-1.46027	1.78265	2.08305	1.8812	0.521049	2.68782	-0.00398353	2.5126	0.93861	-1.462	-1.70216	-0.91166	-1.34353	-0.911894	-1.55132	-0.964791	-0.599997	-0.585742	-2.29065	-0.800795	0.585051	-2.0331	-1.08578	-1.62706	-2.13403	-0.724401	0.197349	-0.201387	-0.100091	-0.296932	0.396883	0.194729	-0.0716196	-1.20235	-1.24834	0.29985	-1.13596	1.18294	1.2818	1.82085	1.9624	0.319967	-0.311769	0.147794	2.20598	-1.09591
ARF6	-0.848018	-0.64294	-0.799869	-0.801427	-1.18166	-1.01234	-1.53497	-1.3353	-1.97433	-1.80045	-0.0140112	-0.321196	-0.936107	-0.691498	-0.901422	-1.02689	-0.407355	-1.65747	-1.01519	-1.52907	-1.4481	-0.570919	-0.825492	0.386917	-0.770828	-0.926693	-0.97825	-0.778662	0.176054	-1.11723	-1.50681	-1.27137	-1.03513	-1.40228	-1.07529	-1.01797	-0.25679	-0.248844	0.0157158	-0.173386	-0.12259	1.00925	3.5171	-0.53689	-0.126894	1.56192	-0.12149	-0.389288	-0.865858
ARL13B	-0.283565	-0.464824	-0.467342	-0.278299	-0.619135	-1.39986	-0.50075	-0.321308	-0.509416	-0.500532	-0.0699448	0.755141	-0.20142	-0.200975	0.0961632	0.306506	0.710336	-1.44839	-1.16545	-0.253251	-0.360066	-0.615456	0.243856	-0.410525	-0.239169	-0.350617	-0.118843	-0.192546	-0.0286507	-0.0281165	-0.749436	0.228427	0.123513	0.102379	-0.137928	-0.642227	-0.23677	-0.292799	-0.700006	-0.309438	-0.000790153	-0.79989	-0.122789	-0.884344	-0.889797	-0.0424617	-1.01397	-0.554673	0.172075
ATG14	-0.542602	-0.700943	-0.620473	-0.816445	-0.158315	0.273196	-0.0512771	-0.312145	-0.0621018	-0.5782	-0.39219	-0.289599	-0.625565	-0.615877	-0.902407	-1.00166	0.17502	0.0436218	-1.12257	-0.0758121	-0.805423	1.5038	-0.757016	-0.589476	-0.47136	-0.997113	-0.541913	-0.463202	-0.679486	0.52303	-0.704621	-0.53207	0.505563	-0.071812	-0.307656	-1.57465	-0.924638	-1.01747	-1.14528	-0.777068	-1.0761	-0.205781	-0.828929	-0.621023	-0.696431	-0.752076	-0.503356	-0.531392	0.270852
BECN1	-1.88404	-1.70769	-1.35769	-1.61266	-1.79157	-1.06389	-1.17279	-0.794775	-0.6115	1.09213	-0.647092	-1.17562	-1.35005	-1.37945	-1.57247	-1.60243	-1.7761	-0.874874	-0.630062	-1.12632	-1.49441	-2.08219	-0.0592223	-1.24346	-1.15256	-1.42222	-1.15467	-0.850864	-1.2352	-0.802126	-0.571306	-1.24684	-1.25173	-1.25478	-0.550088	-1.98705	-1.75336	-1.60889	-2.13299	-1.66813	-0.806726	-0.373033	-0.584656	0.546279	-0.00682764	-0.139665	0.353764	-0.820962	1.07653
CDIPT	-3.24974	-3.31404	-3.26695	-3.04246	-1.9459	-1.76154	-2.29904	-1.51827	-2.66513	1.41826	-2.04613	-2.74342	-1.87576	-2.5466	-1.48826	-2.34406	-2.75519	-2.61934	-2.14042	-2.23767	-3.66743	-1.34309	0.41314	-2.71956	-1.99588	-2.2534	-1.87317	-1.81182	-1.29606	-2.53921	-2.79772	-2.00212	-2.21783	-1.3721	-3.0419	-2.57953	-3.34985	-3.38385	-2.50728	-3.4612	-2.66728	-2.41545	-0.65243	1.71161	-1.90171	-1.59184	-2.03629	-0.940901	2.95322
CEP164	-0.833785	-1.33128	-1.02711	-1.35607	-0.38347	2.67671	-1.00927	-0.69785	-0.362607	-0.776915	-0.589479	-0.909665	-1.02825	-1.08881	-2.05158	-1.33697	-0.783593	-1.56018	-1.81357	-1.72789	-1.43668	0.186785	-0.955832	-0.623629	-1.0848	-1.11114	-1.43323	-1.14931	-0.429601	-0.968407	-0.86393	-1.57236	-1.37672	0.556259	0.605567	-0.837665	-1.10025	-0.979968	-0.759944	-1.17583	-0.959707	-0.998093	0.99847	-0.576485	-1.45256	-1.0424	-1.28075	-0.748605	-0.17854
Control	0.0361212	0.00712585	-0.221343	0.0750519	0.330691	-0.1481	0.091325	-0.0890939	-0.366216	0.156506	0.714494	-0.277453	-0.662369	0.677823	-0.0818325	0.0478312	-0.488845	0.532851	0.0932036	-0.095726	-0.0138513	0.280454	-0.61433	1.20077	0.0828916	0.199526	-0.103878	-0.0520298	-0.257187	0.504556	0.58733	-0.014018	0.29146	-0.576793	-0.0578152	0.511388	0.0199504	0.114585	0.952394	-0.0643938	-0.404414	1.01854	0.423198	1.21503	0.303554	-0.281361	-0.103184	1.01715	-1.78292
Control	0.13904	-0.224298	0.104081	0.222564	-0.192716	1.19049	-0.23086	-0.164305	-0.445835	1.66895	0.463859	-0.267028	-0.0205677	0.373622	0.232686	-0.195928	-0.560196	-0.326055	0.997821	0.387875	-0.291597	0.780576	-0.192606	0.944318	0.0527286	0.0153635	-0.247966	-0.0183983	-0.728052	0.338595	-0.226025	-0.0538418	0.588316	0.0767337	0.122427	-0.346004	0.0217726	0.103458	0.881441	0.00157747	0.318069	0.936557	0.026049	0.336431	-0.568574	-0.345489	-0.215055	-0.179811	-1.65666
Control	-0.314114	-0.190025	0.106172	-0.0173731	-0.614594	0.354726	-0.513887	-0.265558	-0.0200726	-1.06003	-0.4373	0.0623986	0.59935	-0.679426	-0.271827	0.30275	0.164849	-0.0126201	-0.224528	-1.01866	0.293752	0.58252	0.343875	0.770227	0.583126	-0.0783143	0.293785	0.181382	0.253146	-0.390881	0.0048624	-0.0558898	0.534139	-0.260238	0.506053	-0.657332	0.144463	0.149481	0.190193	-0.226349	0.379188	0.385105	-0.152433	-0.347592	-0.654323	-0.910931	-0.925494	-0.312858	2.31917
Control	-0.162127	0.142812	-0.170236	-0.0951828	-0.775996	0.292817	0.922426	-0.308324	0.221478	-0.418114	0.197441	0.516048	0.0817789	-0.0715012	-0.192356	-0.190554	0.25302	-0.822798	0.243317	-0.39381	-0.259318	-0.379644	-1.26039	0.991178	-0.136342	0.126188	-0.128665	0.134394	-0.835171	0.132786	-0.00281988	-0.0481728	-0.119423	0.231696	-0.471744	0.546583	0.0812104	0.0293811	0.836755	0.151251	0.891993	1.13576	-0.307585	-0.2334	0.506181	1.14935	0.194705	-0.210738	-0.900008
Control	0.0252032	0.0949274	0.0554282	-0.0278011	-0.334869	0.487577	-0.268809	-0.219341	-0.720395	-0.975501	-0.436306	0.423093	-0.0428574	0.0285916	0.2803	-0.0438767	-0.208074	-0.0136334	-0.11668	0.19772	0.0880504	0.191091	-0.791537	-0.521141	-0.0975757	-0.245835	-0.00718465	-0.0946817	0.716971	0.678236	-0.450042	0.17377	-0.0537531	0.216867	-0.698893	0.529787	-0.0210951	-0.0208052	-0.512403	-0.00299236	-0.184859	-1.05965	0.0986932	-0.154644	1.10045	1.10057	0.668593	-0.378006	0.315347
Control	0.0265211	0.0357717	0.150814	0.0924869	1.03073	-0.446682	0.150692	-0.101696	-0.0367729	0.0821212	0.108748	0.262661	0.203446	-0.0239797	0.33092	0.0203088	1.26787	0.769889	-0.345241	0.146561	-0.102237	-1.21865	-0.00666252	-0.472986	-0.0223806	-0.359047	0.0784511	-0.175004	0.229223	-0.742637	-0.249486	0.712375	-0.609469	-0.549248	-0.0666894	0.184713	-0.0660461	-0.0353434	-0.551611	-0.180166	0.0613248	-0.66613	-0.0252116	-0.996962	-0.112385	-0.337401	0.0840509	-0.0395646	0.902608
Control	-0.0554382	0.0999052	-0.128991	-0.072681	-0.312065	-1.01381	0.0278381	-0.159112	-0.309173	-0.0970476	-0.267313	-0.514039	0.612014	0.240676	-0.380422	0.343975	0.258264	0.0113086	-0.308635	1.18701	0.392639	-0.239876	1.34443	-0.344623	-0.282736	0.0757642	-0.311299	-0.129452	-0.82481	0.14358	0.801322	-0.199294	-0.31041	0.338709	0.601938	-0.417678	0.0399463	0.012845	0.264895	-0.0315411	-0.492628	0.905343	-0.444418	0.182733	0.424155	-0.476642	-0.0507736	-0.573919	-0.318162
Control	-0.00736344	0.000107705	0.262578	-0.213618	-0.163433	0.178272	0.11858	-0.00311839	2.26335	0.215757	-0.47101	-0.174111	-0.236844	-0.363145	-0.0534107	-0.281973	-0.58011	-0.592995	-0.183408	-0.131749	0.295492	-0.18107	0.0693338	-1.1166	-0.0284952	0.260144	-0.120602	0.102321	1.32247	-0.816623	0.00895673	-0.141633	-0.417291	-0.171647	0.274756	0.379505	-0.0622231	-0.0571047	-1.35003	0.0312363	-0.899071	-0.732067	0.831025	0.229093	-1.3817	0.832985	0.59968	0.416024	0.256546
Control	0.146003	-0.0602823	-0.0189709	0.0442355	-0.442669	-0.164512	0.0791928	1.40796	-0.264061	0.0867618	0.189823	0.0740443	-0.264712	-0.232744	0.0685866	-0.311752	0.604786	0.554452	-0.500366	0.12555	0.000858324	-0.0144476	0.0604748	-0.58031	-0.13123	-0.425141	0.281967	-0.00667735	-0.190736	-0.802309	-0.311406	-0.348962	0.0518064	0.332307	-0.0496763	-0.257213	-0.0758644	-0.119738	-0.169116	0.156604	0.841861	-0.814639	0.241465	-0.0535	0.0570682	0.210895	0.746122	0.716315	-0.0110476
Control	0.166154	0.093956	-0.139532	-0.00768236	1.47492	-0.730783	-0.376497	-0.0974126	-0.322304	0.340599	-0.0624374	-0.105614	-0.269238	0.050083	0.0673552	0.309219	-0.711566	-0.100399	0.344515	-0.404777	-0.403789	0.199047	1.04741	-0.870832	-0.0199855	0.431352	0.265392	0.058146	0.31415	0.954697	-0.162693	-0.0243323	0.0446257	0.361614	-0.160357	-0.473749	-0.0821145	-0.17676	-0.542516	0.164774	-0.511465	-1.10883	-0.690783	-0.177189	0.325573	-0.941982	-0.998644	-0.454599	0.875127
DPM1	-0.487801	-1.03745	-0.964971	-0.562378	-0.475551	2.87175	-0.416067	-0.556775	-0.355173	-0.980032	-0.413783	-0.41249	-1.62268	-1.82725	-1.86006	-2.0422	-2.50694	-1.26775	-2.22765	-0.926967	-2.65158	-1.01129	-1.70636	-0.264734	-1.27037	-1.75932	-1.77823	-1.58849	0.0818313	-0.726753	-0.233637	-0.335327	-0.722907	-0.341091	0.020586	-0.534383	-0.668038	-0.606743	-0.610939	-0.364256	-1.25814	-0.797856	-0.880898	0.376026	-1.51624	-0.86544	-0.746105	-0.522739	1.18049
FIG4	-0.709659	-0.254248	-0.317264	-0.278117	-0.432354	-0.377669	-0.88464	-0.262023	-1.0453	-0.441029	-0.0167936	-0.996027	-0.755408	-1.10732	-0.989073	-0.914319	-0.9308	-1.26579	-0.681197	-1.24793	-1.51591	-0.332187	1.56313	-1.14201	-0.605869	-0.585902	-0.92209	-0.934644	-0.950053	-0.92864	-1.1146	-0.983395	-1.30705	-0.568077	0.25368	-0.715731	-0.200032	-0.317817	-1.08599	-0.307807	0.725878	-1.18064	-0.457645	1.78503	-0.220353	-0.190773	0.283268	2.108	1.00219
INPP4A	-0.612527	-0.744281	-0.5978	-0.612364	-0.757955	-0.0910805	-0.596457	-0.616293	-0.859818	-1.10367	-1.11406	0.655885	-1.16971	-0.502485	-0.787812	-0.83846	-0.151509	0.0581593	-1.10395	-1.44162	-0.718722	-1.79712	-0.017498	-0.292399	-0.577402	-1.00899	-0.47067	-0.540844	0.442674	-0.661505	-0.0452493	-0.360071	-0.507714	-0.340713	-0.78652	-0.118718	-0.62567	-0.590337	-0.366612	-0.52099	-0.332027	0.170185	3.74044	-0.291367	-0.481842	0.0870272	-0.376861	-0.532323	0.595588
INPP4B	-0.349078	-0.44117	-0.351938	-0.503827	-1.49667	0.692407	-0.188121	-0.229177	-0.911609	0.458185	0.54794	0.844594	-0.881142	-0.824106	-0.556562	-0.688317	-0.0585326	-0.609176	-0.465934	-0.900978	-0.37392	-1.65218	0.391179	-1.67558	-0.482723	-0.200803	-1.0405	-0.758587	-2.59349	-0.0968576	-0.646019	-0.588059	0.135302	-0.924496	-1.77649	-0.940087	-0.346198	-0.833749	-1.37255	-0.643731	-2.03903	-1.44156	-0.217746	-0.999962	-1.75699	-1.7729	-2.0562	0.289912	2.86011
INPP5B	-0.711085	-0.712404	-0.709907	-0.802451	1.45753	1.00571	-0.856939	-0.697687	-0.271422	-0.425203	0.100879	-0.910103	-1.44647	-1.24945	-0.635946	-0.995753	0.657164	-1.92777	0.335797	1.30149	-1.41239	-0.68945	-0.808393	0.0605126	-0.787247	-0.884089	-0.624803	-0.684169	-1.1725	-0.424308	-1.0195	-0.234579	-0.462989	0.315892	-1.08861	-0.815636	-0.514527	-0.631848	-0.15151	-0.577791	-1.0265	0.572899	-0.32188	-0.467285	-1.43657	-1.23095	-1.26296	-0.438151	-1.04323
INPP5D	0.0260633	-0.0898013	-0.0294204	0.095161	0.00774576	0.186269	-0.532505	-0.394848	-0.134425	0.0212731	-0.282066	-0.344648	0.318636	0.0722875	-0.0162912	-0.0335342	-0.182472	0.177301	0.399316	-0.338259	0.452496	-0.620664	-0.428446	-0.267452	-0.0722776	0.258303	-0.276944	-0.0908559	1.43355	-0.152787	-0.346424	0.00356049	0.166687	0.0592979	-0.183906	0.539297	-0.0681732	-0.235309	-0.669102	-0.0201871	0.181439	0.276133	-0.369509	-0.798031	0.115741	-0.255678	0.056262	2.01501	0.111715
INPP5E	-0.650927	-0.530751	-0.79221	-1.18845	-1.47176	-0.635952	-0.968472	-0.63878	0.266409	-0.299042	-0.522449	-0.905061	-0.48818	-0.521812	-1.2655	-0.569322	-0.254237	0.0710506	-0.351572	-0.942762	0.200525	-0.453814	-0.573809	0.516272	-0.648182	-0.291767	-0.541915	-0.125664	-0.0739381	-0.401322	-0.0363365	-0.172922	-0.69824	-0.785809	-1.16581	-0.33792	-0.680492	-0.654502	0.213147	-0.855794	-0.40784	0.234619	-0.383986	1.54541	-1.05414	-0.923587	-0.940471	-0.387665	-0.00252897
INPP5F	-0.377096	-0.347303	-0.534996	-0.566366	-0.973135	-0.4203	-0.495865	-0.327725	-0.302171	-0.753588	-0.134089	2.9966	-0.421194	-0.165816	-0.854774	-0.640279	-0.213029	-0.920564	-0.339442	-0.456156	-0.699176	0.151111	0.713275	-0.742467	-0.324744	-0.30819	-0.57131	-0.115896	-0.64633	-0.426402	-0.430522	-0.625864	0.0343865	-0.822335	-0.916183	-0.778431	-0.555923	-0.267072	-0.537643	-0.222376	-1.22716	-0.336447	0.801836	-1.09714	-1.50709	-1.29174	-1.43244	-0.650193	-0.0321725
INPP5J	-0.74137	-0.970816	-0.565444	-0.761499	0.0413884	-0.233417	-0.570634	-0.374475	-0.938613	-0.674146	-0.697203	-0.828414	-0.329408	-0.76853	0.0397249	-0.286529	0.163688	0.52763	0.0271774	-0.345415	0.26655	0.84258	-0.523776	-0.855147	-0.312879	-0.187709	-0.508781	-0.481303	0.618432	-0.689971	-0.478989	-0.661755	-0.0804448	0.397154	0.431315	-0.333006	-0.411625	-0.550215	-0.796781	-0.364762	-0.62505	-0.739159	0.400826	-0.631905	-0.772133	-0.429518	0.161111	-0.657222	0.139335
INPP5K	-1.0217	-0.964919	-0.593654	-1.094	0.819274	-0.942201	-0.484868	-0.360388	-0.565169	-0.603813	0.832945	0.00687626	-0.437876	-0.740721	-0.51007	-0.911273	-0.235372	-0.324991	-0.526907	-0.823823	-1.05321	-0.489465	0.601687	-0.0565805	-1.0173	-0.728678	-1.06137	-0.827028	-0.170759	-0.40788	-0.845079	-0.919649	-0.697669	-0.809981	0.259317	-2.29459	-1.2029	-1.13644	-0.39145	-1.31466	-0.00415073	1.40852	1.41059	-0.00652452	-0.290852	-0.304293	0.266142	0.170581	0.50566
INPPL1	-0.714137	-0.476896	-0.653285	-0.835544	-0.646836	0.405507	0.112861	0.145142	-0.467923	-0.381273	0.608445	0.0128587	-1.25176	-1.24312	-0.8558	-0.58202	0.463443	-0.992422	-0.938735	-0.656292	-0.62395	1.24073	-0.32433	1.13689	-0.467718	-0.431474	-0.393984	-0.428172	-0.729419	-0.507829	-1.06959	-0.634375	-0.556505	-0.161621	-0.487558	-0.543399	-0.148812	-0.140918	1.06587	-0.243972	-0.752776	0.855997	0.356986	0.452526	-0.983888	-0.197341	0.413937	-0.1548	-1.73584
LYN	-0.0982949	-0.421579	-0.394381	-0.350998	-0.574208	0.058326	-0.546245	-0.36274	-0.629962	-0.569476	0.149644	-0.309517	-0.214616	-0.268672	-0.332883	0.0463178	0.393673	0.620942	-0.285555	-0.31161	-0.139775	-0.489352	-0.114827	-1.2611	0.0210778	-0.0286303	-0.420531	-0.533276	-0.015584	-0.804486	-0.520885	-0.570151	0.478765	-0.744138	-0.306265	-0.962314	-0.416041	-0.47822	-1.485	-0.4142	-1.10314	-1.37402	0.579466	-1.40814	-0.663929	-0.136321	0.462073	-0.25256	1.35402
MTM1	-0.484802	-0.119119	-0.304127	-0.2383	0.288455	-0.156388	-0.332413	-0.461884	-0.452446	-0.6648	-0.0521073	0.18423	-0.447244	0.423156	-0.485643	-0.344859	-0.683773	-0.660665	-0.392534	0.0173575	-0.211848	-1.38667	0.428168	-1.07153	-0.189814	-0.418158	0.0468499	-0.0440827	-0.486119	-0.446168	-0.494496	-0.532992	0.563191	-0.112084	-0.284495	0.396705	-0.274824	-0.558313	-0.949766	-0.296295	-0.847082	-0.446595	-0.206514	-1.27286	-0.678936	-0.737797	-0.732202	-0.67271	0.264292
MTMR1	-0.296771	-0.318391	-0.28508	-0.290138	1.08849	-0.22079	-0.0315801	-0.0854887	-0.748374	-0.659051	0.267383	-0.330596	-0.641513	-0.597037	-0.655502	-0.53969	-0.633188	-0.316665	-0.50653	-0.26851	-0.34583	-1.45746	0.634339	-0.998602	-0.0478228	-0.614793	-0.310096	-0.529717	0.290656	-0.456016	-0.182883	-0.191925	0.244192	0.0696487	0.66805	-1.12267	-0.589205	-0.635853	-0.998417	-0.559566	-0.0499945	-0.915409	-0.893992	-1.173	-0.940649	-0.728154	-0.472594	-0.352981	0.125753
MTMR10	-0.349325	-0.275912	-0.394929	-0.27326	-0.335959	-0.801145	-0.377867	-0.187754	0.0872127	-0.318315	0.307551	0.112385	-0.663733	-0.16236	0.261671	-0.575947	0.766517	0.198116	-0.0987445	-0.167832	0.456668	-0.80794	0.602749	0.461761	-0.206607	-0.126766	-0.657693	-0.486951	0.0511962	-0.522214	-0.453128	-0.330369	-0.886648	-0.60522	-0.508637	-0.26866	-0.494495	-0.475992	0.130096	-0.574359	-0.774118	-0.0468274	0.824549	0.381964	-0.224034	-0.690739	-0.679057	2.0874	0.0866555
MTMR11	-0.239095	-0.72139	-0.626821	-0.520965	0.17273	-0.166774	-0.747928	-0.655209	-0.271831	-0.391854	-0.191607	-0.314512	-0.693361	-0.38682	-0.699213	-0.342603	-0.230214	-0.266034	-0.260283	-0.396237	0.0778227	-0.122522	1.72619	1.17042	-0.677565	-0.59286	-0.617439	-0.517981	-0.302406	-0.592299	-1.04374	-0.486119	-1.05115	0.815586	-1.17357	-0.265789	-0.652061	-0.293219	0.771169	-0.471876	-0.44045	1.0584	1.13009	0.740586	0.0909483	-0.342306	-0.676724	1.40772	-0.655199
MTMR12	-0.481316	-0.479376	-0.739918	-0.587077	-0.743734	0.0713901	-0.904895	-0.554527	-1.19833	-1.12827	-0.19363	-1.27015	-1.34378	-0.784198	-0.784165	-1.07244	-1.20375	-0.804034	-0.103409	0.713898	-0.511023	-0.866374	1.75681	-1.0835	-0.360619	-0.330141	-0.2985	-0.144029	0.312635	0.236506	-0.400251	-0.635693	-0.94406	-1.28536	-0.57498	-0.239886	-0.255649	-0.3696	-1.16594	-0.492939	-1.16364	-0.96471	-0.492575	-0.877303	0.312519	-1.0853	-1.10547	-0.812246	0.876426
MTMR14	-0.589853	-0.698682	-0.140947	-0.335274	-0.0964784	-0.397883	-0.899919	-0.39647	-0.490885	-1.56212	-0.16151	-0.418647	-0.841868	-0.31523	-0.535221	-0.418477	-0.240848	-0.167183	-0.475266	-0.388223	-0.923254	-0.803727	1.23743	-1.01569	-0.660205	-0.913792	-0.521982	-0.451505	0.412735	-0.456358	-0.345571	-0.253892	0.226339	0.682379	-0.836208	-0.58826	-0.540873	-0.517025	-1.24842	-0.34247	1.48183	-0.388993	0.581609	1.01259	0.600723	-0.189564	0.409164	0.192887	0.258855
MTMR2	-0.313305	-0.485145	-0.410939	-0.020096	-0.324346	0.462407	-0.830486	-0.204878	-1.11785	-0.363475	-0.839735	-0.0735118	-0.86227	-0.440319	-0.926939	-0.469843	-0.460971	-0.716419	-0.514755	-0.412947	-0.588496	-0.273687	0.573402	-0.536805	-0.532672	-0.893615	-0.88768	-0.608834	0.243351	-1.10851	-0.108365	-0.729276	-1.25324	0.26877	-1.20253	-1.5641	-0.375544	-0.463239	-0.607023	-0.186841	-0.169748	1.06456	-0.644788	-0.413205	-0.458738	-1.09657	-1.11277	-0.614784	-0.541349
MTMR3	-0.684777	-0.69176	-0.587822	-0.69534	-1.58967	-0.362741	-1.32664	-0.0843547	-0.504865	-0.523729	-0.0953396	-1.22959	-1.1081	-0.367016	-0.175178	-0.183939	-0.548766	-1.77292	-0.46265	-1.00419	-0.00967489	-1.3794	-0.52627	-0.331326	-0.725897	-0.369474	-0.479561	-0.852618	0.436164	-0.582933	-0.628713	-0.382701	-1.74906	0.0355752	0.922182	-0.629209	-0.570532	-0.336855	-0.0482274	-0.497694	0.00732226	-0.740624	0.189234	-0.940907	-1.03154	-0.273026	0.104091	-0.452161	-0.496935
MTMR4	-0.47578	-0.973738	-0.586156	-0.720564	-0.7053	-0.986378	-0.760182	-0.647895	-0.542893	-0.529718	-0.264984	-1.29284	-1.69173	-0.91818	-1.28846	-1.33495	-0.757614	-0.630049	-2.1466	-1.57382	-1.72485	-1.42173	-0.414687	-1.21784	-1.0248	-1.48585	-0.631722	-1.05022	-0.830999	-0.904955	-0.552678	-0.858098	-0.155469	-0.609204	-0.816057	-0.467177	-0.802509	-1.00406	-1.40937	-1.00485	-1.16405	-1.33846	-0.542381	-0.20258	-1.5034	-1.32591	-1.50779	-0.778586	0.191735
MTMR6	0.273147	-0.347589	0.039689	0.21361	-0.792794	-0.559177	0.0819389	-0.262767	0.59466	0.765882	0.218235	-0.539726	-0.184944	0.0843058	-0.619747	-0.652652	-1.3146	-0.518856	-0.138142	1.32295	-0.178355	0.0236764	-0.231029	0.368773	-0.36455	-0.23613	-0.551911	-0.426125	0.719452	-0.200597	0.483375	-0.25552	-0.605464	-0.147342	-0.105713	-1.10356	-0.457077	-0.473142	0.348584	-0.476789	0.316051	0.0336506	-0.352436	-0.648423	0.0665174	-0.83407	-0.847401	0.958213	0.473983
MTMR7	-0.331438	-0.428659	-0.250158	-0.162092	-0.743005	-1.5311	-0.222357	1.04753	-0.178981	-0.686632	1.15429	1.15191	-0.20736	0.452576	-0.426995	-0.319969	0.0748312	0.49857	0.0156831	0.0238916	-0.483906	-1.22202	-0.19741	-0.268294	-0.370871	-0.461026	-0.671634	-0.503986	0.747896	-0.742566	0.224218	-0.415034	0.00293393	0.050388	-0.888804	-0.574836	-0.319372	-0.419811	-0.654878	-0.386981	0.812047	-0.591942	0.70024	-0.947892	0.321452	0.250814	-0.992073	1.13272	0.105469
MTMR8	-0.686353	-0.726054	-0.591713	-0.88568	-1.0026	-0.786005	-0.743548	-0.516046	-0.143305	-1.27383	-0.0349387	-0.752287	-0.405888	0.0950602	-0.991134	-0.564519	0.307253	-0.16434	-0.184941	-0.150982	0.349983	-0.882072	1.46996	-0.573074	-0.456807	-0.298133	0.0290734	-0.485508	-0.827826	-1.20692	-0.284685	-0.156191	0.239096	0.173923	0.691996	1.0647	-0.721147	-0.678731	-1.00573	-0.331223	-0.675248	-0.719981	0.102894	-0.10289	-1.52819	-1.06848	-0.958261	-0.73127	0.903233
MTMR9	-0.137891	-0.51215	-0.278105	-0.448953	-0.797234	-0.914144	-1.0047	-0.962807	0.925444	-1.13547	-0.963866	0.208441	-0.688037	-0.421444	-0.470226	-0.495144	-0.283201	-0.990705	0.174044	0.103616	0.391459	0.223043	-0.108588	-1.08749	-0.483382	-0.827028	-0.653719	-1.03205	0.704582	-0.990078	-0.115124	-0.79679	-0.831951	-0.566855	-1.38369	0.231797	-0.878294	-0.749467	-0.973595	-0.666898	-1.07943	-0.33586	3.84915	2.33889	-0.926659	-0.454881	-0.138389	1.43613	-0.0339914
OCRL	-0.287456	-0.594272	-0.678979	-0.195971	-0.707209	-0.234937	3.06171	0.0208706	1.85443	-0.388396	0.230352	-1.01274	-0.610127	-1.01462	-0.763165	-0.775648	-0.773291	0.740153	-0.505484	1.42968	0.35678	-0.538294	-0.562565	-1.69686	-0.628675	-0.537372	-0.27194	-0.46288	-0.925849	0.114978	-0.409206	-0.991413	-1.32164	-0.580029	-1.35803	-1.16699	-0.462649	-0.903512	-1.24739	-0.663729	-1.38029	-1.40193	-0.119418	0.119255	-1.6555	-1.14322	-1.02163	-0.661718	2.01032
PDE6D	-0.235424	-0.455899	-0.196674	-0.295277	0.634394	-0.317282	-0.372322	-0.429708	-0.661545	-0.112187	0.109327	-0.524152	-1.12171	-0.696603	-0.844506	-0.978413	-0.966863	-0.544186	-0.604876	-0.393191	-0.60683	0.317035	-0.972291	-1.41419	-0.612802	-0.754524	-0.521991	-0.669642	0.361198	-0.0655514	-0.935953	-0.556466	-0.115728	0.534793	0.243057	-0.10112	-0.669446	-0.658014	-1.35506	-0.653233	0.109035	-0.792539	-0.312367	-0.726272	-0.791435	2.55016	-1.7443	0.392882	0.229759
PI4K2A	-0.478309	-0.595523	0.0988863	-0.639841	0.422055	-0.945938	-0.620351	-0.45527	-0.771656	-0.62512	-0.238117	-0.850086	-1.22579	-1.2541	-0.955733	-1.16539	0.409126	-1.60391	-1.81572	-0.695057	-0.432054	-0.739204	-1.28734	-0.818652	-0.764543	-0.567569	-0.383168	-0.875102	0.0824812	-1.02672	-0.680599	-1.00467	-0.48348	1.26268	-1.39955	0.338675	-0.43948	-0.44479	-0.451595	-0.48901	-0.917689	-0.811048	-0.779081	-1.20149	-1.49258	-0.89725	-0.789071	0.319101	0.19365
PI4K2B	-0.361112	-0.29133	-0.340948	-0.420335	-0.563567	-0.0310562	-0.29686	-0.387965	-0.119396	-0.479254	0.643674	-0.624632	-0.470075	-0.557403	-0.790757	-0.359551	0.000479121	0.252947	-0.652069	-0.328616	0.32982	1.52219	-0.618406	0.819595	-0.544485	-0.150065	-0.68421	-0.431084	0.369632	-0.276208	-0.317496	0.128342	0.307297	0.602273	0.524977	0.229322	-0.214443	-0.109506	0.699493	-0.164442	-0.14927	0.455746	-0.156184	-0.19064	0.370932	-0.780021	-0.799399	0.545244	-1.00877
PI4KA	-2.0099	-1.73867	-2.16453	-1.78542	-2.0768	-1.37283	-1.50651	-1.05556	-1.3051	-1.35037	-0.888735	-1.62303	-1.32091	-1.96637	-0.98876	-1.55373	0.695691	-1.1154	-1.3837	0.150924	-0.759098	-1.41974	-2.1821	-0.486395	-2.15394	-1.8337	-1.80695	-1.77201	-0.342458	-0.0484767	-0.605827	-1.26569	-1.07595	-2.01617	-0.995401	-1.13963	-1.58076	-1.64113	-0.544585	-1.83219	-1.09781	-1.21868	-0.750553	1.29899	-1.45463	-1.64652	-1.97626	-0.633024	-1.75186
PI4KB	-0.893116	-1.75942	-1.02898	-0.997095	-1.84603	-1.75754	-1.87374	-1.13293	-1.51699	-0.884956	-0.814985	-1.04534	-0.563477	-0.870011	-1.60299	-0.710353	0.825959	0.611736	0.138785	0.0777556	0.367521	-0.738599	0.447253	1.06661	-0.721494	-0.674003	-0.475513	-0.940975	-0.717385	0.239075	-0.450714	-0.900841	-0.524959	0.428862	-1.46582	-0.392221	-0.896869	-0.570929	1.0514	-0.642783	-0.70998	0.477234	-0.375876	-0.481247	-1.20936	-0.84739	-0.674261	-0.215897	-0.350668
PIK3C2A	-0.25729	-0.496056	-0.125367	-0.0378585	0.0812611	0.29028	-0.17752	-0.363264	-0.832353	-1.3276	2.78682	1.61681	-0.755538	-0.684441	-0.95545	-0.444591	-1.1076	-1.40295	-0.587538	0.49515	-0.688367	-1.31542	-0.895791	-0.369157	-0.839949	-0.569372	-0.926061	-0.44451	-1.10104	0.0742632	-0.535936	-0.789176	-0.2516	0.823625	0.373442	-0.669162	-0.435525	-0.373403	-0.719091	-0.247861	-0.433301	-0.472494	-0.289898	-0.753369	-0.440861	-0.554038	-0.449111	-0.309168	0.537981
PIK3C2B	-0.729063	-0.559826	-0.640448	-0.291	0.00767363	-0.798272	-0.150008	-0.456282	0.704036	-0.181819	-1.19237	-0.880416	-0.222152	-0.903279	-0.715866	-0.440796	0.0774328	-0.483413	-0.336064	-0.582393	0.674913	-0.491235	-0.313764	-1.86529	-0.337666	-0.575276	-0.264937	-0.920999	-0.0790706	-0.614495	-0.591406	-0.574256	-0.845859	0.717198	-0.760772	0.305001	-0.469931	-0.648129	-1.08641	-0.598064	-0.604506	-1.62761	2.04944	-0.172871	0.0852165	-0.962328	-1.20134	2.07071	1.15279
PIK3C2G	-0.234934	-0.251107	-0.325237	-0.163067	-0.480221	-0.00408644	-0.0451271	-0.335745	0.706159	0.0820527	-0.839059	-1.05863	-0.191225	0.496013	-0.814116	-0.189486	1.61775	1.29733	-0.57133	-0.231412	0.218397	-0.457398	0.851257	-0.00700308	-0.00132245	0.286331	-0.167762	-0.300528	-0.249374	-0.426139	-0.886267	0.000575604	-0.0832481	-0.230977	-0.631363	0.306779	-0.399094	-0.297553	-0.0551493	-0.0823535	-0.273651	-0.362898	0.423471	-0.591408	0.57374	-0.57864	-0.317949	-0.517827	-0.986345
PIK3C3	-1.55135	-1.15677	-1.33517	-1.70804	-2.61017	-1.402	-2.33684	-1.75704	-2.47457	-2.19612	-2.06184	-1.702	-1.39896	-0.824321	-0.406653	-1.55031	-1.39597	-3.05895	-2.47475	-3.71219	-2.26305	-1.3509	-1.6284	-1.64713	-1.59704	-1.68808	-1.74376	-1.03239	-2.84314	-3.4217	-3.80183	-2.67262	-3.25114	-2.65387	-2.34562	-1.29167	-1.74476	-1.09318	-0.27102	-2.71572	1.61675	-0.0899557	3.91787	0.591261	-0.0371171	0.506044	1.49335	-0.508306	-0.0558075
PIK3CA	-1.01381	-0.696144	-0.980972	-0.807759	-2.22072	-1.75477	-1.21396	-1.07995	-1.6728	-1.02324	-1.52804	-0.408192	-1.15639	-0.734904	-1.52411	-0.951561	-0.605345	-0.0885407	-1.02171	-0.846827	-0.586315	1.07033	1.46679	-0.935076	-0.717459	-1.26736	-0.978149	-1.24798	0.857111	-0.480536	-1.40206	-1.3274	-1.65667	-1.22701	-0.355908	-0.695312	-0.861366	-0.907051	-1.18665	-0.897822	0.12599	0.400332	0.845937	-1.10677	-0.424488	-1.29152	-1.6345	-0.620955	1.48191
PIK3CB	-0.443708	-0.153662	-0.15791	-0.0174925	-1.10092	-0.305509	-1.20019	-0.770298	-0.0761567	0.614548	-0.970567	-1.3108	-0.662016	-0.444609	-0.103524	-0.625262	0.00734998	-0.220729	-0.729698	-1.01175	-0.674948	-0.440137	-0.890885	-0.595291	-0.579329	-1.01306	-0.755113	-0.61425	0.287127	-0.881831	-0.451392	-0.708456	-0.662888	0.33347	-0.423408	-0.377488	-0.206439	-0.618473	-0.791072	-0.299995	-0.718486	-0.72133	-0.749561	-0.76428	0.219418	-0.0565907	0.436842	-0.557804	0.281106
PIK3CD	-0.579543	-0.647655	-0.407285	-0.675218	-0.674217	-0.283933	-1.04123	-0.503994	-0.91287	-0.716507	0.537665	1.68887	-0.397683	-0.272156	-0.711412	-0.570096	-0.806834	-0.4821	-0.621995	-0.150437	-0.784648	1.01454	-1.10462	1.35074	-0.393347	-0.606149	-0.456701	-0.44547	0.0415343	-0.514366	-0.784931	-0.342081	-0.844381	1.22848	0.226359	-0.826775	-0.482598	-0.36273	1.05605	-0.620217	-0.340131	1.06934	0.405919	2.82487	-0.951553	-0.617575	-0.556862	-0.145806	-1.20861
PIK3CG	-0.852642	-0.828511	-0.513318	-0.645372	-0.564247	0.438781	-0.816694	-0.497047	-0.907143	-1.13016	0.943323	1.38787	-0.0577963	-0.563539	-0.325056	-0.684831	-0.889111	-0.345005	-0.0312124	-0.306685	-0.932864	-1.03676	-0.988213	-0.377778	-0.603699	-0.357726	-0.845162	-0.549639	0.0966829	-0.631801	0.133963	-0.604929	-0.562401	0.988467	-0.446447	1.76235	-0.250724	-0.359331	-0.088937	-0.267368	-0.69746	-0.427746	-0.595488	-0.933815	0.469255	-0.989531	-0.964765	1.56408	-0.305003
PIK3R1	-0.315836	-0.26574	-0.659541	-0.533666	-0.353719	-0.00882522	-0.126205	-0.213266	0.632811	-0.0609688	0.228102	0.0614021	-0.0767471	-0.174653	-0.0915415	-0.29812	1.17783	0.336264	0.137047	-0.467196	-0.21889	-0.725169	1.00133	-0.418778	-0.152855	-0.292907	-0.363675	-0.0354823	-0.267	-0.420392	-0.387603	-0.53468	0.884166	-0.0889898	-0.675137	-0.0770113	-0.290497	-0.329776	-0.157343	-0.0532536	0.371584	-0.627353	1.07608	0.960147	-0.572345	0.32018	-0.937872	-0.560935	-0.831684
PIK3R2	-1.05657	-0.870759	-0.659148	-1.11774	0.621152	-1.31181	-0.82415	-0.765748	-0.439976	-0.605715	0.239869	-1.67676	-1.03978	-1.31669	-1.24732	-1.07626	-0.15251	-1.39989	-1.26809	-1.01816	-1.20417	0.505437	-1.09525	-1.52096	-1.21267	-0.769588	-1.33434	-1.27162	-0.244336	-0.502672	-0.710616	-0.57234	-0.239816	-1.54879	-0.777048	0.353466	-0.690208	-0.748482	-1.88392	-0.561288	-0.325327	-1.32165	-1.16863	-1.4227	-1.73775	-1.29488	-1.6294	2.23591	1.62016
PIK3R3	-0.356116	-0.435534	-0.42256	-0.570213	-0.295816	-0.863475	0.00401002	-0.295135	0.52569	-0.489646	0.902307	-0.183559	-0.736753	-0.0639982	-0.631179	-0.358735	0.615344	-0.0910767	-0.592564	-0.206627	0.253995	0.32496	-0.275557	-0.48407	-0.0224178	-0.134623	-0.528004	-0.64364	0.343645	0.319314	0.214561	-0.118527	0.792991	-0.480985	0.0595977	0.0232956	-0.227012	-0.307876	-0.665138	0.0821203	-0.439562	-0.507191	-0.240061	0.548431	-0.10655	0.0749451	0.681076	2.74372	-1.01385
PIK3R4	-1.56182	-1.36277	-1.72328	-1.39155	-1.23948	-0.00637104	-2.00058	-1.07594	0.304833	-1.56879	-1.24933	-1.27973	-1.0715	-1.11955	-1.3281	-1.23227	-0.631893	-1.34115	-1.01179	-0.91909	-1.09932	0.933216	0.490924	0.334599	-1.02214	-1.56879	-1.28266	-1.34836	-0.132545	-1.3761	-1.47345	-1.37049	-1.45316	-1.38192	-0.939258	-0.563585	-1.19492	-1.28178	-0.319088	-1.16274	0.408679	0.220562	-0.0544069	0.376004	0.205126	0.543288	1.07195	-0.335739	-1.30582
PIK3R5	-0.430546	-0.776339	-0.425646	-0.476446	-0.60208	0.0485825	-1.04375	-0.297941	-0.286519	-1.39326	-0.922087	-0.336644	-1.05627	-0.245409	-0.89573	-0.381063	0.108927	-0.556997	-0.669419	0.153225	-0.811932	-1.02858	0.572013	0.00344829	-0.704298	-0.80498	-0.560142	-0.614161	0.112508	-0.404885	-0.450668	-0.208435	-0.270837	-0.851654	0.00220961	-1.12804	-0.444505	-0.652569	-0.239613	-0.543958	-0.526725	-0.372314	-0.784986	-0.184964	-0.365774	-1.00731	-0.943896	-0.512037	-0.58813
PIK3R6	-0.242539	-0.493024	-0.475841	-0.348748	0.0863426	1.25421	-0.571679	-0.237294	-0.220438	-0.45309	0.314679	-0.866094	-0.338957	-0.0311444	-0.0198502	-0.215981	-1.05001	0.619991	0.712583	-0.590156	0.193567	-0.171615	-0.239626	-1.26302	-0.301554	-0.388206	-0.338525	-1.09782	0.856835	-0.234067	-0.263472	-0.0467363	0.132604	0.198239	-0.961062	-0.10026	-0.341161	-0.363245	-1.35364	-0.314931	0.978891	-1.1677	-0.144117	-1.11183	-0.615668	-0.637798	-0.400976	-0.75858	-0.883906
PIKFYVE	-0.18159	-0.143726	0.184225	-0.187094	-0.59185	0.335059	-0.576387	-0.498354	-0.577339	-0.512414	2.34403	-0.5641	-0.679173	-0.390752	-1.2654	-0.883415	-0.812959	-0.318786	-0.346079	-0.583028	-0.51377	-1.08181	-0.434421	-1.13739	-0.443235	-0.774107	-0.520945	-0.865452	-0.417678	-0.117222	-0.425763	-0.531416	-0.675085	0.019373	-1.27846	-0.514293	-0.387644	-0.662138	-1.19781	-0.206883	-0.487673	-1.29374	-0.836024	-1.05825	-0.678819	-0.593626	-0.223617	1.48147	0.791414
PIP4K2A	-0.686995	-0.341166	-0.773989	-0.917068	-0.949317	-0.477487	-1.57706	-0.72656	-0.062282	-0.828089	-0.545077	-0.998819	-0.567262	-0.224176	-0.860091	-0.957937	-0.439448	-0.878988	-0.771518	-0.583833	-0.127719	-0.401178	-0.663488	-1.10578	-0.857483	-0.543572	-0.615052	-0.491623	-0.462726	-1.04002	-0.901937	-0.361246	-0.714732	-0.155496	-0.646497	0.710068	-0.662977	-0.844459	-0.892568	-0.951496	-0.391945	-1.40607	-0.528788	0.479955	-1.5669	-0.320653	-0.379108	-0.706417	0.246692
PIP4K2B	-0.617943	-0.717727	-0.69686	-0.519823	-0.0741834	-0.674064	-0.881638	-0.674059	-0.822672	-0.44424	-0.297329	-0.646326	-1.4516	-1.679	-2.1166	-1.89163	0.401174	-0.903004	-1.94882	-1.55445	-1.33859	-1.02076	1.66842	-0.93174	-1.01866	-0.27945	-0.822216	-1.26881	-1.30099	-0.470514	-0.29564	-0.206857	-0.342608	-0.352524	-1.4554	-0.761889	-0.898467	-0.877089	-0.945368	-0.686796	-0.0275629	-0.952139	-0.648281	-0.459719	-0.450177	-0.610193	-0.424383	-0.269288	-0.194148
PIP4K2C	-1.01568	-0.803061	-0.711296	-1.01871	-0.565564	-0.896189	-0.493819	-0.365947	-0.139269	-0.80809	-0.0648474	-0.714529	-0.661533	-0.295687	-0.413388	-0.804059	-0.105863	-1.17001	-0.817734	-1.05906	-0.556037	1.15759	1.29626	0.1125	-1.27385	-1.04373	-1.04975	-0.679558	-0.374986	0.492574	-0.294614	-0.200294	-0.793741	-0.26374	-0.113503	-0.807082	-0.651254	-0.535413	-0.365573	-0.573222	-0.582545	-0.25925	-0.771101	-0.662564	-0.925857	-1.05745	-0.963364	1.53942	-0.925382
PIP4P1	-0.417146	-0.689608	-0.456632	-0.222707	1.25503	-0.0358887	-0.330398	-0.327456	-0.380977	-0.231143	0.0129393	0.290781	-0.802843	-0.461856	-0.517543	-0.678144	-0.238407	-0.44464	0.081297	-0.655006	-0.444306	-0.127088	0.225424	-1.02312	-0.621701	-0.494747	-0.285332	-0.668167	-1.14979	-0.200123	-0.768707	-0.346437	0.0798542	0.00434902	-0.131528	1.14077	-0.377807	-0.491126	-1.53797	-0.376913	-1.49275	-1.45901	-0.186656	0.194318	-0.863646	-0.609324	-0.401306	-0.78752	-0.42606
PIP4P2	-0.454344	-0.494662	-0.0871908	-0.00187772	-0.478785	-0.955854	0.0579745	-0.252756	-0.849713	0.250919	-0.873238	-0.376353	-0.45433	-0.629396	-0.48529	-0.572906	0.255745	0.54174	-0.542581	-0.976185	-0.185257	-1.47786	-1.28095	-0.482988	-0.292818	0.518219	-0.343031	-0.898939	0.738603	-0.597054	-0.428001	-1.61496	-0.432151	-0.886877	-0.932016	0.498829	-0.43244	-0.256461	-0.832417	-0.549932	-0.830877	-0.244115	0.592133	-0.210682	-1.39777	-0.771734	-0.568294	-0.724512	0.106854
PIP5K1A	-1.45443	-1.5437	-1.20002	-1.63982	-0.863179	0.261847	-0.444543	-0.616571	-0.422793	-0.7659	-1.35353	-0.041578	-1.05708	-1.60007	-0.793559	-1.67489	-0.835358	-1.70271	-1.98181	-1.33675	-1.62485	-1.73695	-1.66352	-0.653576	-1.28628	-1.50794	-0.720215	-0.962996	-1.97346	-1.21213	-1.05822	-1.50352	-1.20668	-1.16804	-0.984485	-1.68744	-1.16844	-1.04944	-1.03311	-0.58943	-1.60291	0.421058	-0.527244	-1.32998	-1.66944	-0.724056	-1.01128	-0.57676	0.545265
PIP5K1B	-0.15553	-0.25882	-0.0735279	-0.39286	-1.1178	-0.10942	-0.28352	-0.373973	-0.983476	-0.147081	0.358903	-0.766587	-0.0351604	-0.164597	-0.350647	-0.505048	-0.925793	-0.0996751	-0.170691	-1.25106	-0.567993	-0.892306	1.40653	-0.677737	-0.312468	-0.407289	-0.401727	-0.809679	-0.136942	-0.696666	-0.459099	-0.829926	-0.914338	-1.67902	-0.14843	-0.436589	-0.158436	-0.367978	-0.656615	-0.149147	-0.333068	-0.320098	-0.337658	-1.08927	-0.265039	-0.360587	0.0145129	0.880737	-0.704955
PIP5K1C	-0.838791	-0.875391	-0.777268	-0.758972	-0.511962	-1.13515	-0.579106	-0.617641	-0.311015	-0.746699	0.094614	-0.406601	-0.767784	-0.676387	-0.804508	-1.15361	-0.30609	-0.285864	-0.822884	-0.74845	-0.580874	1.07551	-0.805991	-1.25724	-0.854204	-0.836046	-1.2157	-1.19519	-0.971557	0.023429	-0.290274	-0.961137	0.165619	-0.223043	-0.331767	-1.20719	-0.983248	-1.01545	-1.271	-1.12707	-0.941282	-1.43132	0.272303	-0.506685	-1.68538	-0.626571	-0.450979	-0.786438	0.252702
PITPNA	-0.420124	-0.470105	-0.4082	-0.263248	-0.387512	-0.0736233	-0.0388073	-0.485147	-0.0606882	-0.727612	0.604789	0.115073	0.00240071	0.158969	0.0445094	-0.369335	-1.12942	-0.624519	-0.254789	-0.247346	-0.0606085	-0.800014	0.519175	-1.39359	-0.464733	-0.263703	-0.380049	-0.878314	-0.190785	-0.805687	-0.985559	-0.275341	0.313289	-0.474813	-0.293969	-0.613227	-0.740605	-0.669761	-1.79356	-0.493714	-0.877496	-1.17124	1.06336	-0.128409	-1.29747	-0.368102	-0.00307227	-0.596266	1.04005
PITPNB	-0.420447	-0.698463	-0.476735	-0.344265	-0.137965	0.119687	-0.884658	-0.730247	-0.602079	-0.613243	-0.201199	-0.597585	-0.496279	-0.289265	-0.464949	-0.589426	-0.38159	0.203659	-0.614543	0.731438	-0.1777	0.761813	-0.122076	0.950501	-0.427137	-0.404393	-0.456135	-0.379856	-0.101798	-0.895038	-0.194395	-0.705629	-0.132832	-0.0715864	0.217239	-0.561336	-0.469499	-0.4127	0.544531	-0.581907	0.0262118	0.698032	0.168866	-0.431164	-1.14259	-0.698038	-0.639941	2.17546	-2.17662
PITPNC1	-0.240871	-0.630451	-0.160272	-0.391052	-0.998938	0.0211433	-0.317672	-0.13948	0.107387	0.195914	0.63036	0.140365	-0.855158	-0.80422	-1.308	-1.00751	-1.36458	-0.647937	-0.631759	-0.725083	-0.66103	-1.23699	-1.2981	0.185025	-0.828657	-0.16374	-0.0729272	-0.703503	0.846631	0.407923	-0.457917	-0.253133	-1.01366	-0.0467201	-0.490675	-0.382572	-0.743229	-0.501979	0.0536463	-0.655608	-0.872666	-0.379832	-0.524254	-0.457641	-0.648711	-0.602101	-0.235062	-0.133677	-1.36267
PITPNM1	-0.628426	-0.335547	-0.273415	-0.281817	-0.376438	0.111826	-0.53844	-0.328765	-0.528915	0.00582788	0.172872	0.563226	-0.0978345	-0.691801	-0.939698	-0.242592	0.883684	-1.13827	0.149508	-0.347678	-0.171604	-0.802196	0.684849	0.431255	-0.807429	-0.142957	-0.564929	-0.747285	-0.690629	-0.814227	-0.38473	-0.488604	-0.406436	0.157793	-0.530145	1.39468	-0.426159	-0.167032	0.51363	-0.559322	-1.19195	0.264454	0.586928	-0.165538	-0.843794	-0.603961	-0.400872	-0.435495	-0.700523
PITPNM2	-0.852949	-1.07766	-0.966537	-1.1956	-1.37353	-1.14611	-0.470443	-0.87933	-0.281999	-1.46568	-0.406758	-1.19157	-0.369482	-0.871112	-0.689703	-0.405401	-0.791658	1.1915	-0.956489	-0.426424	-0.600336	-0.110348	0.0741408	0.350532	-0.827367	-0.845209	-0.485354	-0.18918	-0.0916689	-0.105899	-0.204619	-1.29445	-0.222994	-0.80561	-1.30851	0.267643	-0.634266	-0.685371	0.338422	-0.675465	-1.00853	0.374734	-0.552344	-0.739701	-1.30045	0.524597	0.467042	-0.504206	-0.950119
PITPNM3	-0.529622	-0.643297	-0.435293	-0.663968	-0.672603	-0.764085	1.00009	-0.30746	-0.463602	-0.209415	-1.13661	0.228351	-1.04631	-0.382739	-0.841357	-0.569298	-0.953152	-0.380365	-0.315854	-0.778723	-0.969508	-0.655814	-0.267615	-0.210348	-0.564953	-0.457917	-0.632518	-0.818665	0.24047	-0.79228	-1.26822	-0.44556	-0.292537	0.142921	0.258585	0.472994	-0.782175	-0.917641	-0.366088	-0.621559	-0.839973	-0.616046	-0.202222	-0.0569689	-1.21322	1.62425	-0.000166864	-0.565484	-0.44254
PLCB1	-0.165253	-0.10825	-0.136747	-0.326584	-0.347091	-0.0859156	-0.585833	-0.3698	0.0724671	-1.03953	-0.690776	-0.610767	-0.317177	0.152407	-0.201158	-0.683931	-0.71314	0.822276	-0.218311	-0.012992	-0.297237	0.141112	0.933594	-0.179302	-0.171222	0.247765	-0.417005	-0.267947	0.358196	-0.628305	-0.194234	-0.529977	-0.0122767	0.532726	-0.832758	0.401721	-0.191663	-0.270325	-0.165043	0.00785843	0.497914	2.68346	-0.397246	-1.07433	-1.12737	-0.32781	-0.498134	-0.527346	-0.269185
PLCB2	-1.03726	-1.14529	-1.01163	-1.07579	1.61053	-0.941547	-0.783335	-1.09576	-1.096	1.38275	-1.15706	-0.860974	-1.40618	-1.62888	-1.21084	-1.42127	-0.394878	-2.13905	-0.603243	-0.288316	-1.42984	-0.264356	0.201363	-1.32026	-1.25543	-1.31416	-1.2085	-1.42784	-1.98814	-1.75886	-0.721127	-1.48015	-0.769918	-0.829245	-1.43497	-0.700836	-1.23155	-1.09219	-1.55674	-1.03176	-0.602999	-1.01941	-0.523052	1.44854	-0.945518	0.658516	-1.58844	0.289435	0.0416719
PLCB3	-0.503015	-0.533307	-0.576971	-0.751782	-0.585124	0.606294	-0.237381	-0.385126	-0.573557	-0.40645	-0.953849	0.00457103	-0.872374	-1.19363	-1.09919	-0.977088	-0.0374269	-1.11276	-0.858514	-1.00512	-0.67307	-0.189625	-0.723483	-0.993383	-1.05088	-1.20313	-1.24734	-1.55868	0.573461	-0.499623	-0.269259	-1.00423	-0.574263	0.74487	-1.33761	0.870017	-0.751202	-0.792303	-0.633073	-0.387632	-1.10149	-1.01275	-0.81914	-0.716144	-1.49625	-0.0597817	0.830836	-0.754278	0.443836
PLCB4	-0.678729	-0.519489	-0.4977	-0.33256	-0.318016	0.650306	-0.942193	0.0262394	0.109898	-0.241665	-1.27293	-0.28679	-0.734155	-0.338885	-0.361452	-0.250134	-0.0192849	-1.07981	-0.874199	-0.381113	0.210099	1.08637	1.07027	-1.20473	-0.334608	-0.458525	-0.556019	-0.794912	0.343635	-0.0222327	-0.544043	0.024469	-0.382952	0.904817	-0.384368	-0.773525	-0.383849	-0.448414	-1.18774	-0.195444	-1.55807	-0.94092	1.30137	-0.139328	-1.14063	0.279918	-0.168812	-0.808984	1.54108
PLCD1	-0.74835	-0.603489	-0.912967	-0.81551	-0.537627	1.69079	-1.45988	-0.451034	-0.594568	-0.509884	-0.0867289	-0.675092	-1.05803	-0.413089	-1.05752	-0.716612	1.29109	0.0890297	-0.77033	0.38323	-0.275518	-0.948676	-0.0558456	0.287088	-0.639931	-0.601546	-1.12649	-0.548594	-1.60008	-0.209497	-1.36626	-0.527285	-1.34801	-0.00408226	-1.50275	-1.42902	-0.40906	-0.575934	0.0706873	-0.552932	0.265789	0.241248	-0.164448	-0.560114	-0.695666	0.556054	1.62515	-0.364267	-1.52928
PLCD3	-0.204407	-0.120628	-0.411623	-0.44955	-0.101792	-0.302802	-0.237572	-0.22904	-0.154171	-0.33589	-0.0858425	0.0320445	-0.214225	0.0601116	-0.701935	-0.165386	-0.57985	-1.13209	-0.230607	0.835558	-0.437555	-0.377684	-0.523161	-0.543806	-0.0815013	-0.0662711	-0.0869677	-0.224054	1.24928	-0.146061	-0.224861	-0.359476	-0.205744	-0.133715	-0.683568	0.655952	-0.39108	-0.365179	-0.562067	-0.211439	-0.555135	-0.59638	2.07302	-0.691066	-0.0633454	-0.899897	-0.745261	1.93128	0.268393
PLCD4	-0.179376	-0.184269	-0.332321	-0.024724	-0.0574233	0.521332	-0.758038	-0.431176	-0.590372	-0.45941	-0.244332	0.144169	-0.285977	-0.956075	0.0498503	-0.684395	0.0240668	1.35948	0.598024	0.360467	-0.397088	-0.491804	0.0232053	-0.801527	-0.368403	-0.345968	-0.586724	-0.507855	0.0833891	-0.631384	-0.587866	-0.628048	-0.505297	-0.824483	-0.475026	0.413379	-0.412122	-0.595777	-0.6409	-0.337117	-0.915498	-0.374534	-0.100762	0.025011	-1.52808	-1.35313	-1.67056	-0.68217	-0.363469
PLCE1	-0.297348	-0.677311	-0.414716	-0.440554	-0.84731	0.764394	-0.143641	-0.474962	-0.113097	0.921679	1.05788	-1.22256	-1.95053	-1.11637	-0.809919	-1.55225	-0.619347	-0.394513	-1.49458	-1.50182	-0.983872	-0.672211	-1.58108	-1.3941	-0.755792	-0.195305	-0.31846	-1.29352	-0.564635	-0.0074775	-0.921212	-0.446995	-0.161235	-0.393731	0.950792	-0.405902	-0.787746	-0.905997	-1.55415	-0.705431	-1.4631	-1.21877	-1.22462	-1.21192	-0.857048	-0.536142	-0.183476	0.376329	0.150145
PLCG1	-0.848061	-0.887638	-0.57454	-0.694551	-0.72771	-0.620955	-1.05058	-0.747873	-0.80634	-0.479188	0.0631299	-1.63532	-1.13854	-1.08996	-0.360534	-0.648756	-0.760277	0.030067	-0.551442	-0.433041	-0.0369404	-0.090278	-0.59184	0.501816	-0.519612	-0.864487	-0.444153	-0.57942	-1.66801	-0.130092	-0.555892	0.0442707	0.0675472	-0.361929	-0.536054	0.570943	-0.168504	-0.238573	0.324521	-0.0412321	0.353855	1.67886	1.41778	-0.484004	-0.281702	0.226069	1.05639	-0.248856	-1.12267
PLCG2	-0.348911	-0.752226	-0.40946	-0.52795	-1.33264	-0.0342448	-0.374697	5.47067	-0.48934	-0.808784	-1.59278	-1.46884	-0.976075	-1.20279	-0.786204	-0.793915	-0.352002	-1.08008	-1.17719	-0.565122	-1.26659	-1.53586	-0.842438	-1.24809	-0.652585	-0.641029	-0.562703	-0.697711	1.87345	-0.934715	-0.45929	-0.874475	-0.697008	-0.143902	-0.153703	0.838896	-0.999996	-0.891369	-1.20099	-0.695638	-0.818089	-1.23783	0.0547397	-1.1636	-1.62544	-1.03245	-0.894037	-0.643872	0.325495
PLCH1	-0.33982	-0.235875	-0.661731	-0.420741	0.370884	-0.391563	-0.773919	-0.353723	-1.12556	-1.18861	0.278301	-1.20272	-0.0903881	-0.453922	-0.483782	-0.357444	-0.899431	-0.210536	-0.234423	-1.04592	-0.358952	-0.0145242	0.259316	-1.11627	-0.708782	-1.00063	-0.747402	-1.23629	-1.15565	-0.636683	-1.41736	-0.633666	-0.439801	0.181886	-0.984051	-0.229181	-0.251396	-0.407432	-0.816914	-0.242155	-0.691431	1.04822	-0.145016	1.22606	0.0427852	3.85445	-0.263746	2.05591	0.459606
PLCH2	-0.463419	-0.232016	-0.305426	-0.473213	0.980677	-0.270365	-0.632148	-0.524362	0.770224	0.0476575	-0.173069	-0.709447	-0.471561	-0.557528	-0.803989	-0.172526	-0.688707	-0.787097	-0.509304	-0.439372	-0.622775	-1.41636	0.660137	-1.32448	-0.656777	0.0590486	-0.552107	-0.320984	0.307146	-1.08964	-0.633883	0.0679264	-0.22843	0.441271	0.373839	0.421808	-0.471556	-0.4685	-1.13418	-0.439804	-0.677035	-1.35442	-0.283332	1.66004	-1.25252	-0.795731	-0.472371	-0.744547	1.21352
PLCL1	-0.335895	0.0423026	-0.224071	-0.189961	-0.507244	0.18522	-0.422138	-0.298015	0.0366831	-0.668097	-0.579719	0.28178	0.277555	-0.020333	0.108811	-0.113172	0.218705	-0.401382	-0.308184	-0.441173	0.00765638	-0.0572544	0.0344139	-1.12775	-0.130043	-0.424611	-0.134909	-0.480692	1.25412	-0.0329809	-1.02531	-0.217082	-0.295052	-0.35529	0.190009	-0.548902	-0.337985	-0.245099	-0.709031	-0.283253	0.0377727	-0.501999	-0.99147	-0.721981	-0.863331	-0.86003	-0.832953	-0.763704	0.950903
PLCL2	-0.426026	-0.424501	-0.479823	-0.775657	-0.714903	0.777962	-0.566795	0.0502342	0.256358	-0.563582	-0.41595	0.0882793	-0.565287	-0.280705	-0.0831417	-0.566919	-1.26289	0.102938	-0.591848	-0.721399	-0.0731204	-1.20782	0.934988	0.330542	-0.880441	-0.876334	-0.792511	-0.96175	-1.82283	-1.08198	-1.03817	-0.69333	-0.214273	-0.771825	-0.810284	-0.702264	-0.615763	-0.511367	-0.147713	-0.559573	-0.916687	-0.0392763	-0.123928	1.21429	-0.223017	-0.163953	0.203163	-0.172045	0.125297
PLCZ1	-0.521429	-0.189987	-0.301645	-0.174533	-0.531053	1.051	-0.421532	-0.0331748	1.44976	0.162464	2.26654	-0.450964	-0.31581	0.0595483	0.0727847	-0.476694	-0.398294	-0.0195864	-0.446541	0.236972	-0.886803	-0.627748	-0.375325	-0.191588	-0.148012	-0.0158537	-0.0962875	-0.193165	0.676413	-0.672293	0.0467783	-0.299946	0.443669	-0.694743	-0.139595	0.730262	-0.357272	-0.383463	-0.183431	-0.232066	-0.845814	-0.693836	-0.480612	0.0202202	-0.341956	-0.282097	0.21362	-0.0881329	-0.833558
PPP3CA	-0.445433	-0.475836	-0.0267764	-0.364511	-0.585925	-0.321922	-0.196757	-0.286207	2.12533	-0.57689	-0.518423	0.7084	0.210016	0.120484	-0.0782202	-0.456224	1.44903	0.545432	-0.111201	-0.312062	-0.0718907	-0.023598	-0.153084	-0.751551	-0.672585	-0.204197	-0.428536	-0.46541	0.201134	-0.575856	-0.713871	-0.418175	-0.465178	-0.0652985	0.0421868	0.546491	-0.33763	-0.376623	-0.933476	-0.418796	0.319175	-0.895093	-0.770589	-0.808571	-0.552448	-0.32386	0.0147971	2.72592	-0.708052
PPP3CB	-0.405532	-0.645199	-0.531475	-0.437884	-0.00249741	-0.793479	-1.04544	-0.608369	0.185145	-0.156536	-0.332481	-0.621433	-0.386688	-0.114164	-0.704309	-0.663792	-0.048635	-0.725736	-0.437771	-0.715578	-0.612459	-1.46592	-1.21825	0.219506	-0.308609	-0.21357	-0.366831	-0.595462	-0.465575	-0.566812	-0.584805	-0.534209	-0.49806	-0.360573	-0.0286344	-0.415746	-0.323464	-0.597486	0.0158377	-0.265272	-0.889598	-0.0960592	-0.698452	0.117298	0.204059	-0.0528911	0.57796	0.0992537	-0.883216
PREX1	-0.592043	-0.833484	-0.82446	-0.58854	-1.36946	-0.670802	-1.20226	-0.560474	1.45085	-0.594664	-0.904277	-1.09223	-0.605044	-0.869536	-0.881778	-0.839952	-0.234919	-0.677775	0.53142	-0.450053	0.00501852	1.56758	0.00377061	-0.521882	-0.713071	-0.67198	-0.648164	-0.663495	-1.03588	-0.331176	0.148941	-0.523668	-0.166145	-0.938255	-0.956107	0.143874	-0.65476	-0.606316	-1.05527	-0.32761	-0.838331	-0.877971	-0.76585	-0.203432	-0.715039	-1.40418	-1.62551	-0.582733	0.568118
PREX2	-0.206411	-0.529074	-0.475071	-0.556759	-0.345833	1.31583	-1.03633	-0.772621	-0.15066	-0.139062	-0.27258	0.216684	-0.311552	-0.321609	-0.613572	-0.403229	-0.339892	-1.01479	-0.583196	-0.660658	-0.356741	-0.473726	-0.0685479	-0.599291	-0.437013	-0.221492	-0.600352	-0.97625	-0.14297	-1.07016	-0.226388	-0.312819	-0.874403	1.32825	-0.406375	-0.872459	-0.428782	-0.528094	-1.20188	-0.248796	0.0935583	-0.78981	0.484639	3.15376	-0.747282	-0.499967	-0.163492	2.26219	0.499329
PRKACA	-0.935597	-0.585386	-0.875138	-1.0399	-0.652187	-0.0660364	-0.400856	-0.0412301	-0.0562724	-1.43597	-0.139805	0.419217	-0.210264	-0.778686	-0.683326	-0.21269	-0.585193	-0.465735	-0.489191	-0.56922	0.00404908	0.0842796	0.208049	-1.50142	-0.707262	-0.243173	-0.671566	-0.466674	-0.483586	-0.26634	-1.11329	-0.797626	-0.773071	-0.42791	-0.897442	-0.601712	-0.199292	-0.270198	-1.62274	-0.146777	0.549394	-1.00741	1.34433	0.303031	-0.0455156	-0.469704	-0.0554429	1.50951	1.27855
PRKACB	-0.462363	-0.374979	-0.480928	-0.456296	-0.41762	-0.0372669	-0.69214	-0.529447	-0.511797	0.112734	0.351104	-0.143218	-0.497502	-0.350897	-0.289148	-0.482395	-1.3775	-0.271429	-0.417869	-0.21967	-0.689107	-0.973578	0.00436522	-1.04891	-0.232994	-0.343266	-0.349739	-0.804159	-0.210897	-0.456181	-0.762448	-0.466919	-0.45894	-0.169017	-0.898036	-0.281751	-0.3277	-0.416606	-1.03469	-0.36668	-0.39954	0.460436	-0.252411	-1.07717	-0.0466831	-0.676302	-1.03746	-0.647956	-0.0623107
PTEN	-0.40735	-0.136679	-0.805863	-1.10922	2.9054	2.92738	1.81555	4.85135	3.82341	2.71763	3.00975	3.10694	-0.538684	-0.327425	-1.35159	-0.858638	-0.196204	-1.09535	-1.46282	-1.76676	-1.11405	1.10593	-1.74786	-0.425586	-0.40842	-0.343995	-0.402375	-0.416969	0.828648	-0.331214	-0.0272478	-0.202221	1.03461	-0.159764	0.520342	0.0566129	0.752799	0.62645	-0.398152	1.01303	1.26032	0.498513	0.874394	1.13923	0.460703	0.516322	1.02273	2.37438	-1.49366
PTPMT1	-3.95369	-3.35859	-4.26068	-4.64283	-3.00881	-2.67815	-3.6146	-2.39292	-2.78427	-4.17814	-1.95288	-1.55822	-2.40104	-2.53983	-1.87541	-2.39358	-2.51272	-3.13694	-2.6114	-1.07748	-2.86331	-3.49807	-2.96622	-1.27805	-1.8415	-1.75439	-1.80499	-1.49722	-0.704992	-3.21793	-3.12405	-4.02577	-1.74582	-4.01483	-2.25522	-2.91488	-4.60158	-4.07501	-1.88829	-4.41529	-2.50288	-2.36203	-1.01209	-1.10181	-1.67274	-1.93788	-2.31239	-1.07073	-2.00193
RAC1	-1.25008	-1.19299	-1.66441	-1.55945	-1.00715	0.593231	-1.74274	-1.28029	-2.19415	-1.53967	-0.890923	-1.1916	-2.08177	-1.68429	-2.12329	-1.8048	-1.76788	-2.19833	-2.82862	-1.77449	-2.41216	-2.77236	-1.84192	-0.432059	-2.74839	-2.11998	-2.38969	-2.73523	-4.82446	-3.10885	-1.91285	-1.56258	-2.48742	-1.43722	-2.19252	0.524103	-1.66563	-1.48557	-0.522422	-1.59222	-2.86339	-0.694077	1.29092	-1.07726	-1.52143	-1.26477	-1.44666	-0.668016	-0.239984
RAC2	-0.632247	-0.545144	-0.365707	-0.769674	-0.23651	-1.16202	-0.567457	0.15127	0.029945	-0.11591	0.120588	-0.371673	-0.765937	-0.703849	-1.08404	-0.906543	-0.79069	-0.763384	-0.648372	-0.961441	-0.605759	-0.469233	-1.05536	-1.79445	-0.982098	-0.51001	-1.01891	-0.844809	0.233276	-0.518064	-1.09221	-0.412673	-0.50233	-0.0952407	-0.664634	-0.513262	-0.497921	-0.424059	-1.92098	-0.184416	0.357366	-1.82386	-0.430744	-0.592713	-1.23046	-0.779171	-0.639528	-0.752341	0.559207
RAC3	-0.952348	-0.736168	-0.850339	-1.18241	-0.679134	-1.3006	-1.37296	-0.261418	-0.333911	-1.13355	1.27291	0.528057	-1.04206	-1.19371	-0.518201	-1.17998	-0.880695	-1.07711	-1.02667	-1.19673	-1.49932	0.241144	0.739547	-1.33639	-1.49768	-1.1182	-1.16749	-1.0864	-0.29221	-0.879489	-0.412594	-1.07834	-1.12132	-0.873585	-0.489227	-0.216841	-1.07501	-1.13599	-1.46384	-1.03546	-0.482617	-1.65699	0.0333626	0.259151	0.658131	-1.61832	-1.9306	2.18925	-0.553221
RUBCN	-0.691194	-0.732195	-0.396904	-0.569221	-0.788132	-1.10616	-0.799434	-0.678184	-0.98535	-0.514154	-1.44862	-0.181087	-0.941945	-0.928745	-1.45137	-1.13123	-1.27226	-0.505999	-1.65093	-0.730293	-1.0024	-0.621771	-1.15381	-0.918076	-0.806679	-0.139605	-0.920896	-0.603928	-0.468678	0.0279934	-0.970923	-0.664691	-1.39224	0.0211284	-0.881451	-0.580126	-0.991187	-1.13429	-1.40975	-0.969192	-1.61246	-1.26827	-0.92341	-0.256095	0.356165	-1.29552	-1.6321	-0.719881	-0.505488
SACM1L	-2.7465	-2.57921	-2.70911	-2.31111	-1.86492	-2.14503	-1.64983	-1.23008	-1.96058	-1.43359	-1.39456	-2.59945	-2.65314	-2.79999	-2.48658	-2.48449	-2.62599	-2.13176	-1.53673	-2.50712	-1.78464	-0.919162	-0.71038	-1.61989	-2.34878	-2.7113	-3.05341	-2.23156	-1.22603	-2.04756	-1.96281	-1.80594	-3.12843	-2.72215	-2.89284	-3.16015	-2.51435	-2.6839	-2.0583	-2.82627	-3.02215	0.615118	-0.435318	-1.65521	-1.62681	-1.50587	-1.80453	-1.05058	-1.15287
SBF1	-0.652346	-0.647554	-0.769048	-0.795925	-0.70916	0.0989974	-0.436509	4.95112	-0.881489	-0.7314	-0.824613	0.998625	-0.915609	-0.263402	-0.754191	-0.651536	0.0312791	-0.404776	-0.402066	-0.869766	-0.567455	0.485718	-0.728304	-0.447035	-0.517484	-0.472026	-0.287504	-0.38705	0.0710543	-0.21171	0.400381	-0.00440667	-0.00209779	-0.0556599	0.898882	0.706078	-0.996113	-0.954569	-0.726899	-0.598693	-0.352857	-0.881635	0.62096	-0.787381	-1.51663	-1.15786	-1.23578	-0.618166	-0.680756
SBF2	-0.432417	-0.342444	-0.00246787	-0.335331	-0.376005	-0.0412681	-0.272832	-0.394383	-0.753841	-0.917952	-0.767716	-0.399694	-0.293345	-0.631927	-1.09439	-0.037333	0.0831328	-0.302499	-0.918874	-0.377257	-0.366944	1.31519	0.863579	-0.474214	-0.374038	-0.334004	-0.635788	-0.49775	-1.62673	0.58662	-0.137517	-0.822962	0.297598	-0.398366	0.315268	-0.447202	-0.395973	-0.514603	-0.824352	-0.405554	-0.0939056	-1.08333	-0.813546	-1.02433	-0.353528	-0.533745	-0.113896	-0.616456	0.21426
sgRPL11	-2.4728	-2.8761	-2.39412	-2.35976	-2.17826	-1.7696	0.118993	-0.390513	-2.41524	-1.88246	-2.00214	-0.823216	-2.67003	-2.64957	-2.3526	-2.23817	-3.21494	-2.78323	-1.68427	-2.26253	-2.69347	-1.16065	-2.14561	-0.7731	-3.59155	-3.12729	-3.71044	-3.20501	-1.83929	-3.22775	-3.98117	-3.5432	-2.5614	-3.25018	-3.0822	-3.89549	-2.79059	-3.09491	-1.31702	-2.76461	-2.46393	-0.996637	0.0373152	-1.12245	-1.51164	-1.68345	-2.12825	-0.66683	-0.367158
sgRPL18	-1.8431	-1.6242	-1.252	-1.29851	0.534368	-1.40359	-1.23701	-0.809715	-0.790081	-1.29951	-0.932064	-1.2634	-0.55939	-0.959683	-1.52447	-0.860088	-0.596732	-0.94395	-1.45499	-0.513543	-1.05183	-0.533377	-0.474882	-0.512187	-1.42135	-1.37705	-1.31981	-1.54765	-1.03979	-1.17387	-1.39802	-0.981316	-1.49857	-2.65264	-0.797117	-1.85681	-1.41808	-1.6303	-0.748084	-1.38588	-1.62351	-0.905418	0.992907	-0.351185	-0.0918915	-0.704117	-0.664664	-0.440649	-0.591578
sgRPL27A	-1.64242	-1.69851	-1.19368	-1.64074	-0.807947	-1.1984	-0.460332	-0.334441	-0.526117	-1.18035	-0.588808	-1.35798	-1.97982	-2.5856	-2.38164	-2.01647	-1.43946	-0.278404	-0.954403	-1.59053	-2.01178	1.11524	-0.165391	-1.40042	-2.06074	-2.40042	-1.83034	-2.32113	-0.942916	-1.2653	-1.77398	-2.4214	-1.57356	-0.688546	-2.70341	-2.89225	-1.84803	-1.84426	-0.987961	-1.72217	-0.596303	-2.18217	-1.0013	-1.60399	-1.45536	-1.53593	-1.77677	-0.746535	-0.526257
sgRPL28	-1.64746	-2.3901	-2.36176	-1.57999	-1.64762	-1.20655	-0.474976	-0.951027	-1.67124	-1.73434	-0.895687	-1.14904	-1.94353	-1.92061	-2.29358	-1.95628	-2.12332	-0.949801	-2.09508	-1.85873	-1.0135	0.693984	-1.00767	-2.34735	-1.9335	-2.26927	-1.2521	-1.61555	-1.19719	-1.88465	-1.71201	-1.40477	-2.47166	-2.45019	0.401261	-1.98116	-1.95068	-2.00532	-1.77833	-1.87345	-1.14247	-1.64015	-1.33949	-1.72781	-1.91271	-0.871412	-0.709305	-1.08685	-0.817371
sgRPL34	-3.10806	-2.92798	-3.17083	-2.75239	-1.71356	-0.55481	-2.50559	0.624236	-1.0835	-1.40957	-2.71927	-1.40343	-2.31403	-2.52218	-2.31063	-2.41212	-2.8551	-0.292133	-2.74354	-2.14143	-2.21014	-0.122637	-2.26144	-1.92185	-2.89966	-3.50599	-2.87237	-2.57999	-2.28277	-3.92219	-1.75917	-1.92914	-3.29777	-2.64102	-1.84179	-1.88748	-2.15041	-2.36691	-2.48455	-2.33212	-0.816027	-1.52579	-1.29933	-1.66711	-1.8749	-2.15048	-2.55072	-0.964681	-1.21877
sgRPL36	-1.95487	-2.01614	-2.06805	-1.46326	-1.16383	-0.135902	-1.86062	-0.633965	-1.18634	-1.66725	-1.18576	-1.51844	-2.03782	-1.60262	-1.31931	-2.1551	-1.6322	-0.46984	-1.7866	-1.74428	-1.6085	-1.82386	-3.10868	-1.63105	-1.8723	-2.03904	-2.0153	-1.90269	-1.39678	-1.22811	-1.75691	-2.2612	-2.26286	-1.40935	-0.098247	-0.462961	-1.86449	-2.06437	-1.90454	-1.95011	-1.05045	-1.71784	-0.248596	-1.65652	-0.157063	-1.69792	-2.08854	-0.704131	-1.22817
sgRPL37	-1.52111	-1.80183	-1.64486	-1.52639	-1.39018	-0.285441	-2.06968	-1.11445	-1.17902	-1.73097	-1.50668	1.07736	-1.15662	-1.44586	-0.670794	-1.57105	-1.22899	-0.724707	-0.308231	-1.67664	-1.81883	-0.707858	-1.96263	-0.429061	-1.92754	-2.07126	-1.9922	-1.85425	-2.48522	-1.01784	-1.10341	-2.5525	-2.37645	-1.43419	-1.77054	-1.78059	-1.7508	-1.5225	-0.605312	-1.78829	-0.545281	-0.0776061	-0.770327	-0.948294	-1.13548	0.261455	-1.55255	2.23956	-1.00499
sgRPS15A	-1.409	-1.33979	-1.12887	-1.48667	-0.981481	-0.633956	-0.760767	-0.790904	-0.490216	-0.838041	1.37243	0.469293	-0.889963	-0.517784	-0.607774	-0.810411	-0.464742	-1.208	-0.668036	-1.48965	-0.342666	-1.23331	1.54929	-2.99507	-1.2263	-1.38117	-1.10938	-0.993795	0.16512	0.089482	-1.58742	-1.27634	-0.888951	-0.925564	-1.30466	-1.3808	-2.05943	-1.85291	-1.83271	-1.90661	-1.20695	-1.79936	1.22879	-0.637738	-1.37312	-1.89063	-2.28325	-0.718483	0.236686
sgRPS25	-1.35545	-1.82489	-1.51108	-1.6146	-0.919932	-0.104501	-1.10272	-0.584725	-0.102362	-1.40912	-1.13199	-1.65961	-1.13555	-0.731846	-1.32246	-1.07726	-1.60091	-0.488743	-1.58904	-0.1394	-1.49241	-0.67823	-1.05389	0.143218	-1.27599	-1.26701	-1.49954	-1.21973	-0.109553	-0.408524	-1.6885	-1.49648	-1.05849	-2.07501	-0.461876	-0.504561	-1.74864	-1.81328	-0.181226	-1.86223	-2.43514	-0.316666	-0.197612	-0.77798	-0.0180564	-0.199431	-0.262017	-0.517577	-1.02092
sgRPS8	-2.46036	-2.3199	-2.75628	-1.95919	-0.758266	-2.4128	-2.08479	-1.32557	-1.26108	-1.89066	-1.36657	-1.1965	-2.04007	-1.71515	-2.08619	-1.88704	-0.612386	-1.33857	-1.48355	-1.75693	-1.17857	-0.280339	-0.016036	-1.45626	-2.5241	-2.53459	-2.46717	-2.53833	-2.11784	-1.54986	-2.20064	-2.46921	-1.62422	-1.62345	-2.5304	-1.15668	-1.71103	-1.91426	-1.61601	-1.65773	-1.96585	-1.37891	-0.90182	-0.354699	-1.44024	-0.793411	-0.632302	-0.732705	-1.83805
SLC2A13	-0.750328	-0.619516	-0.361083	-0.46789	0.514998	-0.389138	-0.438686	-0.419256	-0.707495	-0.288722	0.350524	1.13291	-0.761523	-0.927323	-1.01854	-0.877672	1.1616	-1.30223	-0.13146	0.297717	-0.864089	-0.238838	-0.537237	-0.640595	-0.602254	-0.0646262	-0.407397	-0.350559	0.00661737	-0.289023	-0.103622	-0.582631	0.0348709	-0.576917	-0.709792	-0.799687	-0.586652	-0.516022	-0.463507	-0.35451	-0.463975	-0.917124	-0.654388	-0.431586	-1.08787	0.577761	0.187096	1.28279	0.0245035
SLC5A11	-0.0851529	-0.262285	-0.318417	-0.470471	-0.279776	-1.09292	-0.288228	-0.387207	-0.313374	0.570916	-0.361858	-0.4773	-0.199667	0.0498837	-0.29149	-0.182126	0.633519	0.926091	-0.0197038	-1.25975	0.126881	0.404086	1.03614	-1.03429	-0.66738	-0.191563	-0.606462	-0.883718	-0.104993	0.370826	-1.25045	-0.315907	-0.81144	-0.865254	-1.04906	0.419231	-0.437979	-0.373621	-0.96351	-0.400401	0.356013	-1.24055	-0.937225	-1.23766	-1.27011	-0.516423	-0.648626	-0.723769	1.22722
SLC5A3	-0.0892309	-0.23845	-0.0706222	-0.378594	-1.02975	-0.0971981	-0.340218	-0.438818	-1.25311	-0.344208	0.132961	-0.672804	0.038748	0.217171	-0.255644	-0.531291	0.441301	-0.980883	0.0535589	-0.863982	0.00826947	-1.22013	-0.901417	0.48838	-0.563555	-0.70503	-0.433655	-0.643662	-0.0529156	-0.121335	-0.173039	-0.223115	-0.257792	0.491192	-0.513141	-0.170472	-0.481653	-0.453029	-0.156337	-0.529757	-0.825796	0.069925	-0.605184	-0.0488738	-0.755854	-1.01146	-1.08966	-0.374685	-0.653396
SMAD1	-0.6415	-0.463777	-0.754519	-0.540194	0.673622	0.341884	-0.48906	-0.0106746	-1.0795	-0.370792	-0.598906	-0.555044	-0.337269	0.104916	0.0708099	-0.285416	-0.287137	-0.458228	-0.0810961	-0.76154	0.138897	0.037678	-0.0666133	-0.358856	-0.289382	0.0577492	-0.50945	-0.491061	-0.768695	-0.571586	-0.425864	-0.661098	-0.827761	-0.917428	-0.689004	-0.283725	-0.45799	-0.357789	-0.300336	-0.384417	-0.215687	-0.461555	-0.546092	-0.0496452	-0.837264	2.62921	0.927611	-0.584977	-0.492656
SYNJ1	-0.471873	-0.682576	-0.578014	-0.567077	-0.570638	-0.970423	-0.53585	-0.363874	0.0548889	-0.00675098	-0.579623	-0.0332492	-0.361119	-0.00938689	-0.544183	-0.207207	0.81099	0.402014	-0.34887	-0.669409	-0.186723	-0.284032	1.95768	0.127385	-0.485496	0.118264	-0.632735	-0.470647	0.111215	0.577022	-0.478141	-0.173338	-0.201182	-0.581589	-0.505262	0.655904	-0.505592	-0.359046	0.0802579	-0.288477	-1.23107	-0.406086	-0.00933206	0.390961	-1.25299	1.64181	-1.18043	-0.430764	-1.42727
SYNJ2	0.00232977	-0.0872539	-0.429964	-0.526031	-0.852973	-0.221353	-0.876508	-0.460767	0.130982	3.22892	-0.43282	0.534443	-0.215845	-0.021685	-0.508105	-0.0573336	0.569132	0.519459	-0.735418	0.448396	-0.534944	1.09463	0.101355	0.0427855	-0.262242	0.0107426	-0.488856	-0.617819	-0.108717	1.23109	-0.675912	-0.470688	-0.476178	1.77446	-0.229618	-0.3981	-0.519873	-0.791123	0.0597951	-0.518626	-1.22252	-0.34542	1.04443	-0.453994	-0.808962	-0.645561	-0.297926	1.08364	-0.137565
SYNJ2BP	-0.449831	-0.307877	-0.482026	-0.236484	-0.47594	1.24596	-0.389615	-0.241102	-0.23887	-0.214739	0.505614	-0.861678	-0.674085	-0.645597	-1.2262	-0.42737	-0.725419	-0.460114	-0.509359	-0.166041	-0.0849553	0.696978	1.17793	-0.59453	-0.701382	-0.485094	-0.595133	-0.638035	-0.0745737	0.312744	-0.849415	-0.909574	-0.356098	0.0633611	-0.415323	-0.0734467	-0.284622	-0.37773	-0.512729	-0.21501	-0.771843	-1.02035	2.00247	1.14555	-1.46967	-0.136693	0.322725	-0.608085	0.0328906
TPTE	-0.160025	-0.457873	-0.236635	-0.0675329	-0.227641	-0.00747375	-0.4107	-0.2256	0.259904	0.107917	-0.273553	0.738494	-0.318379	-0.0361195	-0.393561	-0.614688	0.742773	-0.512816	-0.378512	-0.367039	0.399328	-0.476092	-0.0293185	-0.373681	-0.296744	0.110219	-0.0930322	-0.281173	0.655304	0.21013	-0.643148	0.0373263	0.550613	-0.411371	-0.481745	-0.474672	-0.438698	-0.460996	-0.0514136	-0.502147	1.00886	-0.432462	0.331756	-0.594494	-1.20766	-0.71786	-0.498091	-0.621559	0.146842
TPTE2	-0.0764682	-0.0902344	0.13942	0.101525	-0.928419	-1.44784	-0.914653	-0.57201	-0.445236	-0.536015	-0.243772	-1.4637	0.0293836	0.0228286	0.638355	0.114588	-0.033473	1.25242	-1.09902	0.879806	-1.0738	-0.569644	1.05312	-1.84768	-0.0109316	-0.387884	-0.10142	-0.0556594	0.658367	-1.03158	-0.455881	-1.172	-0.565253	-1.1973	-0.637075	-0.351762	-0.177368	0.0947283	-0.127373	-0.340834	-0.135176	-0.848352	0.190492	1.21161	-0.842526	-0.751518	-1.29654	0.960695	1.24988
UVRAG	-1.11324	-1.23653	-0.786493	-0.976361	-0.0366367	-0.374617	-0.994637	-0.787051	-0.967356	-0.560466	-0.160311	-1.24251	-1.56723	-1.06943	-1.04624	-1.1555	-2.6456	-1.23219	-0.870753	-1.94525	-1.63249	-1.2665	-0.368118	0.482458	-0.891559	-1.12718	-1.36296	-0.909182	-0.574676	-1.10472	-0.829264	-0.570377	-0.939746	-0.139487	-0.468106	-0.449391	-1.52959	-1.39468	-0.125471	-1.55293	-0.964578	0.0532024	-0.177981	-0.285904	1.17636	-1.03777	-1.26235	-0.347098	-2.10638
VAC14	-0.437745	-0.820627	-0.510481	-0.511458	-0.53191	-1.23346	-0.801213	-0.524416	-0.79227	-0.64295	2.25921	-0.429019	-2.30707	-2.90791	-1.83988	-2.48584	-1.35769	-0.111385	-2.49199	-1.94859	-1.91749	-2.04543	0.937428	-1.49251	-1.22324	-1.24955	-1.43042	-0.900573	-0.212672	-1.81786	-0.671361	-1.20055	-1.04208	-0.371127	-1.91635	0.125923	-0.806226	-0.7948	-1.31923	-0.857035	0.112837	-1.6732	-0.452506	0.908109	1.13593	-1.01413	-0.857792	-0.577347	0.147183
[truncated: 11 more columns]
