# Supplementary material for: The essential clathrin adapter protein complex-2 is tumor suppressive specifically in vivo
Source: Nat Commun. 2025 Mar 6;16:2254. doi: 10.1038/s41467-025-57521-2 (PMC11885535; doi:10.1038/s41467-025-57521-2)
Supplement: Supplementary file 6 — Supplementary Data 4 [file 41467_2025_57521_MOESM6_ESM.xlsx]

## Sheet: Table 4 Normalized Data
Accession	Description	Peptides	BXPC3_minDox Normalized	BXPC3_minDox Normalized	BXPC3_minDox Normalized	BXPC3_plusDox Normalized	BXPC3_plusDox Normalized	BXPC3_plusDox Normalized	PANC1_minDox Normalized	PANC1_minDox Normalized	PANC1_minDox Normalized	PANC1_plusDox Normalized	PANC1_plusDox Normalized	PANC1_plusDox Normalized	CFPAC1_minDox Normalized	CFPAC1_minDox Normalized	CFPAC1_minDox Normalized	CFPAC1_plusDox Normalized	CFPAC1_plusDox Normalized	CFPAC1_plusDox Normalized
A0A0B4J2D5	Glutamine amidotransferase-like class 1 domain-containing protein 3B, mitochondrial OS=Homo sapiens OX=9606 GN=GATD3B PE=1 SV=1	11	3.70504e+06	3.41345e+06	3.73168e+06	1.54634e+06	2.26735e+06	2.32178e+06	7.11388e+06	8.46969e+06	8.84847e+06	8.14951e+06	7.43171e+06	1.18942e+07	9.60036e+06	6.98387e+06	5.12377e+06	7.10101e+06	5.95394e+06	7.11202e+06
A0A1B0GTU1	Zinc finger CCCH domain-containing protein 11B OS=Homo sapiens OX=9606 GN=ZC3H11B PE=4 SV=1	1	1358.46	1169.46	8600.36	3076.74	808.491	1896.72	66704.7	84889	27305	12542.4	3397.09	26016.9	10459.7	14717.4	11719.9	4318.19	8905.81	2685.69
A0AV96	RNA-binding protein 47 OS=Homo sapiens OX=9606 GN=RBM47 PE=1 SV=2	2	68000.3	57526.6	80659.6	66106.5	98583.8	131500	2887.79	6532.46	3834.74	14855.2	9526	3949.89	234414	242942	184993	179085	220905	185443
A0AVI4	E3 ubiquitin-protein ligase TM129 OS=Homo sapiens OX=9606 GN=TMEM129 PE=1 SV=1	2	116556	127224	103384	60044.1	41886.3	48627.8	284432	175294	197326	174201	193384	253849	300919	298900	302077	287809	162798	227315
A0AVT1	Ubiquitin-like modifier-activating enzyme 6 OS=Homo sapiens OX=9606 GN=UBA6 PE=1 SV=1	25	1.61098e+07	1.76596e+07	1.95905e+07	1.82466e+07	1.69934e+07	1.60844e+07	1.40711e+07	1.97405e+07	1.61196e+07	1.37717e+07	1.07152e+07	1.3648e+07	1.8849e+07	1.81859e+07	1.42114e+07	1.64755e+07	1.36665e+07	1.53097e+07
A0FGR8	Extended synaptotagmin-2 OS=Homo sapiens OX=9606 GN=ESYT2 PE=1 SV=1	34	4.19872e+07	4.27473e+07	4.44277e+07	3.55168e+07	4.47255e+07	4.25761e+07	6.17692e+07	4.69669e+07	6.37812e+07	4.81108e+07	6.82619e+07	7.97682e+07	5.947e+07	7.53756e+07	5.82908e+07	7.68415e+07	1.52238e+08	7.7269e+07
A0JNW5	UHRF1-binding protein 1-like OS=Homo sapiens OX=9606 GN=UHRF1BP1L PE=1 SV=2	2	123768	132785	65059	179043	98505.2	162277	228461	297670	245452	265161	207820	225376	144660	125458	261622	158801	185925	198295
A0MZ66	Shootin-1 OS=Homo sapiens OX=9606 GN=SHTN1 PE=1 SV=4	25	3.31175e+07	2.94946e+07	2.91826e+07	3.02605e+07	3.45262e+07	3.53704e+07	3.35121e+07	4.4585e+07	3.11629e+07	3.09155e+07	2.77562e+07	3.15951e+07	2.68969e+07	2.43744e+07	2.36314e+07	2.14447e+07	2.76865e+07	2.21943e+07
A0PJW8	Death-associated protein-like 1 OS=Homo sapiens OX=9606 GN=DAPL1 PE=1 SV=2	2	297082	657833	1.87217e+06	790216	488709	413084	13564.3	6886.74	9026.01	11890.9	13478	10228.4	12008.8	6157.52	19115.6	19488.3	17977	10290.2
A0PJZ3	Glucoside xylosyltransferase 2 OS=Homo sapiens OX=9606 GN=GXYLT2 PE=2 SV=2	2	359891	514688	560874	599275	397294	378725	10639.5	4810.64	6884.59	75298	210200	120252	1.15034e+06	1.37876e+06	1.69327e+06	1.97831e+06	1.58142e+06	1.51236e+06
A1A5B4	Anoctamin-9 OS=Homo sapiens OX=9606 GN=ANO9 PE=1 SV=3	4	1.28243e+06	833927	1.18607e+06	1.4429e+06	1.64689e+06	1.93073e+06	846543	480157	660128	504837	477637	434387	37733.5	32052.5	71438.5	54838.9	95961.6	41817.7
A1A5C7	Solute carrier family 22 member 23 OS=Homo sapiens OX=9606 GN=SLC22A23 PE=1 SV=2	3	1.11795e+06	1.03373e+06	2.05475e+06	1.22426e+06	1.38536e+06	1.40823e+06	657324	322386	331482	266788	236979	282829	53419.8	108053	63483.8	79195.5	163985	78323.2
A1A5D9	BICD family-like cargo adapter 2 OS=Homo sapiens OX=9606 GN=BICDL2 PE=1 SV=2	2	2.92297e+06	2.98781e+06	2.11572e+06	3.16854e+06	4.65241e+06	4.10977e+06	1.00504e+06	1.03855e+06	720768	360538	342254	692657	1.0322e+06	2.32811e+06	926021	1.00744e+06	508616	763590
A1IGU5	Rho guanine nucleotide exchange factor 37 OS=Homo sapiens OX=9606 GN=ARHGEF37 PE=2 SV=2	4	154247	157050	194095	148094	142284	176761	50015.3	53368.9	40161.3	17380.1	29034.7	34362	88632.6	341635	302875	296878	153189	287174
A1L0T0	Acetolactate synthase-like protein OS=Homo sapiens OX=9606 GN=ILVBL PE=1 SV=2	24	6.13635e+06	6.82439e+06	9.40088e+06	3.65075e+06	4.55217e+06	3.59405e+06	2.11775e+07	1.34419e+07	2.22423e+07	1.6141e+07	2.07484e+07	2.12317e+07	1.9432e+07	2.43589e+07	1.53008e+07	2.10871e+07	1.92329e+07	1.90829e+07
A1L170	Uncharacterized protein C1orf226 OS=Homo sapiens OX=9606 GN=C1orf226 PE=1 SV=1	1	94448.4	51241.9	94447	68434	95400	110915	119024	45145.9	72654.7	291538	90915.5	133467	38802.3	59188.6	41746.9	863.284	2710.03	1527.02
A1L390	Pleckstrin homology domain-containing family G member 3 OS=Homo sapiens OX=9606 GN=PLEKHG3 PE=1 SV=1	5	817891	864916	964997	1.2182e+06	1.16311e+06	1.1789e+06	310554	286712	211956	189460	239326	214799	598057	876472	824165	735509	777582	735728
A1X283	SH3 and PX domain-containing protein 2B OS=Homo sapiens OX=9606 GN=SH3PXD2B PE=1 SV=3	17	2.15082e+06	2.49312e+06	2.60181e+06	2.16178e+06	1.94366e+06	1.69294e+06	7.36278e+06	7.67901e+06	6.55583e+06	8.27634e+06	7.18009e+06	6.89529e+06	3.28922e+06	2.60933e+06	3.3353e+06	3.22083e+06	4.18435e+06	3.06083e+06
A2NJV5	Immunoglobulin kappa variable 2-29 OS=Homo sapiens OX=9606 GN=IGKV2-29 PE=3 SV=2	2	158951	224765	68483	166872	596083	152952	11488	8339.2	282951	28762.2	1.15011e+06	113682	37271.1	8108.07	170392	1.3227e+06	118752	177210
A2RRP1	Neuroblastoma-amplified sequence OS=Homo sapiens OX=9606 GN=NBAS PE=1 SV=2	24	4.09065e+06	4.5233e+06	3.32092e+06	2.84729e+06	2.1588e+06	2.16802e+06	8.359e+06	5.1002e+06	8.4473e+06	8.05688e+06	9.05849e+06	1.00849e+07	5.65972e+06	4.06539e+06	6.43933e+06	7.23037e+06	9.49212e+06	7.93415e+06
A2RUC4	tRNA wybutosine-synthesizing protein 5 OS=Homo sapiens OX=9606 GN=TYW5 PE=1 SV=1	2	473805	431378	443480	467552	454557	442103	368369	369253	474295	634034	414122	523299	869439	1.05111e+06	878333	1.01543e+06	742271	861981
A2RUS2	DENN domain-containing protein 3 OS=Homo sapiens OX=9606 GN=DENND3 PE=1 SV=2	1	2500.3	1215.4	12462.3	12824.5	5636.52	1406.35	24625.5	17185.3	22049.8	15096.3	18815.7	22292	45651.4	45219.5	27371.1	26037.6	38052.3	37314.8
A3KMH1	von Willebrand factor A domain-containing protein 8 OS=Homo sapiens OX=9606 GN=VWA8 PE=1 SV=2	8	7.14306e+06	7.68019e+06	6.85542e+06	6.94996e+06	9.17803e+06	8.34689e+06	1.14305e+07	6.83474e+06	7.69219e+06	9.9955e+06	1.00909e+07	9.56486e+06	6.53078e+06	7.97601e+06	7.85605e+06	6.98981e+06	8.80096e+06	6.54178e+06
A4D126	D-ribitol-5-phosphate cytidylyltransferase OS=Homo sapiens OX=9606 GN=CRPPA PE=1 SV=2	1	78048.4	73900.5	61005.6	43827.8	55435.4	58804.2	52504.7	38119.8	56174.9	47000.3	44164.2	38111.9	18064.5	16169.7	16998.2	13266.5	15162.4	20757.8
A4D161	Protein FAM221A OS=Homo sapiens OX=9606 GN=FAM221A PE=1 SV=1	1	14277.4	6347.31	12240	1704.16	12301.5	12320.5	182117	136237	29101	30884.3	51005.1	6980.72	3420.52	1401.05	36124.2	1576.78	6435.44	5747.76
A4D1E9	GTP-binding protein 10 OS=Homo sapiens OX=9606 GN=GTPBP10 PE=1 SV=1	3	49379.8	125389	73640.2	39664.8	26060.5	77530.1	602112	433901	532947	338511	431464	605636	55970.8	54174.7	76238.1	272493	15491.1	6344.32
A4D1P6	WD repeat-containing protein 91 OS=Homo sapiens OX=9606 GN=WDR91 PE=1 SV=2	4	887760	1.60462e+06	1.7578e+06	1.50034e+06	1.8861e+06	830407	1.06434e+06	609774	1.13815e+06	766285	1.09779e+06	1.17685e+06	1.22792e+06	2.20934e+06	2.05692e+06	2.19758e+06	2.72158e+06	2.43018e+06
A4D1U4	DENN domain-containing protein 11 OS=Homo sapiens OX=9606 GN=DENND11 PE=1 SV=1	7	788950	866170	801376	1.21569e+06	1.36439e+06	1.54171e+06	1.51082e+06	1.40816e+06	1.28402e+06	1.80604e+06	1.16267e+06	1.50194e+06	765290	1.56107e+06	807250	811846	573925	643697
A4FU01	Myotubularin-related protein 11 OS=Homo sapiens OX=9606 GN=MTMR11 PE=2 SV=2	2	105688	304829	68870.9	275635	102064	133553	154040	114197	170934	32888.8	35157.5	31785.4	516997	470878	709059	196198	115535	190285
A5D6W6	Fat storage-inducing transmembrane protein 1 OS=Homo sapiens OX=9606 GN=FITM1 PE=2 SV=1	1	4021.89	12230	1874.31	1056.56	1839.55	14757.9	1691.42	1533.78	8921.23	146753	14430.3	3770.96	1907.03	6554.81	2043.01	10220.1	102433	1041.32
A5D8V6	Vacuolar protein sorting-associated protein 37C OS=Homo sapiens OX=9606 GN=VPS37C PE=1 SV=2	1	43139	23188.1	34735.8	33129	30541.7	18838.2	106229	153742	58183.2	142134	181968	129094	88583.5	122200	90854.5	89519.1	91232.1	128025
A5PLL7	Transmembrane protein 189 OS=Homo sapiens OX=9606 GN=TMEM189 PE=1 SV=3	3	284467	268187	299789	168986	261932	311502	1.94832e+06	985977	1.34195e+06	1.14966e+06	1.34465e+06	1.64574e+06	354212	469551	318501	198497	153718	358125
A5PLN9	Trafficking protein particle complex subunit 13 OS=Homo sapiens OX=9606 GN=TRAPPC13 PE=1 SV=2	2	552049	733982	724310	781448	613879	642007	935849	833297	830435	1.10749e+06	989896	946506	1.21797e+06	1.06405e+06	1.25066e+06	1.12793e+06	1.10049e+06	1.26477e+06
A5YKK6	CCR4-NOT transcription complex subunit 1 OS=Homo sapiens OX=9606 GN=CNOT1 PE=1 SV=2	35	1.63486e+07	1.66354e+07	1.63964e+07	1.66033e+07	1.48526e+07	1.57469e+07	1.40951e+07	9.7306e+06	1.05734e+07	9.1382e+06	1.27738e+07	1.23618e+07	1.14661e+07	8.76095e+06	9.8218e+06	1.02996e+07	1.21255e+07	9.91193e+06
A6NCS6	Uncharacterized protein C2orf72 OS=Homo sapiens OX=9606 GN=C2orf72 PE=1 SV=2	4	2.0308e+06	1.63076e+06	1.10254e+06	711102	1.00331e+06	1.51831e+06	35911.1	231171	23371.1	14322.7	12388.1	30858.2	11531.4	37758.7	39030.3	58079.2	30187	20216.7
A6NDG6	Glycerol-3-phosphate phosphatase OS=Homo sapiens OX=9606 GN=PGP PE=1 SV=1	7	3.88404e+06	3.9123e+06	3.56901e+06	4.37486e+06	3.48296e+06	3.54784e+06	3.79062e+06	4.05677e+06	3.18666e+06	5.33554e+06	4.91888e+06	4.39666e+06	6.64416e+06	4.3266e+06	4.4517e+06	4.97307e+06	5.52669e+06	5.12083e+06
A6NDU8	UPF0600 protein C5orf51 OS=Homo sapiens OX=9606 GN=C5orf51 PE=1 SV=1	1	1312.93	1825.84	107790	13995.2	4730.51	57829.3	441153	453870	342552	1.2333e+06	903854	423992	1.30384e+06	1.053e+06	806497	1.19386e+06	555852	962452
A6NED2	RCC1 domain-containing protein 1 OS=Homo sapiens OX=9606 GN=RCCD1 PE=1 SV=1	2	59679.6	73666.4	53434.7	89531.2	74089.5	93099.9	55632.3	63577.2	56676.4	36919	49683.4	37622.4	6073.94	12430	6293.17	21110.9	4420.09	5869.32
A6NFQ2	TRPM8 channel-associated factor 2 OS=Homo sapiens OX=9606 GN=TCAF2 PE=1 SV=2	2	71530.3	83060.4	237617	145733	106373	89901.3	98611	2568.6	14807.1	11683.6	54543.5	8952.8	59749.2	121994	92873.5	147334	59022.6	66040.6
A6NI79	Coiled-coil domain-containing protein 69 OS=Homo sapiens OX=9606 GN=CCDC69 PE=1 SV=1	3	1.33767e+07	2.4411e+07	2.06157e+07	4.25773e+06	4.42419e+06	1.00868e+07	2.35922e+06	2.88652e+06	1.26911e+06	1.06023e+06	941633	1.83679e+06	1.22579e+06	1.988e+06	4.3404e+06	6.06461e+06	5.37405e+06	4.25566e+06
A6NIH7	Protein unc-119 homolog B OS=Homo sapiens OX=9606 GN=UNC119B PE=1 SV=1	3	5.68522e+06	7.7199e+06	5.12922e+06	5.19923e+06	4.73751e+06	4.93809e+06	3.65857e+06	3.52774e+06	4.50882e+06	3.90748e+06	4.05984e+06	3.71331e+06	7.53549e+06	5.42488e+06	7.55404e+06	7.37122e+06	1.16867e+07	8.05848e+06
A6NJ78	Probable methyltransferase-like protein 15 OS=Homo sapiens OX=9606 GN=METTL15 PE=1 SV=1	2	38775.2	51388	25912.7	26308.9	42421.8	37999.2	143792	96366.6	187614	164237	178612	187879	44053.1	33706.7	20342.5	40378.8	49874	45795.9
A6NKD9	Coiled-coil domain-containing protein 85C OS=Homo sapiens OX=9606 GN=CCDC85C PE=1 SV=1	2	388644	319164	443621	320718	277154	359715	115489	51146.5	48899.4	41674.6	50115.4	101819	306706	340411	287641	377429	340547	400406
A6NNS2	Dehydrogenase/reductase SDR family member 7C OS=Homo sapiens OX=9606 GN=DHRS7C PE=2 SV=3	3	15364.2	32311.5	22119.4	6587.15	22165.3	225817	11395.8	9838.33	24209.2	9816.06	7386.04	5394.97	509796	101010	272111	200770	656265	79251.6
A6QL63	Ankyrin repeat and BTB/POZ domain-containing protein BTBD11 OS=Homo sapiens OX=9606 GN=BTBD11 PE=2 SV=3	4	3.87603e+06	4.2164e+06	5.29375e+06	3.86956e+06	4.51615e+06	4.97162e+06	290320	190827	145741	129764	359878	303273	2.44889e+06	3.23636e+06	2.34282e+06	2.14859e+06	2.80671e+06	1.66849e+06
A7E2V4	Zinc finger SWIM domain-containing protein 8 OS=Homo sapiens OX=9606 GN=ZSWIM8 PE=1 SV=1	4	145570	141624	136244	163529	161407	132268	142021	134974	160051	180174	141179	162532	163613	141620	257381	177686	161353	166557
A7E2Y1	Myosin-7B OS=Homo sapiens OX=9606 GN=MYH7B PE=1 SV=4	1	14614.9	22041.6	20718.6	13216	15419.9	15800.5	11976.8	18134.4	20208.9	11037.9	16265.2	9255.22	33320.4	25140	28896.3	26723	19024.1	20518.7
A7KAX9	Rho GTPase-activating protein 32 OS=Homo sapiens OX=9606 GN=ARHGAP32 PE=1 SV=1	2	151624	269390	280663	219841	170803	201141	80833	123326	96802.5	108173	74906.5	83073.3	137059	166431	156741	197689	225469	155710
A7MBM2	Protein dispatched homolog 2 OS=Homo sapiens OX=9606 GN=DISP2 PE=2 SV=2	1	3987.37	2535.11	5332.55	3040.42	2150.41	1261.54	7232.19	5902.2	8579.49	6329.31	8490.17	5109.46	11454	8656.34	13876.8	2878.09	13200.4	3355.37
A8K2U0	Alpha-2-macroglobulin-like protein 1 OS=Homo sapiens OX=9606 GN=A2ML1 PE=1 SV=3	6	4.91009e+06	1.59395e+06	5.6893e+06	2.17414e+06	1.79171e+06	1.39507e+06	1.54501e+06	889186	1.03286e+06	1.68398e+06	1.74721e+06	1.34451e+06	3.86268e+06	3.09159e+06	2.83868e+06	3.1967e+06	3.45421e+06	3.39403e+06
A8K7I4	Calcium-activated chloride channel regulator 1 OS=Homo sapiens OX=9606 GN=CLCA1 PE=1 SV=3	1	49878.3	41370.2	49051.3	67031.2	84007.8	68615.4	108126	80745	62724.7	30862.6	47428	68490.1	74607	108007	53654.4	47273.5	35873.5	57414
A8MQ03	Cysteine-rich tail protein 1 OS=Homo sapiens OX=9606 GN=CYSRT1 PE=1 SV=1	4	3.54452e+06	3.91267e+06	1.3231e+07	8.17771e+06	6.06941e+06	4.86018e+06	16954.6	5994.53	10082.2	18509.1	15551.5	12479.8	1.09903e+06	2.10475e+06	1.1039e+06	978635	670496	940311
A8MTT3	Protein CEBPZOS OS=Homo sapiens OX=9606 GN=CEBPZOS PE=1 SV=2	2	207241	217709	213674	53043	63477.8	186971	1.08791e+06	674064	1.36088e+06	656784	1.26903e+06	1.82227e+06	81722.4	2281.24	64936.5	322820	206551	143563
A8MXV4	Nucleoside diphosphate-linked moiety X motif 19 OS=Homo sapiens OX=9606 GN=NUDT19 PE=1 SV=1	4	1.66936e+06	2.04596e+06	1.65765e+06	1.04125e+06	1.17733e+06	1.64856e+06	5.15766e+06	1.57402e+06	5.87407e+06	4.97755e+06	5.18152e+06	4.41942e+06	269331	147956	228186	69356.4	43380	56423.4
A8TX70	Collagen alpha-5(VI) chain OS=Homo sapiens OX=9606 GN=COL6A5 PE=1 SV=1	2	6.20921e+06	7.56008e+06	6.14036e+06	5.64159e+06	5.83662e+06	6.00352e+06	3.25586e+06	1.15492e+07	6.34647e+06	5.83881e+06	4.65047e+06	5.10621e+06	3.98273e+06	1.0375e+07	1.15117e+07	1.17549e+07	1.53501e+07	1.28608e+07
A9QM74	Importin subunit alpha-8 OS=Homo sapiens OX=9606 GN=KPNA7 PE=1 SV=1	1	383348	527185	313366	341387	302174	297193	152119	567362	463125	642417	737240	805604	383147	435173	250472	245008	637580	347265
B0I1T2	Unconventional myosin-Ig OS=Homo sapiens OX=9606 GN=MYO1G PE=1 SV=2	6	811749	1.34611e+06	1.52882e+06	866173	420619	470860	1.96207e+06	2.20157e+06	3.29767e+06	2.25949e+06	2.23985e+06	1.66408e+06	906661	865450	1.91379e+06	1.72318e+06	1.76165e+06	2.19791e+06
B0YJ81	Very-long-chain (3R)-3-hydroxyacyl-CoA dehydratase 1 OS=Homo sapiens OX=9606 GN=HACD1 PE=1 SV=1	1	3259.41	3242.83	5479.21	2483.26	1745.71	1067.32	68160.1	33752.2	60421.6	42375.2	42372.5	31639.3	35748.2	19962.9	14352.3	16108.4	20378.8	24131.3
B2RTY4	Unconventional myosin-IXa OS=Homo sapiens OX=9606 GN=MYO9A PE=1 SV=2	4	163117	118072	96271.7	147767	151627	133381	158199	128709	182572	211480	202140	150226	210394	196819	205715	185265	140341	228357
B7ZBB8	Protein phosphatase 1 regulatory subunit 3G OS=Homo sapiens OX=9606 GN=PPP1R3G PE=1 SV=1	1	25115.6	50800.9	31464.5	90965.2	77402.7	33495.6	12576.1	5096.4	4427.2	23678.9	23007.3	20829.3	81432.2	72508	76537.5	97534.2	70678.3	79602.1
C9J798	Ras GTPase-activating protein 4B OS=Homo sapiens OX=9606 GN=RASA4B PE=3 SV=2	3	331733	237452	247246	115502	169153	234102	39356.8	71431.1	37423.2	29417.5	47925.3	31917.2	36290.6	50674	43011.3	25057.3	38906.6	33487.5
C9JI98	Transmembrane protein 238 OS=Homo sapiens OX=9606 GN=TMEM238 PE=1 SV=1	2	1.77483e+06	1.0869e+06	1.12173e+06	551880	1.52699e+06	866521	27412.1	7488.47	2987.11	4114.05	21444.4	12914.2	493898	533564	647845	560530	274258	551542
C9JRZ8	Aldo-keto reductase family 1 member B15 OS=Homo sapiens OX=9606 GN=AKR1B15 PE=1 SV=2	1	1.08425e+06	1.55668e+06	1.13092e+06	1.11169e+06	791583	816988	896123	961412	863203	1.02715e+06	853026	1.11837e+06	2.35848e+06	1.46633e+06	2.44322e+06	1.92113e+06	3.03459e+06	2.31662e+06
E5RIL1	Uroplakin-3b-like protein 2 OS=Homo sapiens OX=9606 GN=UPK3BL2 PE=3 SV=2	1	237344	589768	521029	204816	129538	313611	4092.41	10983.4	3436.62	2629.64	133567	10885.2	243728	264010	298731	207190	172025	163845
E7ERA6	RING finger protein 223 OS=Homo sapiens OX=9606 GN=RNF223 PE=2 SV=1	2	187839	246541	285349	159679	132290	124811	49591.8	3760.36	5149.84	5268.86	4778.21	23675.1	181454	205162	232433	188510	150504	212470
F2Z333	Fibronectin type III domain-containing protein 10 OS=Homo sapiens OX=9606 GN=FNDC10 PE=3 SV=1	1	83716.5	73512.2	95822.5	126321	133894	166749	55599	24098.2	68647.9	32114.9	45816.8	44748.6	16412.4	32918.5	31608.9	40640.7	70379.7	37160.5
L0R6Q1	SLC35A4 upstream open reading frame protein OS=Homo sapiens OX=9606 GN=SLC35A4 PE=3 SV=1	1	12538.8	9104.91	3472.01	12351.8	4704.45	5671.02	22912.4	45341.6	48191.4	61127.7	1624.52	855.926	94813	2446.16	12805.7	2919.28	15602.9	3577.02
O00115	Deoxyribonuclease-2-alpha OS=Homo sapiens OX=9606 GN=DNASE2 PE=1 SV=2	7	2.94954e+06	2.59222e+06	3.26547e+06	2.2162e+06	2.62114e+06	2.34051e+06	3.32247e+06	2.09152e+06	3.34058e+06	3.24679e+06	4.4567e+06	4.07602e+06	924331	917560	820290	807009	1.18749e+06	790817
O00116	Alkyldihydroxyacetonephosphate synthase, peroxisomal OS=Homo sapiens OX=9606 GN=AGPS PE=1 SV=1	39	2.73447e+07	3.47811e+07	2.82851e+07	1.99505e+07	2.48549e+07	2.87281e+07	6.52527e+07	3.98507e+07	9.29965e+07	7.68707e+07	7.66998e+07	7.04124e+07	2.66394e+07	1.99584e+07	2.20614e+07	2.83155e+07	3.15439e+07	1.98428e+07
O00139	Kinesin-like protein KIF2A OS=Homo sapiens OX=9606 GN=KIF2A PE=1 SV=3	9	2.15124e+06	1.77004e+06	1.7766e+06	1.98939e+06	2.52565e+06	2.60725e+06	1.61161e+06	1.46504e+06	1.72518e+06	1.6381e+06	1.84499e+06	1.7915e+06	1.85558e+06	1.96677e+06	2.01656e+06	2.10897e+06	1.88892e+06	2.27542e+06
O00148	ATP-dependent RNA helicase DDX39A OS=Homo sapiens OX=9606 GN=DDX39A PE=1 SV=2	1	79616.6	82733.3	81601.2	125139	113684	114296	831.629	12407.5	1803.67	215110	399179	443056	106618	65317.6	145565	204496	279592	210406
O00151	PDZ and LIM domain protein 1 OS=Homo sapiens OX=9606 GN=PDLIM1 PE=1 SV=4	21	1.20164e+08	1.2329e+08	1.19689e+08	1.09001e+08	1.06661e+08	9.3344e+07	5.32406e+07	3.87848e+07	4.27208e+07	6.047e+07	8.11353e+07	4.99346e+07	1.11063e+08	1.31205e+08	1.82695e+08	1.94313e+08	1.38145e+08	1.92782e+08
O00154	Cytosolic acyl coenzyme A thioester hydrolase OS=Homo sapiens OX=9606 GN=ACOT7 PE=1 SV=3	15	9.63935e+06	1.19447e+07	1.27308e+07	1.55958e+07	1.12842e+07	9.80069e+06	3.48173e+07	3.3998e+07	3.08504e+07	2.70268e+07	3.65448e+07	3.35993e+07	2.23742e+07	1.39735e+07	1.41696e+07	1.68449e+07	1.95164e+07	1.84522e+07
O00159	Unconventional myosin-Ic OS=Homo sapiens OX=9606 GN=MYO1C PE=1 SV=4	85	1.80449e+08	1.77057e+08	1.68499e+08	1.93062e+08	1.59852e+08	1.63561e+08	2.45497e+08	1.96595e+08	2.64342e+08	2.74398e+08	2.60512e+08	2.41773e+08	1.29137e+08	1.86579e+08	1.89372e+08	1.71416e+08	1.69887e+08	1.92018e+08
O00160	Unconventional myosin-If OS=Homo sapiens OX=9606 GN=MYO1F PE=1 SV=3	3	489420	759984	530854	477955	367643	497774	412909	322096	742304	689373	482345	366665	539861	418081	569085	730784	1.19155e+06	841155
O00161	Synaptosomal-associated protein 23 OS=Homo sapiens OX=9606 GN=SNAP23 PE=1 SV=1	18	4.64478e+07	3.46608e+07	4.03789e+07	3.87402e+07	4.13821e+07	5.26348e+07	2.78182e+07	2.7315e+07	2.59799e+07	2.43616e+07	2.19498e+07	2.42045e+07	2.721e+07	4.54352e+07	3.95773e+07	3.17052e+07	2.60014e+07	3.21586e+07
O00170	AH receptor-interacting protein OS=Homo sapiens OX=9606 GN=AIP PE=1 SV=2	19	2.10692e+07	1.82833e+07	1.81975e+07	2.05597e+07	2.29223e+07	2.13053e+07	1.50796e+07	1.46672e+07	1.18098e+07	1.16984e+07	1.07274e+07	1.13571e+07	1.73381e+07	1.3573e+07	1.16111e+07	1.09965e+07	7.92031e+06	1.2287e+07
O00178	GTP-binding protein 1 OS=Homo sapiens OX=9606 GN=GTPBP1 PE=1 SV=3	5	457470	488094	537545	554800	587988	551277	367899	258416	356834	342692	390076	342061	499143	532069	463108	391966	687729	453650
O00182	Galectin-9 OS=Homo sapiens OX=9606 GN=LGALS9 PE=1 SV=2	8	1.09477e+07	9.39475e+06	9.23117e+06	8.34921e+06	1.11064e+07	1.2937e+07	1.40363e+07	4.82911e+06	8.43469e+06	1.34084e+07	1.71282e+07	1.37121e+07	2.81651e+07	2.93697e+07	2.15324e+07	2.3315e+07	1.48573e+07	2.06209e+07
O00186	Syntaxin-binding protein 3 OS=Homo sapiens OX=9606 GN=STXBP3 PE=1 SV=2	49	2.09124e+08	1.83468e+08	2.02098e+08	1.84789e+08	1.76559e+08	2.04514e+08	1.40222e+08	1.45915e+08	1.30506e+08	1.40931e+08	1.2414e+08	1.28462e+08	1.43928e+08	1.34524e+08	1.19055e+08	1.07716e+08	9.26077e+07	1.14206e+08
O00189	AP-4 complex subunit mu-1 OS=Homo sapiens OX=9606 GN=AP4M1 PE=1 SV=2	2	121082	154098	126723	142617	139094	139697	104878	116949	71960.8	129623	134236	129554	79864.1	81453.2	110232	135667	123533	116728
O00192	Armadillo repeat protein deleted in velo-cardio-facial syndrome OS=Homo sapiens OX=9606 GN=ARVCF PE=1 SV=1	7	2.13011e+06	2.17084e+06	2.10578e+06	2.20739e+06	1.90835e+06	3.01164e+06	1.36874e+06	1.46258e+06	809737	943615	895524	827298	2.32661e+06	2.93139e+06	2.37266e+06	2.7391e+06	1.92593e+06	2.19609e+06
O00193	Small acidic protein OS=Homo sapiens OX=9606 GN=SMAP PE=1 SV=1	1	181990	269446	129629	231081	56327.5	46983.7	77530.4	21126.8	167753	192470	171502	83139	121472	126068	183280	138854	253438	156057
O00194	Ras-related protein Rab-27B OS=Homo sapiens OX=9606 GN=RAB27B PE=1 SV=4	13	1.75093e+07	1.45203e+07	1.92213e+07	1.2663e+07	1.16057e+07	1.49144e+07	2.57248e+06	1.86597e+06	2.87311e+06	2.8521e+06	2.92717e+06	3.4986e+06	1.6154e+07	2.42797e+07	2.64799e+07	2.21144e+07	2.14686e+07	2.35445e+07
O00203	AP-3 complex subunit beta-1 OS=Homo sapiens OX=9606 GN=AP3B1 PE=1 SV=3	38	2.66955e+07	2.64744e+07	2.47203e+07	2.64676e+07	2.62485e+07	2.78813e+07	2.37748e+07	2.78523e+07	2.47596e+07	2.77405e+07	2.62756e+07	2.49303e+07	2.48628e+07	2.26065e+07	2.36005e+07	2.29003e+07	2.39413e+07	2.20361e+07
O00204	Sulfotransferase 2B1 OS=Homo sapiens OX=9606 GN=SULT2B1 PE=1 SV=2	10	3.19258e+06	4.18946e+06	7.44427e+06	4.35516e+06	3.31806e+06	3.0152e+06	2.85788e+06	2.89469e+06	1.89931e+06	2.01712e+06	2.87787e+06	2.13977e+06	3.51794e+06	4.87859e+06	5.04658e+06	4.94227e+06	4.52758e+06	4.91062e+06
O00212	Rho-related GTP-binding protein RhoD OS=Homo sapiens OX=9606 GN=RHOD PE=1 SV=2	3	607965	517118	972390	599553	467500	668227	475142	330148	296430	248957	229770	219701	1.25714e+06	1.58366e+06	1.22102e+06	1.41864e+06	1.35958e+06	1.4446e+06
O00214	Galectin-8 OS=Homo sapiens OX=9606 GN=LGALS8 PE=1 SV=4	13	1.39316e+07	1.16958e+07	1.42675e+07	1.86914e+07	1.56882e+07	2.23816e+07	2.01695e+07	1.69903e+07	1.67777e+07	2.75303e+07	1.49368e+07	1.39378e+07	1.98373e+07	1.70296e+07	1.33992e+07	1.25006e+07	7.99728e+06	1.30969e+07
O00217	NADH dehydrogenase [ubiquinone] iron-sulfur protein 8, mitochondrial OS=Homo sapiens OX=9606 GN=NDUFS8 PE=1 SV=1	8	4.08941e+06	4.30946e+06	3.58126e+06	2.28174e+06	2.73166e+06	2.99761e+06	7.26555e+06	1.24561e+07	9.88188e+06	6.23589e+06	7.03112e+06	1.24059e+07	7.2969e+06	7.0597e+06	5.45636e+06	6.68655e+06	7.66989e+06	7.25397e+06
O00220	Tumor necrosis factor receptor superfamily member 10A OS=Homo sapiens OX=9606 GN=TNFRSF10A PE=1 SV=3	3	280630	336224	225902	949953	1.06965e+06	833398	523139	753184	515289	447227	407645	351548	676931	735441	485514	472916	261038	475836
O00221	NF-kappa-B inhibitor epsilon OS=Homo sapiens OX=9606 GN=NFKBIE PE=1 SV=3	3	96306.4	99714.1	82496.3	89300.8	89739.5	102201	83038.8	96707.8	148058	195194	210155	182718	180897	194585	150661	162588	190743	218394
O00231	26S proteasome non-ATPase regulatory subunit 11 OS=Homo sapiens OX=9606 GN=PSMD11 PE=1 SV=3	27	5.06543e+07	5.23609e+07	5.98721e+07	5.66939e+07	5.26532e+07	5.5779e+07	4.9453e+07	6.25399e+07	4.57068e+07	4.59678e+07	5.44173e+07	4.96028e+07	5.69751e+07	4.4727e+07	4.94104e+07	4.35695e+07	5.10139e+07	4.94047e+07
O00232	26S proteasome non-ATPase regulatory subunit 12 OS=Homo sapiens OX=9606 GN=PSMD12 PE=1 SV=3	18	1.89172e+07	1.83759e+07	1.909e+07	2.35314e+07	2.25111e+07	2.27026e+07	1.57564e+07	2.32396e+07	1.62656e+07	1.51402e+07	1.58348e+07	1.78457e+07	1.76497e+07	1.80414e+07	1.93038e+07	1.56327e+07	1.8107e+07	1.69437e+07
O00233	26S proteasome non-ATPase regulatory subunit 9 OS=Homo sapiens OX=9606 GN=PSMD9 PE=1 SV=3	7	8.90599e+06	9.97135e+06	9.10009e+06	1.05172e+07	9.93751e+06	9.97717e+06	7.43651e+06	1.18928e+07	6.89774e+06	7.64088e+06	6.72605e+06	7.28622e+06	1.34162e+07	1.12257e+07	1.04237e+07	1.05861e+07	1.04071e+07	1.15761e+07
O00238	Bone morphogenetic protein receptor type-1B OS=Homo sapiens OX=9606 GN=BMPR1B PE=1 SV=1	1	87289.7	52394.9	61730.7	57528.6	75222.8	50869.1	777.217	1702.13	1405.93	5121.51	12751.4	9048.21	63558.5	50476.9	82204.4	54956.8	12351.1	843.668
O00244	Copper transport protein ATOX1 OS=Homo sapiens OX=9606 GN=ATOX1 PE=1 SV=1	3	648694	722925	830841	661804	527000	761831	1.54451e+06	1.0025e+06	1.47568e+06	2.11538e+06	2.02515e+06	1.51438e+06	1.97096e+06	1.52818e+06	1.34338e+06	1.27606e+06	935012	1.22162e+06
O00264	Membrane-associated progesterone receptor component 1 OS=Homo sapiens OX=9606 GN=PGRMC1 PE=1 SV=3	8	9.19043e+06	1.16938e+07	1.12977e+07	7.7214e+06	8.34435e+06	9.53845e+06	1.98967e+07	1.3462e+07	2.29737e+07	1.87063e+07	2.05807e+07	2.10998e+07	1.21371e+07	1.98192e+07	1.42772e+07	1.59957e+07	1.37518e+07	1.41723e+07
O00267	Transcription elongation factor SPT5 OS=Homo sapiens OX=9606 GN=SUPT5H PE=1 SV=1	27	2.4655e+06	2.488e+06	3.23445e+06	3.18427e+06	2.28768e+06	2.55669e+06	1.63925e+07	1.78044e+07	1.53991e+07	1.57495e+07	1.60723e+07	1.4425e+07	2.09721e+06	1.77155e+06	1.84319e+06	1.20414e+06	1.89142e+06	1.47005e+06
O00273	DNA fragmentation factor subunit alpha OS=Homo sapiens OX=9606 GN=DFFA PE=1 SV=1	4	704763	583632	797651	866335	1.0341e+06	1.134e+06	1.91076e+06	2.21206e+06	1.30332e+06	1.06117e+06	1.04993e+06	1.39659e+06	498572	644305	502472	167135	18518.3	215794
O00291	Huntingtin-interacting protein 1 OS=Homo sapiens OX=9606 GN=HIP1 PE=1 SV=5	21	1.8651e+07	1.82714e+07	1.51234e+07	1.56563e+07	1.25858e+07	1.35692e+07	1.10586e+07	1.1202e+07	1.50355e+07	1.54375e+07	1.70341e+07	1.11256e+07	2.10189e+07	1.63357e+07	2.16743e+07	1.86014e+07	2.35227e+07	2.05856e+07
O00299	Chloride intracellular channel protein 1 OS=Homo sapiens OX=9606 GN=CLIC1 PE=1 SV=4	27	1.6777e+08	1.85602e+08	1.98176e+08	1.61657e+08	1.45968e+08	1.3674e+08	1.74992e+08	1.58691e+08	1.39948e+08	1.61199e+08	1.94074e+08	1.68933e+08	4.68369e+08	4.47041e+08	4.40454e+08	5.2684e+08	4.4953e+08	5.15205e+08
O00303	Eukaryotic translation initiation factor 3 subunit F OS=Homo sapiens OX=9606 GN=EIF3F PE=1 SV=1	15	1.0613e+07	1.01551e+07	1.00145e+07	1.30275e+07	1.24949e+07	1.43403e+07	1.90004e+07	2.79239e+07	1.84242e+07	1.64891e+07	1.9382e+07	2.00004e+07	1.27661e+07	1.30546e+07	1.34447e+07	1.1693e+07	1.33468e+07	1.32463e+07
O00308	NEDD4-like E3 ubiquitin-protein ligase WWP2 OS=Homo sapiens OX=9606 GN=WWP2 PE=1 SV=2	5	2.72524e+06	2.7176e+06	2.4938e+06	2.2048e+06	2.0291e+06	2.49747e+06	399552	549905	666372	567491	582347	525374	582824	574092	685583	630904	782067	783299
O00329	Phosphatidylinositol 4,5-bisphosphate 3-kinase catalytic subunit delta isoform OS=Homo sapiens OX=9606 GN=PIK3CD PE=1 SV=2	4	108173	125466	126560	136103	93244.7	69274.9	328851	354329	331782	305003	314479	241370	25840.8	96266.3	60586.9	94453.7	359287	115313
O00330	Pyruvate dehydrogenase protein X component, mitochondrial OS=Homo sapiens OX=9606 GN=PDHX PE=1 SV=3	11	2.90511e+06	2.8742e+06	2.45221e+06	1.85322e+06	1.8401e+06	2.49966e+06	7.30626e+06	7.06659e+06	7.00706e+06	5.52477e+06	6.29671e+06	1.07221e+07	2.89059e+06	2.11023e+06	1.80841e+06	2.46472e+06	2.86463e+06	2.40498e+06
O00391	Sulfhydryl oxidase 1 OS=Homo sapiens OX=9606 GN=QSOX1 PE=1 SV=3	12	2.63394e+06	3.3391e+06	4.3311e+06	3.36405e+06	3.30807e+06	2.65449e+06	7.54193e+06	5.71069e+06	9.00428e+06	6.54705e+06	7.7933e+06	8.76652e+06	5.83903e+06	7.78072e+06	5.44689e+06	8.81926e+06	1.19379e+07	8.14092e+06
O00399	Dynactin subunit 6 OS=Homo sapiens OX=9606 GN=DCTN6 PE=1 SV=1	1	1.2384e+06	1.3067e+06	1.32775e+06	1.14209e+06	936449	1.12224e+06	1.38034e+06	1.01e+06	1.34937e+06	1.55213e+06	1.61578e+06	1.4225e+06	2.23667e+06	1.4976e+06	2.36271e+06	1.79748e+06	2.30906e+06	2.04548e+06
O00400	Acetyl-coenzyme A transporter 1 OS=Homo sapiens OX=9606 GN=SLC33A1 PE=1 SV=1	3	423315	632307	572155	541611	387003	336367	368697	915898	813912	657607	442029	514768	535491	645590	871139	855890	895832	834632
O00401	Neural Wiskott-Aldrich syndrome protein OS=Homo sapiens OX=9606 GN=WASL PE=1 SV=2	10	2.86699e+06	2.56894e+06	2.71183e+06	3.04015e+06	2.73142e+06	3.18479e+06	1.38486e+06	787615	1.1099e+06	1.25567e+06	1.13001e+06	1.06978e+06	3.27656e+06	3.40903e+06	2.71374e+06	2.42686e+06	1.90097e+06	2.11582e+06
O00408	cGMP-dependent 3',5'-cyclic phosphodiesterase OS=Homo sapiens OX=9606 GN=PDE2A PE=1 SV=1	3	31693.5	181307	45018.1	175749	61709.3	54581.8	128971	303965	117406	71032	46530	58449.4	482145	208044	292269	426541	871254	560214
O00410	Importin-5 OS=Homo sapiens OX=9606 GN=IPO5 PE=1 SV=4	42	3.13091e+07	3.31879e+07	3.03582e+07	4.01117e+07	3.47743e+07	3.64141e+07	6.35649e+07	7.74351e+07	5.98554e+07	4.97252e+07	4.93783e+07	4.88787e+07	2.83179e+07	2.29776e+07	3.38457e+07	2.93956e+07	2.84175e+07	2.88099e+07
O00411	DNA-directed RNA polymerase, mitochondrial OS=Homo sapiens OX=9606 GN=POLRMT PE=1 SV=2	2	2270.1	5984.04	9808.69	3888.9	14659.2	11948.6	175946	131186	190645	125772	150039	152467	7927.7	15447.7	3003.31	13482.2	4982.15	18038.1
O00418	Eukaryotic elongation factor 2 kinase OS=Homo sapiens OX=9606 GN=EEF2K PE=1 SV=2	3	970395	944901	921091	1.26093e+06	1.21844e+06	1.37547e+06	211567	276922	205137	348182	215289	210168	299761	220310	320750	292299	276284	276142
O00421	C-C chemokine receptor-like 2 OS=Homo sapiens OX=9606 GN=CCRL2 PE=1 SV=2	1	73713.7	47333.6	34500.8	25788.4	23321.9	25344.1	2111.19	7227.36	825.227	2217.02	5027.22	1412.62	98966.6	115950	76290.6	76095.2	56264.3	87848.3
O00422	Histone deacetylase complex subunit SAP18 OS=Homo sapiens OX=9606 GN=SAP18 PE=1 SV=1	5	3.91588e+06	3.77056e+06	4.04333e+06	4.31852e+06	6.10428e+06	5.17662e+06	5.44911e+06	5.4747e+06	4.40301e+06	3.40603e+06	3.69594e+06	3.4985e+06	4.68044e+06	5.81043e+06	4.76502e+06	3.38463e+06	3.58605e+06	4.1744e+06
O00423	Echinoderm microtubule-associated protein-like 1 OS=Homo sapiens OX=9606 GN=EML1 PE=1 SV=3	3	177676	117962	190160	117701	183549	185443	315401	235207	262262	404317	260902	268552	29779.3	72568.1	294431	151801	144141	157683
O00425	Insulin-like growth factor 2 mRNA-binding protein 3 OS=Homo sapiens OX=9606 GN=IGF2BP3 PE=1 SV=2	35	3.67007e+08	1.43247e+07	1.12235e+07	1.06546e+07	1.31609e+07	6.32319e+07	6.922e+07	2.27308e+08	4.95503e+07	6.52376e+07	7.16624e+07	7.18891e+07	7.92608e+07	2.54039e+07	1.60453e+07	1.69352e+07	5.40403e+07	2.10854e+07
O00429	Dynamin-1-like protein OS=Homo sapiens OX=9606 GN=DNM1L PE=1 SV=2	33	2.33531e+07	2.29222e+07	2.17321e+07	2.38817e+07	2.28416e+07	2.19786e+07	2.81837e+07	2.49243e+07	2.41133e+07	2.32046e+07	2.24824e+07	2.03167e+07	1.33462e+07	9.25873e+06	1.13068e+07	1.17857e+07	1.37118e+07	1.12433e+07
O00442	RNA 3'-terminal phosphate cyclase OS=Homo sapiens OX=9606 GN=RTCA PE=1 SV=1	7	1.62462e+07	1.82573e+07	1.94383e+07	2.42367e+07	3.8886e+07	3.51977e+07	1.45178e+07	1.18786e+07	1.04267e+07	1.17046e+07	1.14793e+07	1.40826e+07	1.10486e+07	1.73735e+07	1.10084e+07	9.90843e+06	8.01451e+06	8.65955e+06
O00443	Phosphatidylinositol 4-phosphate 3-kinase C2 domain-containing subunit alpha OS=Homo sapiens OX=9606 GN=PIK3C2A PE=1 SV=2	18	5.21906e+06	5.29751e+06	5.342e+06	5.26289e+06	5.83846e+06	5.87684e+06	7.3719e+06	7.97495e+06	7.27842e+06	6.97499e+06	6.9465e+06	5.61594e+06	3.90675e+06	4.31537e+06	5.17581e+06	4.11599e+06	4.55741e+06	4.88713e+06
O00459	Phosphatidylinositol 3-kinase regulatory subunit beta OS=Homo sapiens OX=9606 GN=PIK3R2 PE=1 SV=2	1	116219	216719	133787	84888.9	93484.9	79463.9	33125	1108.36	6394.86	10117.9	76998.9	96380.2	165448	136904	109794	191368	132794	150451
O00461	Golgi integral membrane protein 4 OS=Homo sapiens OX=9606 GN=GOLIM4 PE=1 SV=1	19	5.45018e+06	6.23272e+06	6.53428e+06	9.99589e+06	8.35985e+06	7.48052e+06	1.72901e+07	1.75345e+07	1.87899e+07	1.02253e+07	1.13237e+07	1.66865e+07	9.72407e+06	1.5633e+07	1.11392e+07	1.12096e+07	1.41759e+07	1.07457e+07
O00462	Beta-mannosidase OS=Homo sapiens OX=9606 GN=MANBA PE=1 SV=3	1	90852.5	127267	126225	119967	109949	129210	132661	164583	147934	139489	81484.8	98602.9	101685	154405	107023	97645.4	154292	113395
O00468	Agrin OS=Homo sapiens OX=9606 GN=AGRN PE=1 SV=6	40	2.41539e+07	2.49156e+07	2.54032e+07	2.28437e+07	3.03826e+07	3.10286e+07	3.16825e+07	2.5799e+07	2.42892e+07	1.93444e+07	2.1823e+07	2.78382e+07	3.81879e+07	4.45531e+07	3.27016e+07	3.38193e+07	4.84975e+07	3.40301e+07
O00469	Procollagen-lysine,2-oxoglutarate 5-dioxygenase 2 OS=Homo sapiens OX=9606 GN=PLOD2 PE=1 SV=2	48	9.87363e+06	9.97751e+06	8.85015e+06	1.1502e+07	1.58785e+07	1.03017e+07	7.85091e+07	6.40273e+07	1.39535e+08	1.74677e+08	2.03331e+08	1.72651e+08	1.05645e+07	9.83259e+06	9.54428e+06	9.80454e+06	1.29869e+07	9.10006e+06
O00471	Exocyst complex component 5 OS=Homo sapiens OX=9606 GN=EXOC5 PE=1 SV=1	19	1.2625e+07	1.40257e+07	1.38033e+07	1.39204e+07	1.39392e+07	1.47536e+07	9.25933e+06	1.14984e+07	8.8246e+06	9.02212e+06	7.61645e+06	8.87002e+06	1.0984e+07	1.28182e+07	1.62886e+07	1.11048e+07	1.36871e+07	1.07957e+07
O00478	Butyrophilin subfamily 3 member A3 OS=Homo sapiens OX=9606 GN=BTN3A3 PE=1 SV=1	5	726753	862854	678019	398915	511205	625970	1.39896e+06	627027	1.1837e+06	1.32164e+06	1.48839e+06	1.79386e+06	4.70006e+06	4.78427e+06	3.46157e+06	3.64302e+06	2.67866e+06	3.35089e+06
O00479	High mobility group nucleosome-binding domain-containing protein 4 OS=Homo sapiens OX=9606 GN=HMGN4 PE=1 SV=3	1	145643	92483.7	92524.2	116364	123313	105309	174858	151656	180294	242007	168092	179352	240687	188273	130986	180606	104546	159571
O00481	Butyrophilin subfamily 3 member A1 OS=Homo sapiens OX=9606 GN=BTN3A1 PE=1 SV=3	1	3689.43	1108.33	1401.84	2739.75	3122.27	5960.97	716.024	14438.3	8317.7	12598.8	4855.66	3599.62	88371.6	69551.7	89097.2	2524.79	7005.2	63734.6
O00483	Cytochrome c oxidase subunit NDUFA4 OS=Homo sapiens OX=9606 GN=NDUFA4 PE=1 SV=1	5	1.85133e+08	1.10469e+07	8.28233e+06	3.14614e+06	3.36327e+06	8.66746e+07	4.40802e+06	2.70648e+07	1.06174e+07	2.50981e+07	6.23661e+06	8.52811e+06	4.02446e+07	8.92213e+06	6.36539e+06	8.31294e+06	2.52773e+07	1.38863e+07
O00487	26S proteasome non-ATPase regulatory subunit 14 OS=Homo sapiens OX=9606 GN=PSMD14 PE=1 SV=1	9	1.15457e+07	1.22224e+07	1.35862e+07	1.48742e+07	1.54562e+07	1.34773e+07	1.20352e+07	1.63349e+07	1.00223e+07	9.47854e+06	1.18624e+07	1.20462e+07	1.37568e+07	1.25937e+07	1.71974e+07	1.17417e+07	1.56339e+07	1.50905e+07
O00499	Myc box-dependent-interacting protein 1 OS=Homo sapiens OX=9606 GN=BIN1 PE=1 SV=1	13	1.28689e+07	4.58421e+06	3.48492e+06	3.72499e+06	2.77232e+06	6.83856e+06	3.7919e+06	1.04583e+07	3.6222e+06	8.52887e+06	3.57761e+06	4.30925e+06	1.24916e+07	9.57702e+06	1.00798e+07	1.10999e+07	1.02515e+07	1.08342e+07
O00505	Importin subunit alpha-4 OS=Homo sapiens OX=9606 GN=KPNA3 PE=1 SV=2	1	823091	846450	886904	906742	811468	908358	926911	1.23665e+06	858996	643856	1.04198e+06	811785	596519	441974	805842	884460	836028	745412
O00506	Serine/threonine-protein kinase 25 OS=Homo sapiens OX=9606 GN=STK25 PE=1 SV=1	2	111604	81477.1	121323	37347.9	16467.5	18307.8	278854	427248	338240	126545	147801	102550	811670	1.29366e+06	1.47967e+06	890741	759674	967455
O00515	Ladinin-1 OS=Homo sapiens OX=9606 GN=LAD1 PE=1 SV=2	34	2.41287e+07	2.49933e+07	2.68069e+07	3.18889e+07	2.8401e+07	2.60289e+07	1.21187e+06	6.82782e+06	1.34938e+06	1.344e+06	868430	954802	3.58052e+07	4.21303e+07	3.61995e+07	4.3988e+07	3.28317e+07	3.70757e+07
O00519	Fatty-acid amide hydrolase 1 OS=Homo sapiens OX=9606 GN=FAAH PE=1 SV=2	1	1208.68	4351.1	4170.54	5720.74	5899.49	1727.35	346727	207553	196814	200687	180275	205446	219235	187153	105312	149186	131215	164469
O00522	Krev interaction trapped protein 1 OS=Homo sapiens OX=9606 GN=KRIT1 PE=1 SV=2	5	445103	590342	450915	381578	450379	319466	543733	1.05595e+06	567326	672633	537215	508158	961098	691544	666593	710933	794412	982253
O00533	Neural cell adhesion molecule L1-like protein OS=Homo sapiens OX=9606 GN=CHL1 PE=1 SV=4	2	6.34951e+06	7.21834e+06	6.74104e+06	5.10908e+06	3.9571e+06	3.34302e+06	1.87608e+06	2.06123e+06	3.35476e+06	4.39828e+06	4.68009e+06	2.11684e+06	7.09515e+06	2.82118e+06	5.6151e+06	5.154e+06	5.98936e+06	5.37966e+06
O00534	von Willebrand factor A domain-containing protein 5A OS=Homo sapiens OX=9606 GN=VWA5A PE=2 SV=2	11	5.06688e+06	6.42494e+06	5.6588e+06	6.2679e+06	4.7983e+06	6.23349e+06	4.91834e+06	6.34305e+06	5.67117e+06	4.37026e+06	4.16908e+06	5.15141e+06	7.52192e+06	6.64221e+06	9.58129e+06	7.90365e+06	9.79264e+06	7.29129e+06
O00541	Pescadillo homolog OS=Homo sapiens OX=9606 GN=PES1 PE=1 SV=1	3	986503	1.65735e+06	1.06924e+06	969418	829408	778725	1.27902e+06	1.70216e+06	1.51865e+06	1.00476e+06	1.07814e+06	1.39053e+06	1.97747e+06	1.78788e+06	2.1905e+06	2.47628e+06	4.54884e+06	2.79914e+06
O00555	Voltage-dependent P/Q-type calcium channel subunit alpha-1A OS=Homo sapiens OX=9606 GN=CACNA1A PE=1 SV=3	2	1.01389e+06	1.10549e+06	1.31589e+06	1.42809e+06	863661	1.11958e+06	1.21258e+06	1.44454e+06	1.45208e+06	1.29855e+06	912728	962288	1.56177e+06	2.59896e+06	3.52312e+06	2.65665e+06	3.14207e+06	3.62444e+06
O00559	Receptor-binding cancer antigen expressed on SiSo cells OS=Homo sapiens OX=9606 GN=EBAG9 PE=1 SV=1	2	190337	184511	292870	144657	163257	148063	364300	274519	448839	432243	379994	281051	519049	355741	220336	310193	118302	303967
O00560	Syntenin-1 OS=Homo sapiens OX=9606 GN=SDCBP PE=1 SV=1	16	5.00476e+07	4.50219e+07	3.95765e+07	3.22566e+07	3.7891e+07	3.81941e+07	1.77602e+07	1.74051e+07	2.31121e+07	3.20996e+07	2.99769e+07	2.00011e+07	2.30578e+07	2.31921e+07	2.20301e+07	2.71893e+07	3.94715e+07	2.98556e+07
O00567	Nucleolar protein 56 OS=Homo sapiens OX=9606 GN=NOP56 PE=1 SV=4	3	87022.8	150071	99779.8	127735	172947	82849.4	456388	278127	524950	387068	633229	814474	242781	117519	109790	161552	470324	190538
O00571	ATP-dependent RNA helicase DDX3X OS=Homo sapiens OX=9606 GN=DDX3X PE=1 SV=3	36	4.72146e+07	4.6192e+07	4.74322e+07	4.75788e+07	5.33964e+07	4.568e+07	3.57584e+07	3.74339e+07	3.42467e+07	3.5841e+07	3.73143e+07	3.2266e+07	3.83947e+07	3.53459e+07	4.29311e+07	4.41566e+07	5.23249e+07	4.7176e+07
O00584	Ribonuclease T2 OS=Homo sapiens OX=9606 GN=RNASET2 PE=1 SV=2	8	314062	268486	310570	187031	133050	285551	412219	335540	752992	1.27691e+06	1.40461e+06	1.17949e+06	4.69535e+06	5.28445e+06	4.30854e+06	5.17711e+06	5.96629e+06	4.56922e+06
O00592	Podocalyxin OS=Homo sapiens OX=9606 GN=PODXL PE=1 SV=2	19	1.94509e+07	2.08431e+07	1.86721e+07	9.11636e+07	9.61674e+07	7.00992e+07	8.48494e+07	4.13889e+07	4.65677e+07	6.17046e+07	9.68763e+07	6.58502e+07	6.12959e+06	8.84957e+06	5.48834e+06	5.73881e+06	4.63166e+06	6.92354e+06
O00622	CCN family member 1 OS=Homo sapiens OX=9606 GN=CCN1 PE=1 SV=1	21	679304	1.06958e+06	1.07846e+06	1.80595e+06	3.87716e+06	1.92186e+06	1.54364e+07	1.52769e+07	1.40092e+07	1.97126e+07	2.72804e+07	2.67348e+07	4.44148e+06	4.25531e+06	2.9886e+06	3.32534e+06	4.99468e+06	3.89714e+06
O00623	Peroxisome assembly protein 12 OS=Homo sapiens OX=9606 GN=PEX12 PE=1 SV=1	1	1155.55	186021	10385.4	2548.23	1189.52	13311.5	479880	53865.5	607020	591573	543758	537177	151858	160862	179580	160175	189935	255829
O00625	Pirin OS=Homo sapiens OX=9606 GN=PIR PE=1 SV=1	3	2.45269e+06	1.7428e+06	2.25703e+06	2.04684e+06	1.84324e+06	1.80216e+06	1.14093e+06	1.87032e+06	1.50243e+06	1.36173e+06	1.11709e+06	1.04592e+06	729718	704789	682115	16303	12251.2	13992.4
O00629	Importin subunit alpha-3 OS=Homo sapiens OX=9606 GN=KPNA4 PE=1 SV=1	8	7.60068e+06	7.14156e+06	6.30263e+06	7.08696e+06	6.58927e+06	6.60216e+06	6.05726e+06	1.09526e+07	5.77834e+06	4.44677e+06	5.71259e+06	5.48997e+06	4.44669e+06	3.67604e+06	4.25014e+06	4.37327e+06	4.97062e+06	4.88692e+06
O00635	E3 ubiquitin-protein ligase TRIM38 OS=Homo sapiens OX=9606 GN=TRIM38 PE=1 SV=1	4	323574	230962	287018	385926	503083	488620	112039	32247.6	148289	356766	236313	229301	164492	246592	190808	85635.5	86835	82309.3
O00743	Serine/threonine-protein phosphatase 6 catalytic subunit OS=Homo sapiens OX=9606 GN=PPP6C PE=1 SV=1	11	8.6667e+06	8.91175e+06	8.34594e+06	9.27252e+06	7.9089e+06	7.66457e+06	5.40293e+06	5.81025e+06	4.86827e+06	5.29075e+06	5.58366e+06	4.94567e+06	5.22413e+06	4.82446e+06	6.30047e+06	6.84573e+06	6.45171e+06	7.11797e+06
O00746	Nucleoside diphosphate kinase, mitochondrial OS=Homo sapiens OX=9606 GN=NME4 PE=1 SV=1	6	295337	390929	316106	420799	225302	659220	6.50039e+06	4.29106e+06	4.48761e+06	3.06365e+06	3.3739e+06	6.35457e+06	153561	398929	170536	103654	199881	341043
O00748	Cocaine esterase OS=Homo sapiens OX=9606 GN=CES2 PE=1 SV=1	3	860433	1.62395e+06	1.49e+06	1.15014e+06	874927	740991	296760	578238	395662	316475	351557	257491	866228	337053	586102	653878	1.18073e+06	462281
O00750	Phosphatidylinositol 4-phosphate 3-kinase C2 domain-containing subunit beta OS=Homo sapiens OX=9606 GN=PIK3C2B PE=1 SV=2	4	1.13219e+06	1.45006e+06	1.17212e+06	1.43855e+06	1.17775e+06	1.16194e+06	838102	484078	616338	1.05098e+06	876303	901423	1.16092e+06	1.31268e+06	1.19035e+06	1.10674e+06	967077	819657
O00754	Lysosomal alpha-mannosidase OS=Homo sapiens OX=9606 GN=MAN2B1 PE=1 SV=3	11	651534	790072	731165	678139	683144	894041	4.77247e+06	4.0474e+06	4.38013e+06	3.76808e+06	5.77575e+06	5.80995e+06	2.2627e+06	1.76349e+06	1.5409e+06	2.21935e+06	3.61802e+06	2.41967e+06
O00757	Fructose-1,6-bisphosphatase isozyme 2 OS=Homo sapiens OX=9606 GN=FBP2 PE=1 SV=2	1	9.82719e+06	6.76761e+06	8.5844e+06	2.09645e+07	9.78224e+06	8.88054e+06	1.47698e+07	8.39339e+06	1.41051e+07	5.5583e+06	3.85747e+06	1.10482e+07	6.66712e+06	1.05692e+07	2.71468e+07	9.35564e+06	1.30399e+07	6.19317e+06
O00762	Ubiquitin-conjugating enzyme E2 C OS=Homo sapiens OX=9606 GN=UBE2C PE=1 SV=1	1	67523.7	78952.4	61658.4	79835.4	75279.7	99931.8	146542	61945.6	150189	81722.7	126621	107378	115339	97028.7	75415.6	91158.1	63422.1	99276.7
O00764	Pyridoxal kinase OS=Homo sapiens OX=9606 GN=PDXK PE=1 SV=1	15	1.76451e+07	1.5048e+07	1.43589e+07	1.43235e+07	1.59816e+07	1.70088e+07	1.28277e+07	9.75428e+06	1.14449e+07	1.54821e+07	1.80875e+07	1.55348e+07	4.14252e+07	2.97532e+07	2.73091e+07	2.32426e+07	1.92083e+07	2.41561e+07
O00767	Acyl-CoA desaturase OS=Homo sapiens OX=9606 GN=SCD PE=1 SV=2	6	4.19683e+06	3.50836e+06	3.39004e+06	4.0906e+06	2.91271e+06	2.82831e+06	8.43166e+06	6.86797e+06	7.01904e+06	6.91747e+06	7.96655e+06	6.3929e+06	6.69067e+06	4.24297e+06	4.37173e+06	3.50289e+06	3.58334e+06	4.7517e+06
O14493	Claudin-4 OS=Homo sapiens OX=9606 GN=CLDN4 PE=1 SV=1	2	2.62235e+06	1.76167e+06	3.06406e+06	1.70009e+06	1.98374e+06	1.98975e+06	635550	260967	283336	325429	449501	279821	1.64443e+06	2.03628e+06	1.23641e+06	1.70686e+06	1.82662e+06	1.99993e+06
O14494	Phospholipid phosphatase 1 OS=Homo sapiens OX=9606 GN=PLPP1 PE=1 SV=1	5	1.3238e+06	1.20319e+06	1.67248e+06	2.29359e+06	1.80316e+06	2.416e+06	3.36207e+06	2.71089e+06	2.46439e+06	3.8837e+06	3.94804e+06	3.37992e+06	625127	948346	717592	825546	1.08821e+06	878773
O14495	Phospholipid phosphatase 3 OS=Homo sapiens OX=9606 GN=PLPP3 PE=1 SV=1	5	4.39547e+06	3.34127e+06	3.66886e+06	4.1402e+06	4.22555e+06	3.70128e+06	1.17107e+06	969792	1.27884e+06	927466	562409	994542	1.80131e+06	2.32649e+06	2.88629e+06	1.68499e+06	2.47256e+06	1.77831e+06
O14497	AT-rich interactive domain-containing protein 1A OS=Homo sapiens OX=9606 GN=ARID1A PE=1 SV=3	4	3.87619e+06	1.21247e+06	1.66522e+06	1.81785e+06	1.0125e+06	2.58414e+06	562576	2.097e+06	606866	912779	447671	601068	2.20169e+06	1.78779e+06	2.07198e+06	1.28902e+06	2.31898e+06	1.49407e+06
O14498	Immunoglobulin superfamily containing leucine-rich repeat protein OS=Homo sapiens OX=9606 GN=ISLR PE=2 SV=1	3	1.21592e+06	1.26224e+06	1.05328e+06	1.34074e+06	1.98157e+06	1.75843e+06	448769	2.14941e+06	809069	868189	396883	413219	1.94032e+06	2.29712e+06	3.05165e+06	2.15997e+06	2.68865e+06	2.81468e+06
O14521	Succinate dehydrogenase [ubiquinone] cytochrome b small subunit, mitochondrial OS=Homo sapiens OX=9606 GN=SDHD PE=1 SV=1	2	894927	1.3344e+06	937825	696117	836563	1.23719e+06	1.2065e+06	3.15559e+06	1.91378e+06	1.19933e+06	1.296e+06	1.84802e+06	1.36034e+06	2.54448e+06	1.5063e+06	1.85286e+06	2.28182e+06	2.19439e+06
O14522	Receptor-type tyrosine-protein phosphatase T OS=Homo sapiens OX=9606 GN=PTPRT PE=1 SV=6	1	86821.6	62446.3	105835	99292.7	46096.7	75972.8	67197.9	58930.1	40135.2	68513.2	66856	72528.2	92588.7	78557.1	117749	86205.2	83427.3	83016.7
O14530	Thioredoxin domain-containing protein 9 OS=Homo sapiens OX=9606 GN=TXNDC9 PE=1 SV=2	3	628361	794935	675503	818016	639590	641391	896341	1.28502e+06	843499	919314	1.03872e+06	871533	979968	443789	561148	633559	617486	696583
O14531	Dihydropyrimidinase-related protein 4 OS=Homo sapiens OX=9606 GN=DPYSL4 PE=1 SV=2	2	9763.76	5500.56	18417.2	9294.73	11371.9	16590.4	192288	196336	153417	282795	269109	274734	10568.9	7960.79	16472.3	1938.9	6411.54	11024.7
O14545	TRAF-type zinc finger domain-containing protein 1 OS=Homo sapiens OX=9606 GN=TRAFD1 PE=1 SV=1	2	182049	205510	204290	308203	347497	273873	160438	272396	139113	74554.2	106054	115623	171656	245708	133667	110202	87701.1	104248
O14548	Cytochrome c oxidase subunit 7A-related protein, mitochondrial OS=Homo sapiens OX=9606 GN=COX7A2L PE=1 SV=2	5	2.20004e+06	3.1479e+06	3.02476e+06	1.35405e+06	1.86164e+06	2.00572e+06	3.74975e+06	2.91773e+06	4.00746e+06	2.27494e+06	3.23896e+06	4.52577e+06	5.06058e+06	3.50287e+06	1.97677e+06	4.10464e+06	2.2139e+06	3.18385e+06
O14556	Glyceraldehyde-3-phosphate dehydrogenase, testis-specific OS=Homo sapiens OX=9606 GN=GAPDHS PE=1 SV=2	1	691193	914992	552616	310013	189480	136770	214353	171528	289618	381472	332465	199259	891210	351262	651194	965931	1.87228e+06	1.32401e+06
O14562	Ubiquitin domain-containing protein UBFD1 OS=Homo sapiens OX=9606 GN=UBFD1 PE=1 SV=2	7	1.83285e+06	1.84494e+06	1.77579e+06	2.05713e+06	2.06655e+06	2.25347e+06	3.25231e+06	4.25841e+06	3.18856e+06	3.54289e+06	2.50529e+06	2.73874e+06	2.75591e+06	1.94467e+06	2.1284e+06	1.86223e+06	1.92189e+06	1.73507e+06
O14579	Coatomer subunit epsilon OS=Homo sapiens OX=9606 GN=COPE PE=1 SV=3	10	3.80591e+06	2.98133e+06	4.14264e+06	4.24428e+06	3.3362e+06	4.70709e+06	7.74534e+06	9.00058e+06	7.12921e+06	7.00143e+06	7.39531e+06	8.21945e+06	7.01712e+06	7.88649e+06	5.53262e+06	6.65679e+06	4.9025e+06	7.71988e+06
O14617	AP-3 complex subunit delta-1 OS=Homo sapiens OX=9606 GN=AP3D1 PE=1 SV=1	11	5.58764e+06	5.14028e+06	4.71054e+06	4.77713e+06	4.95443e+06	6.11725e+06	4.0267e+06	5.81779e+06	4.98975e+06	5.07593e+06	4.20079e+06	4.90024e+06	3.48562e+06	4.10347e+06	4.40355e+06	4.2877e+06	4.56964e+06	3.92755e+06
O14618	Copper chaperone for superoxide dismutase OS=Homo sapiens OX=9606 GN=CCS PE=1 SV=1	8	4.86777e+07	3.85453e+07	5.15595e+07	6.18947e+07	5.50838e+07	5.36745e+07	3.83358e+07	4.79525e+07	4.32963e+07	3.53827e+07	3.80618e+07	3.51647e+07	3.95982e+07	4.20637e+07	5.98445e+07	5.17401e+07	5.42754e+07	4.07232e+07
O14638	Ectonucleotide pyrophosphatase/phosphodiesterase family member 3 OS=Homo sapiens OX=9606 GN=ENPP3 PE=1 SV=2	1	4418.6	795.816	5360.59	14196.9	16363.8	7354.96	1730.21	4797.08	8577.74	32600.5	147561	91079.9	4931.62	3341.3	1319.88	1418.45	2136.71	2113.68
O14639	Actin-binding LIM protein 1 OS=Homo sapiens OX=9606 GN=ABLIM1 PE=1 SV=3	15	8.06902e+06	6.59357e+06	7.8654e+06	8.25603e+06	8.51715e+06	1.02338e+07	3.29332e+07	2.3133e+07	2.37678e+07	1.33968e+07	1.62232e+07	2.63481e+07	7.12266e+06	9.54123e+06	8.49231e+06	8.87846e+06	6.36369e+06	6.987e+06
O14640	Segment polarity protein dishevelled homolog DVL-1 OS=Homo sapiens OX=9606 GN=DVL1 PE=1 SV=2	4	984034	798742	782747	667784	681344	795155	210556	301359	238956	279326	193745	168566	318454	301149	235901	251079	216695	271200
O14641	Segment polarity protein dishevelled homolog DVL-2 OS=Homo sapiens OX=9606 GN=DVL2 PE=1 SV=1	3	379317	352284	346055	359594	346933	393049	382566	448233	318568	297591	261237	224553	147573	141790	160717	145030	148461	135384
O14653	Golgi SNAP receptor complex member 2 OS=Homo sapiens OX=9606 GN=GOSR2 PE=1 SV=2	4	1.15455e+06	1.56048e+06	1.00392e+06	984082	1.33992e+06	1.11743e+06	1.74638e+06	1.62537e+06	2.42025e+06	2.11154e+06	1.71922e+06	1.9413e+06	1.90389e+06	2.29764e+06	2.08119e+06	1.90958e+06	2.37077e+06	1.70218e+06
O14656	Torsin-1A OS=Homo sapiens OX=9606 GN=TOR1A PE=1 SV=1	8	798669	991876	621557	822034	1.242e+06	817885	5.42586e+06	3.84936e+06	6.64929e+06	4.66726e+06	4.69076e+06	4.84628e+06	1.52267e+06	1.14279e+06	1.44428e+06	1.26624e+06	1.63478e+06	1.46826e+06
O14657	Torsin-1B OS=Homo sapiens OX=9606 GN=TOR1B PE=1 SV=2	7	1.48247e+06	1.94937e+06	1.85642e+06	1.63097e+06	1.64186e+06	1.51295e+06	3.70743e+06	2.41587e+06	4.78194e+06	3.25785e+06	3.6028e+06	3.79671e+06	2.1726e+06	1.85299e+06	2.03793e+06	2.24151e+06	2.8591e+06	2.15449e+06
O14662	Syntaxin-16 OS=Homo sapiens OX=9606 GN=STX16 PE=1 SV=3	6	2.07681e+06	2.07846e+06	1.9275e+06	2.81901e+06	3.04165e+06	2.80315e+06	2.594e+06	2.72956e+06	2.56035e+06	2.83768e+06	2.92474e+06	2.31936e+06	2.98363e+06	3.33036e+06	2.2296e+06	2.59136e+06	2.30058e+06	2.67087e+06
O14672	Disintegrin and metalloproteinase domain-containing protein 10 OS=Homo sapiens OX=9606 GN=ADAM10 PE=1 SV=1	36	1.94525e+08	1.40785e+08	1.62884e+08	1.22524e+08	1.32759e+08	1.44558e+08	4.58856e+07	4.74136e+07	4.2895e+07	5.10287e+07	4.20834e+07	3.83335e+07	1.08119e+08	1.9121e+08	1.57616e+08	1.3164e+08	8.62734e+07	1.2044e+08
O14678	ATP-binding cassette sub-family D member 4 OS=Homo sapiens OX=9606 GN=ABCD4 PE=1 SV=1	2	155964	195616	215891	38938	32027.5	59209.6	204242	221109	139905	123077	10579.2	5551.4	268347	240122	420278	385374	359825	298435
O14681	Etoposide-induced protein 2.4 homolog OS=Homo sapiens OX=9606 GN=EI24 PE=1 SV=4	4	905449	863038	1.00166e+06	531523	609297	722901	2.88739e+06	1.50086e+06	2.82818e+06	2.46307e+06	2.5393e+06	2.56624e+06	875087	1.00842e+06	633583	870543	632134	722830
O14683	Tumor protein p53-inducible protein 11 OS=Homo sapiens OX=9606 GN=TP53I11 PE=1 SV=2	6	4.38354e+06	4.4206e+06	2.88495e+06	2.57962e+06	4.10702e+06	3.50981e+06	5.33945e+06	5.6439e+06	1.15969e+07	5.87012e+06	5.77006e+06	5.6125e+06	1.71084e+06	3.53667e+06	1.98946e+06	1.52621e+06	1.93271e+06	1.52944e+06
O14684	Prostaglandin E synthase OS=Homo sapiens OX=9606 GN=PTGES PE=1 SV=2	1	2.23967e+06	1.59711e+06	853549	682495	1.43861e+06	1.9858e+06	4732.77	7414.57	10405	3045.33	4482.44	785.196	998693	594198	389047	729979	451254	619946
O14715	RANBP2-like and GRIP domain-containing protein 8 OS=Homo sapiens OX=9606 GN=RGPD8 PE=1 SV=2	2	39314.4	47003.4	41685.2	27088.9	29952.5	14850.7	164350	162654	219871	128363	149319	214072	142849	103624	70624.5	129075	65348.1	123976
O14727	Apoptotic protease-activating factor 1 OS=Homo sapiens OX=9606 GN=APAF1 PE=1 SV=2	3	407276	226909	138028	217656	159083	167405	61512.9	116403	40901.7	122435	146195	67902.7	512551	206603	343816	594128	1.13733e+06	471123
O14730	Serine/threonine-protein kinase RIO3 OS=Homo sapiens OX=9606 GN=RIOK3 PE=1 SV=2	3	255313	238524	278029	264099	230112	186440	37799	155222	54675.2	117271	103416	99556.9	186158	161225	151162	158110	172097	178528
O14733	Dual specificity mitogen-activated protein kinase kinase 7 OS=Homo sapiens OX=9606 GN=MAP2K7 PE=1 SV=2	2	163495	165401	177908	164296	172104	151932	113795	104005	101111	78780.8	69745	78724.4	116765	132492	112314	130865	151592	117708
O14734	Acyl-coenzyme A thioesterase 8 OS=Homo sapiens OX=9606 GN=ACOT8 PE=1 SV=1	9	6.32498e+06	8.01385e+06	7.79886e+06	3.21787e+06	3.42509e+06	4.16009e+06	3.34213e+06	2.27892e+06	4.39507e+06	4.80561e+06	4.13885e+06	2.99764e+06	3.32639e+06	2.26246e+06	1.72495e+06	2.33066e+06	2.53506e+06	2.26176e+06
O14735	CDP-diacylglycerol--inositol 3-phosphatidyltransferase OS=Homo sapiens OX=9606 GN=CDIPT PE=1 SV=1	3	3.06856e+06	3.91639e+06	3.40657e+06	3.114e+06	2.69356e+06	3.03288e+06	4.04425e+06	3.31851e+06	5.53832e+06	4.41458e+06	3.93579e+06	4.67449e+06	3.47568e+06	3.86549e+06	3.74414e+06	3.65256e+06	4.96952e+06	3.8488e+06
O14737	Programmed cell death protein 5 OS=Homo sapiens OX=9606 GN=PDCD5 PE=1 SV=3	6	2.11909e+06	1.5687e+06	1.48496e+06	1.44264e+06	1.66276e+06	1.4105e+06	2.57163e+06	7.94632e+06	1.84886e+06	1.97826e+06	1.87266e+06	1.5559e+06	1.24934e+06	1.17229e+06	933615	685798	624900	854132
O14744	Protein arginine N-methyltransferase 5 OS=Homo sapiens OX=9606 GN=PRMT5 PE=1 SV=4	14	1.2599e+07	1.15967e+07	1.13271e+07	1.39177e+07	1.52545e+07	1.62706e+07	1.23348e+07	1.73154e+07	1.11381e+07	9.087e+06	1.0225e+07	9.96511e+06	1.31876e+07	1.33439e+07	1.16864e+07	1.12428e+07	1.12341e+07	1.07155e+07
O14745	Na(+)/H(+) exchange regulatory cofactor NHE-RF1 OS=Homo sapiens OX=9606 GN=SLC9A3R1 PE=1 SV=4	41	1.11743e+08	1.40296e+08	1.92025e+08	2.13725e+08	1.67364e+08	1.80494e+08	6.76492e+07	4.53175e+07	3.83372e+07	4.11175e+07	4.37793e+07	4.12606e+07	1.57609e+08	3.58597e+08	3.30357e+08	2.91719e+08	1.13004e+08	2.34604e+08
O14763	Tumor necrosis factor receptor superfamily member 10B OS=Homo sapiens OX=9606 GN=TNFRSF10B PE=1 SV=2	3	525900	365925	287167	620961	512997	438211	334996	271180	286426	483488	403920	296553	296021	661457	280346	513721	461525	485839
O14772	Fucose-1-phosphate guanylyltransferase OS=Homo sapiens OX=9606 GN=FPGT PE=1 SV=3	1	123773	167459	169656	163611	134991	156028	113689	160111	84307.6	82020.1	95985.4	88447.5	162979	162631	149425	164242	141996	133765
O14773	Tripeptidyl-peptidase 1 OS=Homo sapiens OX=9606 GN=TPP1 PE=1 SV=2	10	3.89784e+07	3.74849e+07	4.08905e+07	2.67961e+07	2.82255e+07	2.75497e+07	1.55175e+08	1.1123e+08	1.32694e+08	1.98988e+08	1.51186e+08	1.683e+08	2.49519e+07	1.94581e+07	2.21044e+07	2.2985e+07	1.87739e+07	2.26765e+07
O14775	Guanine nucleotide-binding protein subunit beta-5 OS=Homo sapiens OX=9606 GN=GNB5 PE=1 SV=2	1	178829	131628	177540	93455.7	82383.7	126860	2647.61	7099.04	1958.96	2905.13	937.678	1166.17	974.875	1360.29	1976.79	4377.63	962.599	8942.05
O14776	Transcription elongation regulator 1 OS=Homo sapiens OX=9606 GN=TCERG1 PE=1 SV=2	4	171667	217010	237822	347501	256338	205303	1.26064e+06	1.45294e+06	1.13351e+06	739644	916435	967402	763027	961790	979690	505944	644523	804905
O14777	Kinetochore protein NDC80 homolog OS=Homo sapiens OX=9606 GN=NDC80 PE=1 SV=1	2	12526.2	39288.5	14121.1	88755.2	82923.3	122214	171963	146892	128131	106353	106602	135919	26242.6	13450.6	18675.4	15909.9	36815	16285.1
O14786	Neuropilin-1 OS=Homo sapiens OX=9606 GN=NRP1 PE=1 SV=3	16	6.84439e+06	7.89656e+06	5.46899e+06	9.63651e+06	1.03858e+07	9.94936e+06	1.07262e+07	1.99146e+07	1.62431e+07	1.91261e+07	1.46767e+07	1.23698e+07	1.34668e+07	1.56094e+07	1.56467e+07	1.30728e+07	1.48817e+07	1.51938e+07
O14787	Transportin-2 OS=Homo sapiens OX=9606 GN=TNPO2 PE=1 SV=3	1	25170.2	29270.4	37568	19011.4	3655.78	916.224	25447.3	28887.1	35958	25135.3	33820.8	24458.4	23818.4	30044.5	29058.1	19082	25170.7	23864.6
O14791	Apolipoprotein L1 OS=Homo sapiens OX=9606 GN=APOL1 PE=1 SV=5	8	990027	819355	1.14875e+06	1.01057e+06	1.18994e+06	2.00619e+06	2.55335e+06	1.28183e+06	1.39957e+06	900281	1.36054e+06	2.43701e+06	1.12791e+07	1.19361e+07	9.32033e+06	9.51967e+06	6.25696e+06	8.20042e+06
O14795	Protein unc-13 homolog B OS=Homo sapiens OX=9606 GN=UNC13B PE=1 SV=2	8	369493	435935	565463	274621	201013	238477	942006	856048	789191	914919	694834	701071	292283	308935	359869	295721	231424	304383
O14798	Tumor necrosis factor receptor superfamily member 10C OS=Homo sapiens OX=9606 GN=TNFRSF10C PE=1 SV=3	1	4983.96	734.712	953.601	3924.45	17084.2	9579.55	8563.11	5395.75	12483.8	2826.52	856.588	8696.4	134501	368290	213873	96061.6	95084.2	119093
O14802	DNA-directed RNA polymerase III subunit RPC1 OS=Homo sapiens OX=9606 GN=POLR3A PE=1 SV=2	2	38171.7	60851.1	44195	54761.9	52191.4	43342.4	77100.6	64324.1	97004.9	60172.1	88075.6	60465.8	85084.5	54190.4	61003.2	43390.1	82801	41375.9
O14815	Calpain-9 OS=Homo sapiens OX=9606 GN=CAPN9 PE=1 SV=1	1	44305.2	42446.5	40681.9	3725.19	1154.29	13399.4	5907.55	1125.65	13288.6	12121.3	10848.6	14149.6	8495.9	9848.25	14469.5	11447	14464.3	15286.5
O14817	Tetraspanin-4 OS=Homo sapiens OX=9606 GN=TSPAN4 PE=1 SV=1	3	398494	345885	423425	95200.5	9879.33	18950.3	2.21278e+06	2.11818e+06	2.84475e+06	3.00422e+06	1.8018e+06	2.40421e+06	369518	151413	64264.7	320912	723215	224419
O14818	Proteasome subunit alpha type-7 OS=Homo sapiens OX=9606 GN=PSMA7 PE=1 SV=1	24	6.98005e+07	7.08578e+07	6.20492e+07	6.58131e+07	6.776e+07	6.78612e+07	5.23817e+07	5.79963e+07	4.83772e+07	5.23014e+07	5.13221e+07	4.86529e+07	7.15214e+07	5.09082e+07	5.33407e+07	5.12304e+07	5.83581e+07	5.71769e+07
O14828	Secretory carrier-associated membrane protein 3 OS=Homo sapiens OX=9606 GN=SCAMP3 PE=1 SV=3	8	8.00658e+06	7.90054e+06	7.68945e+06	7.30235e+06	7.40424e+06	8.76604e+06	2.23895e+07	2.07427e+07	2.12346e+07	2.39347e+07	1.77185e+07	1.89654e+07	9.33378e+06	1.19718e+07	1.34094e+07	1.16806e+07	9.90432e+06	1.15348e+07
O14832	Phytanoyl-CoA dioxygenase, peroxisomal OS=Homo sapiens OX=9606 GN=PHYH PE=1 SV=1	11	851358	1.24515e+06	852833	741008	702533	945816	6.13962e+06	2.98915e+06	7.56841e+06	5.56892e+06	5.44658e+06	7.4307e+06	829526	691413	918092	688367	1.01692e+06	1.04668e+06
O14841	5-oxoprolinase OS=Homo sapiens OX=9606 GN=OPLAH PE=1 SV=3	12	6.74106e+06	5.89341e+06	5.94492e+06	5.51834e+06	5.80573e+06	6.37817e+06	3.46007e+06	4.32119e+06	3.11014e+06	2.68298e+06	2.85075e+06	2.94495e+06	3.01134e+06	2.86394e+06	2.90859e+06	2.99631e+06	2.93894e+06	3.04634e+06
O14863	Zinc transporter 4 OS=Homo sapiens OX=9606 GN=SLC30A4 PE=1 SV=2	1	437587	457309	499885	387459	336263	398631	10028.9	2352.77	1452.13	467083	352361	268683	4102.33	6295.08	2438.02	4603.06	901.956	7505.1
O14867	Transcription regulator protein BACH1 OS=Homo sapiens OX=9606 GN=BACH1 PE=1 SV=2	1	6403.07	2986.03	2831.3	2637.12	7349.13	1088.03	4458.38	8678.27	712.296	1728.22	777.765	5540.62	54123	16738.4	18221.2	36111.9	26282.5	44940.9
O14874	[3-methyl-2-oxobutanoate dehydrogenase [lipoamide]] kinase, mitochondrial OS=Homo sapiens OX=9606 GN=BCKDK PE=1 SV=2	4	327909	495842	217773	343170	298106	339265	680370	587008	849165	939088	699720	1.15026e+06	248972	287443	242595	631008	604286	534520
O14879	Interferon-induced protein with tetratricopeptide repeats 3 OS=Homo sapiens OX=9606 GN=IFIT3 PE=1 SV=1	20	1.92951e+06	2.35482e+06	2.37909e+06	2.18871e+06	3.06334e+06	1.62888e+06	2.38065e+06	1.6455e+06	1.62412e+06	1.48634e+06	1.86777e+06	1.57159e+06	2.91888e+07	2.77772e+07	2.13149e+07	1.65781e+07	1.39872e+07	1.55146e+07
O14880	Microsomal glutathione S-transferase 3 OS=Homo sapiens OX=9606 GN=MGST3 PE=1 SV=1	4	3.66782e+06	4.50633e+06	4.46645e+06	2.50238e+06	3.29155e+06	3.69158e+06	1.5907e+07	9.1532e+06	1.42744e+07	1.08925e+07	1.17391e+07	1.72329e+07	6.99928e+06	7.57236e+06	4.87488e+06	9.77915e+06	5.9732e+06	6.69335e+06
O14896	Interferon regulatory factor 6 OS=Homo sapiens OX=9606 GN=IRF6 PE=1 SV=1	11	8.7384e+06	8.82413e+06	9.15557e+06	1.02439e+07	1.12109e+07	1.11063e+07	1.24913e+06	1.71675e+06	790763	1.4479e+06	1.33603e+06	1.33701e+06	3.7953e+06	4.83901e+06	5.28405e+06	1.52048e+06	1.19524e+06	1.48246e+06
O14904	Protein Wnt-9a OS=Homo sapiens OX=9606 GN=WNT9A PE=1 SV=2	1	744076	670976	984491	967275	478893	451895	627672	421825	477497	357498	540788	415391	69002.2	525819	1.31201e+06	1.0629e+06	1.3913e+06	1.25981e+06
O14907	Tax1-binding protein 3 OS=Homo sapiens OX=9606 GN=TAX1BP3 PE=1 SV=2	4	7.04712e+06	6.06129e+06	5.48719e+06	5.6485e+06	1.06951e+07	1.39949e+07	1.73526e+06	905902	1.35256e+06	1.47294e+06	1.33874e+06	2.02271e+06	1.22524e+06	1.76552e+06	1.29813e+06	1.47118e+06	1.45749e+06	1.30567e+06
O14908	PDZ domain-containing protein GIPC1 OS=Homo sapiens OX=9606 GN=GIPC1 PE=1 SV=2	8	4.77127e+06	4.98487e+06	5.65421e+06	4.32211e+06	3.99888e+06	4.91883e+06	6.04303e+06	4.85122e+06	4.99048e+06	6.87799e+06	6.13628e+06	5.70923e+06	4.42549e+06	4.96482e+06	4.42112e+06	4.61997e+06	3.71695e+06	4.96508e+06
O14910	Protein lin-7 homolog A OS=Homo sapiens OX=9606 GN=LIN7A PE=1 SV=2	2	1.72701e+07	1.31663e+07	1.81565e+07	1.34922e+07	1.5448e+07	1.61696e+07	7.10435e+06	8.41146e+06	5.02795e+06	4.57637e+06	5.06213e+06	5.0357e+06	1.01406e+07	1.16326e+07	9.43385e+06	7.66214e+06	5.90409e+06	8.09511e+06
O14920	Inhibitor of nuclear factor kappa-B kinase subunit beta OS=Homo sapiens OX=9606 GN=IKBKB PE=1 SV=1	11	6.25427e+06	6.34232e+06	6.45937e+06	6.31701e+06	4.97514e+06	6.04819e+06	4.65008e+06	6.80886e+06	4.51284e+06	3.53747e+06	4.21787e+06	3.86198e+06	5.90075e+06	5.08321e+06	4.59397e+06	4.31059e+06	4.69003e+06	4.66251e+06
O14924	Regulator of G-protein signaling 12 OS=Homo sapiens OX=9606 GN=RGS12 PE=1 SV=1	2	48179.6	59384	77630.4	71871.5	36254.9	35987.1	15699.4	3779.49	12249.5	19972.2	24186.5	9060.13	39720.8	37035.7	42325.9	42319.4	36881.3	30825.3
O14925	Mitochondrial import inner membrane translocase subunit Tim23 OS=Homo sapiens OX=9606 GN=TIMM23 PE=1 SV=1	3	771053	935478	745478	512541	640304	597313	2.82778e+06	2.06012e+06	4.96749e+06	1.15926e+06	1.74195e+06	2.09564e+06	805584	991949	1.05776e+06	1.04894e+06	844091	888203
O14929	Histone acetyltransferase type B catalytic subunit OS=Homo sapiens OX=9606 GN=HAT1 PE=1 SV=1	11	2.61653e+06	2.91646e+06	3.74902e+06	3.72687e+06	3.55007e+06	3.39222e+06	5.70777e+06	8.70549e+06	4.72545e+06	3.10381e+06	4.91584e+06	4.36389e+06	2.60757e+06	2.55751e+06	2.3541e+06	2.24271e+06	1.93529e+06	2.37513e+06
O14933	Ubiquitin/ISG15-conjugating enzyme E2 L6 OS=Homo sapiens OX=9606 GN=UBE2L6 PE=1 SV=4	9	1.46387e+06	1.42397e+06	1.63479e+06	1.47807e+06	1.40627e+06	1.62828e+06	1.60412e+06	957077	1.34569e+06	1.474e+06	1.52281e+06	1.38423e+06	9.26777e+06	9.80054e+06	7.59499e+06	6.86665e+06	3.90583e+06	8.38021e+06
O14936	Peripheral plasma membrane protein CASK OS=Homo sapiens OX=9606 GN=CASK PE=1 SV=3	51	1.52551e+08	1.03931e+08	1.4232e+08	9.89395e+07	1.0991e+08	1.25722e+08	4.34027e+07	4.422e+07	3.43634e+07	2.78459e+07	3.07692e+07	3.39024e+07	4.87102e+07	6.89163e+07	6.32367e+07	5.94062e+07	4.42646e+07	4.95642e+07
O14939	Phospholipase D2 OS=Homo sapiens OX=9606 GN=PLD2 PE=1 SV=2	22	1.69835e+07	1.52012e+07	1.79869e+07	1.54923e+07	1.57639e+07	1.75569e+07	5.80567e+06	4.55099e+06	4.97157e+06	3.84248e+06	4.35346e+06	4.0563e+06	4.14304e+06	6.13421e+06	5.55912e+06	4.0591e+06	3.44606e+06	3.95729e+06
O14944	Proepiregulin OS=Homo sapiens OX=9606 GN=EREG PE=1 SV=1	2	138441	141421	261530	708584	462455	289686	14524.7	22137.1	23789.4	30058.5	29120.1	23116.8	306777	241105	159110	216519	134300	244714
O14949	Cytochrome b-c1 complex subunit 8 OS=Homo sapiens OX=9606 GN=UQCRQ PE=1 SV=4	7	9.64446e+06	8.40249e+06	5.12214e+06	3.13348e+06	4.24402e+06	4.96235e+06	5.74784e+06	4.55176e+06	1.03288e+07	7.63889e+06	7.19125e+06	1.05073e+07	7.5222e+06	5.98186e+06	4.40093e+06	7.53533e+06	1.0147e+07	7.6439e+06
O14950	Myosin regulatory light chain 12B OS=Homo sapiens OX=9606 GN=MYL12B PE=1 SV=2	14	2.78761e+07	2.96354e+07	3.68359e+07	4.11116e+07	5.02078e+07	5.51911e+07	4.96742e+07	3.03336e+07	3.51263e+07	4.55075e+07	3.62706e+07	4.97301e+07	2.37447e+07	3.65633e+07	3.77949e+07	2.42757e+07	2.71851e+07	2.80728e+07
O14964	Hepatocyte growth factor-regulated tyrosine kinase substrate OS=Homo sapiens OX=9606 GN=HGS PE=1 SV=1	19	1.75086e+07	1.61556e+07	1.63757e+07	1.70705e+07	1.72131e+07	1.68472e+07	1.50515e+07	2.28815e+07	1.42374e+07	1.59422e+07	1.6933e+07	1.59683e+07	1.45757e+07	1.49789e+07	1.38667e+07	1.41051e+07	1.44608e+07	1.48959e+07
O14966	Ras-related protein Rab-7L1 OS=Homo sapiens OX=9606 GN=RAB29 PE=1 SV=1	3	697490	688854	624741	106101	118901	325728	1.35073e+06	1.23593e+06	1.49599e+06	1.30216e+06	1.13915e+06	1.61151e+06	1.22781e+06	1.15769e+06	2.38411e+06	933745	1.11601e+06	869606
O14967	Calmegin OS=Homo sapiens OX=9606 GN=CLGN PE=1 SV=1	3	73673.5	7568.75	48308.3	40909.3	43116.5	115144	1.72182e+06	1.33386e+06	2.39491e+06	2.33987e+06	2.29667e+06	1.96939e+06	166682	134691	166740	105220	215198	55284.4
O14974	Protein phosphatase 1 regulatory subunit 12A OS=Homo sapiens OX=9606 GN=PPP1R12A PE=1 SV=1	18	7.63531e+06	7.2213e+06	7.7025e+06	8.55548e+06	1.02423e+07	1.04636e+07	8.43254e+06	9.4586e+06	8.22491e+06	8.6975e+06	7.71096e+06	9.10982e+06	4.97367e+06	5.65025e+06	4.69355e+06	4.43905e+06	4.21751e+06	4.21768e+06
O14975	Very long-chain acyl-CoA synthetase OS=Homo sapiens OX=9606 GN=SLC27A2 PE=1 SV=2	3	659165	313529	543180	485204	777172	824843	16823.4	18110.2	19564.4	38755.6	6613.56	16423.8	325869	545685	649950	594763	445275	497056
O14976	Cyclin-G-associated kinase OS=Homo sapiens OX=9606 GN=GAK PE=1 SV=2	28	1.90299e+07	1.76876e+07	1.54903e+07	1.99027e+07	1.89885e+07	1.83171e+07	1.07727e+07	9.19353e+06	1.04335e+07	1.18887e+07	1.02181e+07	9.59322e+06	2.63735e+07	2.72242e+07	2.48787e+07	2.68432e+07	2.08665e+07	2.3347e+07
O14979	Heterogeneous nuclear ribonucleoprotein D-like OS=Homo sapiens OX=9606 GN=HNRNPDL PE=1 SV=3	5	629922	684133	940891	1.86352e+06	1.79207e+06	1.49115e+06	3.46888e+06	2.17336e+06	1.55957e+06	1.91151e+06	2.48776e+06	2.65489e+06	1.2793e+06	1.51525e+06	1.34679e+06	1.37808e+06	1.52038e+06	2.20918e+06
O14980	Exportin-1 OS=Homo sapiens OX=9606 GN=XPO1 PE=1 SV=1	35	2.73175e+07	2.38976e+07	2.60381e+07	2.98447e+07	3.03851e+07	3.21137e+07	3.98546e+07	5.69404e+07	4.19808e+07	2.77741e+07	3.35202e+07	3.38896e+07	2.04086e+07	2.72467e+07	2.67159e+07	2.13206e+07	2.25543e+07	2.31423e+07
O14983	Sarcoplasmic/endoplasmic reticulum calcium ATPase 1 OS=Homo sapiens OX=9606 GN=ATP2A1 PE=1 SV=1	76	3.81976e+09	1.48872e+08	1.23829e+08	2.90467e+07	3.70353e+07	5.47649e+08	1.33955e+08	1.91099e+09	1.18283e+08	1.5775e+08	5.47807e+07	6.12727e+07	8.96523e+08	1.19452e+08	9.34178e+07	8.68796e+07	5.28594e+08	1.10373e+08
O15013	Rho guanine nucleotide exchange factor 10 OS=Homo sapiens OX=9606 GN=ARHGEF10 PE=1 SV=4	2	143437	77568.4	76315.1	175009	197848	245609	191262	395843	188459	117314	153695	150367	151044	99296.8	109632	57055.1	81761.6	57298.5
O15020	Spectrin beta chain, non-erythrocytic 2 OS=Homo sapiens OX=9606 GN=SPTBN2 PE=1 SV=3	41	2.40543e+07	2.02249e+07	2.90441e+07	2.53806e+07	2.60922e+07	2.43372e+07	7.62363e+06	6.85285e+06	8.07889e+06	8.80487e+06	9.09106e+06	8.80917e+06	1.10316e+07	1.2502e+07	1.04689e+07	9.8847e+06	1.29468e+07	9.96278e+06
O15021	Microtubule-associated serine/threonine-protein kinase 4 OS=Homo sapiens OX=9606 GN=MAST4 PE=1 SV=4	1	218300	836267	444338	612530	242489	406445	2632.97	4375.04	179676	186103	253825	158069	950583	807672	843099	1.30356e+06	1.77358e+06	1.10996e+06
O15027	Protein transport protein Sec16A OS=Homo sapiens OX=9606 GN=SEC16A PE=1 SV=4	11	3.53032e+06	2.23297e+06	3.01893e+06	2.64164e+06	2.80226e+06	3.5255e+06	4.07222e+06	3.88317e+06	3.03264e+06	3.7272e+06	3.02686e+06	2.79337e+06	1.46337e+06	1.4591e+06	1.90687e+06	1.61935e+06	1.73357e+06	1.69053e+06
O15031	Plexin-B2 OS=Homo sapiens OX=9606 GN=PLXNB2 PE=1 SV=3	94	2.99466e+08	2.84721e+08	3.81924e+08	2.92169e+08	2.60781e+08	2.86197e+08	1.21251e+08	1.17845e+08	1.10648e+08	1.22734e+08	1.14288e+08	9.92827e+07	2.17761e+08	2.06384e+08	1.9649e+08	1.89235e+08	1.68692e+08	1.96542e+08
O15042	U2 snRNP-associated SURP motif-containing protein OS=Homo sapiens OX=9606 GN=U2SURP PE=1 SV=2	2	6.68178e+06	6.31301e+06	7.26146e+06	7.31493e+06	7.05919e+06	8.58463e+06	1.24742e+07	1.04838e+07	9.13917e+06	8.11167e+06	9.23577e+06	1.00048e+07	6.63121e+06	6.88741e+06	6.79433e+06	4.79069e+06	6.24575e+06	6.39378e+06
O15056	Synaptojanin-2 OS=Homo sapiens OX=9606 GN=SYNJ2 PE=1 SV=3	3	345730	236903	327404	282864	304147	364619	266083	369143	294686	355920	144408	157735	102835	111394	84244.9	152779	55236.6	63868.3
O15061	Synemin OS=Homo sapiens OX=9606 GN=SYNM PE=1 SV=2	2	17256.5	1733.01	13044.9	6206.87	15254.8	9336.13	74205.8	20026.8	70907.5	296920	104420	122692	19322.2	3838.91	6342.8	13739.2	7094.76	7577.56
O15066	Kinesin-like protein KIF3B OS=Homo sapiens OX=9606 GN=KIF3B PE=1 SV=1	12	3.37258e+06	3.07317e+06	3.03339e+06	2.03719e+06	1.72735e+06	1.91872e+06	2.55331e+06	2.97272e+06	2.9558e+06	3.88295e+06	3.15438e+06	3.39448e+06	5.7929e+06	4.46303e+06	4.54265e+06	4.79919e+06	4.93953e+06	4.94346e+06
O15067	Phosphoribosylformylglycinamidine synthase OS=Homo sapiens OX=9606 GN=PFAS PE=1 SV=4	10	8.92087e+06	1.01288e+07	3.46997e+06	1.11094e+07	1.01645e+07	9.70844e+06	1.0239e+07	1.14612e+07	9.28129e+06	9.04272e+06	8.40078e+06	7.91414e+06	1.40626e+07	8.34395e+06	1.09713e+07	1.09991e+07	9.44499e+06	1.1266e+07
O15068	Guanine nucleotide exchange factor DBS OS=Homo sapiens OX=9606 GN=MCF2L PE=1 SV=2	1	206549	154030	190683	86951	93115.6	179310	2030.8	1233.51	12062.9	1186.56	7446.64	12366.6	26524.6	25850.8	31139.5	24619.1	23513.5	19055.2
O15075	Serine/threonine-protein kinase DCLK1 OS=Homo sapiens OX=9606 GN=DCLK1 PE=1 SV=2	4	632066	1.33595e+06	944726	1.00779e+06	555481	595965	81797.7	287450	82819.2	148352	324069	260466	536596	569809	1.08962e+06	610886	1.54175e+06	552994
O15078	Centrosomal protein of 290 kDa OS=Homo sapiens OX=9606 GN=CEP290 PE=1 SV=2	3	16756	15140.6	73846.3	38877.7	106868	25331.4	128415	94501.2	156190	163544	140057	252536	20556.9	13923.2	132683	135166	322796	71394.2
O15084	Serine/threonine-protein phosphatase 6 regulatory ankyrin repeat subunit A OS=Homo sapiens OX=9606 GN=ANKRD28 PE=1 SV=5	5	2.02006e+06	1.49156e+06	1.36881e+06	1.33115e+06	880556	1.04931e+06	928706	1.30068e+06	1.10028e+06	1.10193e+06	1.28213e+06	552565	2.38334e+06	952305	970154	1.20528e+06	867398	1.17198e+06
O15085	Rho guanine nucleotide exchange factor 11 OS=Homo sapiens OX=9606 GN=ARHGEF11 PE=1 SV=1	4	579519	574282	616903	554361	458713	499961	480684	544763	502287	527161	484280	477576	368312	396688	534913	429950	517159	526685
O15111	Inhibitor of nuclear factor kappa-B kinase subunit alpha OS=Homo sapiens OX=9606 GN=CHUK PE=1 SV=2	1	62000.9	66418.8	76503.4	58466.6	52838.4	80768.7	113173	78389.5	113403	100647	118814	110072	58465.7	81327.2	75003.7	76742	45471.8	89790.7
O15116	U6 snRNA-associated Sm-like protein LSm1 OS=Homo sapiens OX=9606 GN=LSM1 PE=1 SV=1	1	197160	191558	199143	184813	201989	226948	102376	88801.3	74568.9	120647	122023	109311	345391	328371	220374	287098	355348	322621
O15117	FYN-binding protein 1 OS=Homo sapiens OX=9606 GN=FYB1 PE=1 SV=2	3	217883	198359	169012	124584	82662.5	52492.7	9457.85	20601.9	21595.3	78965.7	53476.6	13635.3	100475	133152	249669	125819	202238	177071
O15118	NPC intracellular cholesterol transporter 1 OS=Homo sapiens OX=9606 GN=NPC1 PE=1 SV=2	15	8.18185e+06	8.7179e+06	1.14439e+07	1.01595e+07	1.09438e+07	1.03077e+07	1.78094e+07	2.52429e+07	1.60875e+07	1.25204e+07	1.42444e+07	1.54979e+07	6.63206e+06	9.32083e+06	9.41692e+06	1.12696e+07	1.68399e+07	1.08723e+07
O15120	1-acyl-sn-glycerol-3-phosphate acyltransferase beta OS=Homo sapiens OX=9606 GN=AGPAT2 PE=1 SV=1	3	910999	1.12924e+06	1.20935e+06	1.01336e+06	964535	1.10681e+06	2.50045e+06	1.84813e+06	2.56257e+06	1.94203e+06	1.77404e+06	2.59763e+06	542579	911045	614539	158229	171821	168464
O15121	Sphingolipid delta(4)-desaturase DES1 OS=Homo sapiens OX=9606 GN=DEGS1 PE=1 SV=1	3	500237	720439	827886	947277	529363	647725	2.01993e+06	1.13386e+06	2.00856e+06	2.29835e+06	2.28709e+06	1.78022e+06	548249	718731	482498	549908	582898	331289
O15126	Secretory carrier-associated membrane protein 1 OS=Homo sapiens OX=9606 GN=SCAMP1 PE=1 SV=2	9	5.54234e+06	6.53045e+06	5.28751e+06	6.0062e+06	7.21262e+06	6.36206e+06	1.64376e+07	2.21569e+07	1.8699e+07	1.78316e+07	1.33131e+07	1.74404e+07	1.02453e+07	1.21103e+07	1.22837e+07	1.04562e+07	1.37139e+07	1.08424e+07
O15127	Secretory carrier-associated membrane protein 2 OS=Homo sapiens OX=9606 GN=SCAMP2 PE=1 SV=2	6	1.47148e+07	1.33266e+07	1.52157e+07	1.31797e+07	1.50913e+07	1.70967e+07	1.01349e+07	8.89016e+06	9.27161e+06	9.09766e+06	8.6935e+06	8.4238e+06	1.11533e+07	1.34037e+07	1.28617e+07	1.43463e+07	1.05641e+07	1.37875e+07
O15143	Actin-related protein 2/3 complex subunit 1B OS=Homo sapiens OX=9606 GN=ARPC1B PE=1 SV=3	27	9.65079e+07	1.16254e+08	1.16491e+08	1.22241e+08	1.00859e+08	1.01888e+08	6.24309e+07	6.98094e+07	6.39535e+07	7.2608e+07	7.09659e+07	6.84482e+07	7.09987e+07	8.40527e+07	9.81683e+07	8.67219e+07	1.08128e+08	9.24912e+07
O15144	Actin-related protein 2/3 complex subunit 2 OS=Homo sapiens OX=9606 GN=ARPC2 PE=1 SV=1	28	7.93887e+07	9.41722e+07	1.03134e+08	1.03204e+08	8.13144e+07	8.1681e+07	5.98524e+07	5.92264e+07	5.63981e+07	5.96853e+07	6.73257e+07	6.11367e+07	6.95849e+07	6.65634e+07	7.91885e+07	7.17703e+07	8.30532e+07	7.55325e+07
O15145	Actin-related protein 2/3 complex subunit 3 OS=Homo sapiens OX=9606 GN=ARPC3 PE=1 SV=3	14	3.55972e+07	3.36525e+07	3.95373e+07	3.97778e+07	3.32421e+07	2.96416e+07	1.90351e+07	2.19516e+07	1.91134e+07	2.42584e+07	2.3627e+07	2.07364e+07	2.40979e+07	2.65094e+07	3.02366e+07	2.82712e+07	3.00171e+07	2.94396e+07
O15160	DNA-directed RNA polymerases I and III subunit RPAC1 OS=Homo sapiens OX=9606 GN=POLR1C PE=1 SV=1	3	943994	776637	778156	855397	917865	849578	905515	940857	791145	1.01976e+06	983616	989488	470187	499302	415829	226332	175474	189479
O15162	Phospholipid scramblase 1 OS=Homo sapiens OX=9606 GN=PLSCR1 PE=1 SV=1	8	4.97392e+06	4.54048e+06	5.56712e+06	4.53321e+06	3.95081e+06	4.60968e+06	1.55445e+06	1.64654e+06	1.44953e+06	941138	761492	614407	5.91005e+06	6.35073e+06	6.13461e+06	6.40691e+06	7.97481e+06	7.12e+06
O15169	Axin-1 OS=Homo sapiens OX=9606 GN=AXIN1 PE=1 SV=2	2	22709.7	715663	281324	387669	13976.1	485920	826830	696512	1.34913e+06	554322	1.22392e+06	977765	476181	11420.7	509097	733433	18076.3	22483.4
O15173	Membrane-associated progesterone receptor component 2 OS=Homo sapiens OX=9606 GN=PGRMC2 PE=1 SV=1	6	5.899e+06	5.72863e+06	5.54104e+06	3.88086e+06	4.23684e+06	4.75469e+06	1.28013e+07	9.95579e+06	1.56734e+07	1.42598e+07	1.38917e+07	1.49779e+07	1.54371e+07	1.6985e+07	1.19425e+07	1.35428e+07	1.31621e+07	1.35173e+07
O15194	CTD small phosphatase-like protein OS=Homo sapiens OX=9606 GN=CTDSPL PE=1 SV=2	3	1.28623e+06	1.01561e+06	1.22812e+06	1.20569e+06	1.27808e+06	1.47728e+06	436965	352152	320999	511211	352827	318590	732940	928136	810166	674093	677281	836308
O15195	Villin-like protein OS=Homo sapiens OX=9606 GN=VILL PE=2 SV=3	39	3.38208e+07	3.57004e+07	4.09839e+07	3.77267e+07	3.7161e+07	3.74575e+07	2.09303e+07	1.87457e+07	1.82433e+07	1.30862e+07	1.17948e+07	2.09872e+07	4.42514e+07	9.68657e+07	1.06028e+08	9.58886e+07	4.49679e+07	8.00155e+07
O15197	Ephrin type-B receptor 6 OS=Homo sapiens OX=9606 GN=EPHB6 PE=1 SV=4	1	7985.32	47684	1790.83	30061.5	866.389	5042.99	31988.6	3893.47	3509.93	76207.3	65932.7	92191.8	3875.1	3833.63	59403	2975.54	1263.81	872.976
O15211	Ral guanine nucleotide dissociation stimulator-like 2 OS=Homo sapiens OX=9606 GN=RGL2 PE=1 SV=1	1	119624	115833	90420.3	90116	107796	72221.6	196334	204637	158199	194350	163060	174986	377651	382919	398330	421349	170500	363974
O15212	Prefoldin subunit 6 OS=Homo sapiens OX=9606 GN=PFDN6 PE=1 SV=1	12	1.19142e+07	1.07191e+07	9.55841e+06	1.30986e+07	1.3016e+07	1.13638e+07	1.66668e+07	1.73123e+07	1.39954e+07	2.0978e+07	1.78871e+07	1.57536e+07	1.82239e+07	1.40459e+07	1.30666e+07	1.24741e+07	1.75477e+07	1.53971e+07
O15213	WD repeat-containing protein 46 OS=Homo sapiens OX=9606 GN=WDR46 PE=1 SV=3	1	5402.88	11053	7846.3	11076.4	12622.3	9770.44	76182.5	48382.4	74717.1	31087.8	75058.7	79181.2	24147	21322.2	24602	12769.6	12456.7	19150.3
O15226	NF-kappa-B-repressing factor OS=Homo sapiens OX=9606 GN=NKRF PE=1 SV=2	2	43579.9	35627.3	42714.4	71645.7	64816.9	64974.7	247502	179421	242390	135853	222894	250101	30137.2	36866	70499.8	24904.9	48272.5	42768.1
O15228	Dihydroxyacetone phosphate acyltransferase OS=Homo sapiens OX=9606 GN=GNPAT PE=1 SV=1	21	5.52679e+06	3.99267e+06	4.83233e+06	2.9013e+06	7.24317e+06	4.25748e+06	1.61112e+07	1.33326e+07	1.82685e+07	1.52656e+07	1.41199e+07	1.51682e+07	3.48352e+06	3.14016e+06	3.86376e+06	3.37624e+06	4.01985e+06	3.40489e+06
O15230	Laminin subunit alpha-5 OS=Homo sapiens OX=9606 GN=LAMA5 PE=1 SV=8	47	5.82185e+06	6.75705e+06	5.51611e+06	4.48166e+06	6.09975e+06	7.14298e+06	2.54993e+07	1.80146e+07	2.29556e+07	1.55294e+07	1.61899e+07	2.09532e+07	1.14818e+07	1.15189e+07	8.99763e+06	9.23294e+06	9.32363e+06	8.8654e+06
O15231	Zinc finger protein 185 OS=Homo sapiens OX=9606 GN=ZNF185 PE=1 SV=3	40	1.794e+07	2.4672e+07	7.00816e+07	4.55769e+07	2.08545e+07	1.58547e+07	9.82021e+06	8.20085e+06	8.68439e+06	1.23077e+07	2.00167e+07	1.14769e+07	1.05907e+07	1.51227e+07	1.45516e+07	1.79083e+07	1.2203e+07	1.47998e+07
O15235	28S ribosomal protein S12, mitochondrial OS=Homo sapiens OX=9606 GN=MRPS12 PE=1 SV=1	4	402636	588345	471144	371711	401510	443898	2.75927e+06	1.26257e+06	2.74305e+06	2.33003e+06	2.62861e+06	3.5703e+06	517303	450709	192725	595387	643458	518076
O15239	NADH dehydrogenase [ubiquinone] 1 alpha subcomplex subunit 1 OS=Homo sapiens OX=9606 GN=NDUFA1 PE=1 SV=1	1	41540.3	75223.6	25938.5	11956.7	9801.65	12430.4	76441.7	20394.6	111423	132872	199436	129404	98913.1	54697.6	17739.4	102129	55839.1	100189
O15240	Neurosecretory protein VGF OS=Homo sapiens OX=9606 GN=VGF PE=1 SV=2	7	298369	250803	369005	262298	253500	401519	1.99929e+06	4.77728e+06	2.07991e+06	1.00856e+06	1.54789e+06	1.34202e+06	330953	295219	432967	249003	273325	224495
O15243	Leptin receptor gene-related protein OS=Homo sapiens OX=9606 GN=LEPROT PE=1 SV=1	1	164359	130908	305279	285370	262725	271887	349658	497430	324602	338621	367915	435945	162034	217747	211491	231428	355415	149028
O15254	Peroxisomal acyl-coenzyme A oxidase 3 OS=Homo sapiens OX=9606 GN=ACOX3 PE=1 SV=2	14	2.81827e+06	3.51571e+06	4.18824e+06	2.55407e+06	2.79683e+06	3.11556e+06	9.47138e+06	5.31131e+06	1.48075e+07	1.19773e+07	1.08053e+07	1.07849e+07	3.48801e+06	3.77707e+06	3.36294e+06	3.28544e+06	2.78727e+06	2.21083e+06
O15258	Protein RER1 OS=Homo sapiens OX=9606 GN=RER1 PE=1 SV=1	5	2.91106e+06	3.17974e+06	3.13811e+06	3.1252e+06	3.05679e+06	3.93003e+06	9.49465e+06	6.67413e+06	1.07229e+07	9.76738e+06	9.33155e+06	9.22439e+06	5.33256e+06	6.21358e+06	6.20903e+06	6.31383e+06	6.56511e+06	5.79192e+06
O15260	Surfeit locus protein 4 OS=Homo sapiens OX=9606 GN=SURF4 PE=1 SV=3	4	5.04592e+06	6.12063e+06	6.17386e+06	5.44954e+06	6.81903e+06	5.74163e+06	1.02407e+07	8.40807e+06	1.07561e+07	9.79202e+06	9.8974e+06	1.04929e+07	6.03597e+06	7.82221e+06	6.40491e+06	6.85145e+06	1.19413e+07	7.96934e+06
O15264	Mitogen-activated protein kinase 13 OS=Homo sapiens OX=9606 GN=MAPK13 PE=1 SV=1	6	2.52597e+06	1.46857e+06	2.86536e+06	2.57558e+06	2.25501e+06	2.56422e+06	254644	113385	114017	29011.2	35491.2	120487	1.38436e+06	1.7075e+06	1.69549e+06	999059	661955	853363
O15269	Serine palmitoyltransferase 1 OS=Homo sapiens OX=9606 GN=SPTLC1 PE=1 SV=1	16	1.82101e+07	1.87255e+07	1.76517e+07	1.4802e+07	1.68197e+07	1.8748e+07	2.69922e+07	2.31006e+07	3.10678e+07	2.26569e+07	2.37471e+07	2.34137e+07	1.84076e+07	1.38383e+07	1.19623e+07	1.58411e+07	1.8536e+07	1.46796e+07
O15270	Serine palmitoyltransferase 2 OS=Homo sapiens OX=9606 GN=SPTLC2 PE=1 SV=1	16	2.38803e+06	3.49461e+06	2.54521e+06	2.2806e+06	2.52177e+06	2.42052e+06	9.1488e+06	5.57872e+06	9.10558e+06	7.40371e+06	7.3959e+06	7.10683e+06	1.1167e+07	1.05352e+07	8.77642e+06	1.07857e+07	1.30503e+07	1.02413e+07
O15294	UDP-N-acetylglucosamine--peptide N-acetylglucosaminyltransferase 110 kDa subunit OS=Homo sapiens OX=9606 GN=OGT PE=1 SV=3	4	1.02021e+06	931816	737274	1.11468e+06	968950	965661	996815	1.21126e+06	937033	846330	846538	717042	771528	440787	706933	366144	462429	269137
O15305	Phosphomannomutase 2 OS=Homo sapiens OX=9606 GN=PMM2 PE=1 SV=1	10	1.29656e+07	1.39181e+07	1.3859e+07	1.27654e+07	1.34416e+07	1.25935e+07	1.4007e+07	1.23869e+07	1.32162e+07	1.41976e+07	1.49353e+07	1.36773e+07	1.51117e+07	4.61628e+06	8.52992e+06	9.96914e+06	1.22781e+07	1.02132e+07
O15318	DNA-directed RNA polymerase III subunit RPC7 OS=Homo sapiens OX=9606 GN=POLR3G PE=1 SV=2	1	2604.46	3840.42	5283.77	4901.64	33920.5	13812.6	32690.3	61917.8	34210	38966.3	34362.8	21756.1	25615.4	1134.07	9519.44	894.288	13285.5	10706.5
O15321	Transmembrane 9 superfamily member 1 OS=Homo sapiens OX=9606 GN=TM9SF1 PE=2 SV=2	9	5.88491e+06	6.36567e+06	6.74665e+06	4.86841e+06	4.83507e+06	6.36447e+06	4.6042e+06	4.82695e+06	4.94511e+06	2.82409e+06	3.15854e+06	3.49268e+06	8.74921e+06	1.12884e+07	7.68114e+06	8.5833e+06	1.22315e+07	7.79224e+06
O15327	Inositol polyphosphate 4-phosphatase type II OS=Homo sapiens OX=9606 GN=INPP4B PE=1 SV=4	21	3.83324e+06	2.72535e+06	2.78632e+06	2.66137e+06	3.24679e+06	3.54918e+06	693083	588234	753253	651758	853967	567448	1.47345e+07	1.64995e+07	1.58215e+07	1.66099e+07	9.74592e+06	1.41181e+07
O15344	E3 ubiquitin-protein ligase Midline-1 OS=Homo sapiens OX=9606 GN=MID1 PE=1 SV=1	2	23549.2	23499.5	26183.9	28076.5	38582.1	123847	59303.9	344582	120057	7294.9	16224.7	13515	75550.2	150815	125384	61598.8	111099	208830
O15347	High mobility group protein B3 OS=Homo sapiens OX=9606 GN=HMGB3 PE=1 SV=4	14	1.65385e+07	1.45955e+07	1.62824e+07	1.34433e+07	1.31633e+07	1.16337e+07	3.1874e+07	2.89535e+07	3.61817e+07	3.93612e+07	3.38023e+07	3.07201e+07	1.30699e+07	9.62504e+06	1.16312e+07	9.61721e+06	1.0227e+07	1.00241e+07
O15355	Protein phosphatase 1G OS=Homo sapiens OX=9606 GN=PPM1G PE=1 SV=1	11	2.21622e+06	3.26055e+06	2.91658e+06	4.01927e+06	3.36786e+06	3.87109e+06	6.70767e+06	1.19144e+07	6.28854e+06	3.74938e+06	4.43596e+06	5.05127e+06	7.41606e+06	7.52444e+06	6.84373e+06	4.75379e+06	4.2533e+06	6.27275e+06
O15357	Phosphatidylinositol 3,4,5-trisphosphate 5-phosphatase 2 OS=Homo sapiens OX=9606 GN=INPPL1 PE=1 SV=2	6	388877	283440	308712	319544	373264	424788	730016	836289	780390	967938	651675	691151	1.06316e+06	845830	1.01528e+06	879002	808646	753047
O15371	Eukaryotic translation initiation factor 3 subunit D OS=Homo sapiens OX=9606 GN=EIF3D PE=1 SV=1	24	4.90844e+07	5.20557e+07	4.51268e+07	3.62518e+07	3.76211e+07	4.52542e+07	1.00636e+08	9.02005e+07	8.9471e+07	8.46677e+07	8.85936e+07	1.08536e+08	5.99546e+07	5.44006e+07	4.74394e+07	5.61375e+07	7.21732e+07	5.67105e+07
O15372	Eukaryotic translation initiation factor 3 subunit H OS=Homo sapiens OX=9606 GN=EIF3H PE=1 SV=1	20	1.06532e+07	1.00926e+07	9.90453e+06	1.08415e+07	1.19114e+07	1.35725e+07	1.50773e+07	1.93678e+07	1.41292e+07	1.39184e+07	1.37846e+07	1.45911e+07	1.14492e+07	1.04438e+07	1.12641e+07	8.66778e+06	9.51356e+06	1.08033e+07
O15375	Monocarboxylate transporter 6 OS=Homo sapiens OX=9606 GN=SLC16A5 PE=2 SV=1	1	14990.5	2172.86	103200	99414	134571	151744	77522	148441	65789	43384.1	80488.9	80414.7	200705	279675	203895	187646	85445.6	106276
O15379	Histone deacetylase 3 OS=Homo sapiens OX=9606 GN=HDAC3 PE=1 SV=2	1	1541.53	930.168	3225.87	35656.9	11779.8	3875.81	17684	33924.8	25678.1	4837.83	4737.64	29902.7	8727	2399.67	1276.15	7785.43	8366.06	17390.3
O15382	Branched-chain-amino-acid aminotransferase, mitochondrial OS=Homo sapiens OX=9606 GN=BCAT2 PE=1 SV=2	12	6.65263e+06	5.87122e+06	4.28302e+06	3.09955e+06	4.0097e+06	5.29374e+06	4.5159e+06	4.48893e+06	4.45667e+06	3.16205e+06	3.77012e+06	4.9352e+06	3.98424e+06	3.86459e+06	2.69662e+06	3.85062e+06	3.85107e+06	3.90549e+06
O15393	Transmembrane protease serine 2 OS=Homo sapiens OX=9606 GN=TMPRSS2 PE=1 SV=3	7	1.10039e+07	1.35475e+07	1.26842e+07	2.14631e+07	2.48467e+07	2.3981e+07	3.27144e+06	9.81431e+06	2.27371e+07	2.61193e+07	2.86012e+07	3.33028e+07	6.8209e+06	6.97786e+06	8.78541e+06	1.05022e+07	8.62314e+06	9.75393e+06
O15394	Neural cell adhesion molecule 2 OS=Homo sapiens OX=9606 GN=NCAM2 PE=1 SV=2	6	185586	178410	200160	179726	218477	195069	936946	2.77171e+06	1.25028e+06	1.54589e+06	1.0468e+06	1.58328e+06	114678	176225	331313	95700.4	99959	130162
O15397	Importin-8 OS=Homo sapiens OX=9606 GN=IPO8 PE=1 SV=2	6	767141	627452	895252	742899	745981	779661	1.33303e+06	1.82212e+06	1.42762e+06	1.09829e+06	1.07664e+06	1.01477e+06	2.9057e+06	1.73752e+06	2.00431e+06	2.2765e+06	1.91184e+06	2.13557e+06
O15400	Syntaxin-7 OS=Homo sapiens OX=9606 GN=STX7 PE=1 SV=4	14	1.91993e+07	2.10079e+07	1.93062e+07	1.73392e+07	1.8583e+07	1.72585e+07	2.6461e+07	3.60562e+07	3.16243e+07	3.27164e+07	2.98827e+07	2.55705e+07	2.29153e+07	2.30162e+07	2.92163e+07	2.82492e+07	3.10789e+07	3.13832e+07
O15427	Monocarboxylate transporter 4 OS=Homo sapiens OX=9606 GN=SLC16A3 PE=1 SV=1	12	2.1981e+07	1.89567e+07	1.82076e+07	2.645e+07	2.98139e+07	3.03233e+07	5.9983e+07	5.85856e+07	4.3619e+07	3.8808e+07	5.1192e+07	4.32311e+07	2.80984e+07	3.52191e+07	2.33123e+07	2.27907e+07	1.91847e+07	2.03327e+07
O15431	High affinity copper uptake protein 1 OS=Homo sapiens OX=9606 GN=SLC31A1 PE=1 SV=1	2	7.0053e+06	6.61546e+06	1.17347e+07	1.05186e+07	8.37758e+06	9.30671e+06	3.99005e+06	4.30369e+06	3.91744e+06	3.68889e+06	4.75093e+06	3.67957e+06	3.18864e+06	4.17252e+06	5.28418e+06	4.79558e+06	5.40329e+06	4.96193e+06
O15438	Canalicular multispecific organic anion transporter 2 OS=Homo sapiens OX=9606 GN=ABCC3 PE=1 SV=3	39	2.22391e+07	1.51522e+07	1.24487e+07	8.30357e+06	1.04347e+07	1.67108e+07	1.2827e+07	1.43483e+07	1.28334e+07	1.29029e+07	1.09051e+07	9.75255e+06	5.97224e+07	8.57723e+07	6.09712e+07	5.80992e+07	4.2169e+07	5.64122e+07
O15439	Multidrug resistance-associated protein 4 OS=Homo sapiens OX=9606 GN=ABCC4 PE=1 SV=3	28	2.7683e+06	2.78622e+06	3.92239e+06	4.75317e+06	3.55617e+06	3.75302e+06	1.44869e+07	1.65208e+07	1.21892e+07	1.6948e+07	1.23208e+07	1.39619e+07	3.73096e+06	2.8099e+06	3.19252e+06	4.23732e+06	4.46691e+06	4.21412e+06
O15440	Multidrug resistance-associated protein 5 OS=Homo sapiens OX=9606 GN=ABCC5 PE=1 SV=2	9	2.89647e+06	2.79691e+06	3.2532e+06	2.37337e+06	2.70847e+06	2.91523e+06	2.04677e+06	2.48804e+06	1.99381e+06	1.31057e+06	1.38859e+06	1.52557e+06	651477	675270	492885	794425	874508	746321
O15455	Toll-like receptor 3 OS=Homo sapiens OX=9606 GN=TLR3 PE=1 SV=1	5	1.37864e+06	1.56027e+06	1.35612e+06	1.42749e+06	1.73788e+06	2.27412e+06	1.23517e+06	1.83677e+06	693077	646322	667872	1.55607e+06	2.68464e+06	3.27063e+06	2.14989e+06	2.60039e+06	3.11539e+06	1.75631e+06
O15460	Prolyl 4-hydroxylase subunit alpha-2 OS=Homo sapiens OX=9606 GN=P4HA2 PE=1 SV=1	24	6.73974e+06	1.10011e+07	9.49696e+06	1.4264e+07	1.48364e+07	1.24544e+07	3.17479e+07	1.81274e+07	2.9451e+07	2.98322e+07	4.43668e+07	4.0829e+07	1.55246e+07	2.05485e+07	1.63572e+07	1.85504e+07	3.01942e+07	1.7695e+07
O15484	Calpain-5 OS=Homo sapiens OX=9606 GN=CAPN5 PE=1 SV=2	46	1.61768e+08	1.0848e+08	1.3399e+08	6.69434e+07	7.36635e+07	8.7627e+07	1.39253e+07	1.31354e+07	1.16869e+07	1.27328e+07	1.24098e+07	1.22843e+07	1.08429e+08	1.78441e+08	1.76772e+08	1.6079e+08	1.17191e+08	1.47691e+08
O15488	Glycogenin-2 OS=Homo sapiens OX=9606 GN=GYG2 PE=1 SV=2	1	787387	965708	679141	450719	419496	838775	1.48501e+06	1.5282e+06	1.50098e+06	952634	1.27056e+06	1.57672e+06	1.23058e+06	1.01683e+06	728344	841400	1.13037e+06	812333
O15498	Synaptobrevin homolog YKT6 OS=Homo sapiens OX=9606 GN=YKT6 PE=1 SV=1	18	1.03835e+07	8.79595e+06	1.30104e+07	1.0594e+07	1.10151e+07	1.32052e+07	3.16393e+07	2.90604e+07	3.01852e+07	2.03587e+07	2.31766e+07	2.78497e+07	6.87386e+06	1.0311e+07	1.20397e+07	7.07837e+06	7.49371e+06	8.35291e+06
O15511	Actin-related protein 2/3 complex subunit 5 OS=Homo sapiens OX=9606 GN=ARPC5 PE=1 SV=3	12	2.94479e+07	4.13087e+07	3.89432e+07	4.1016e+07	3.40714e+07	3.27548e+07	2.77617e+07	2.64671e+07	2.78532e+07	3.44298e+07	3.44854e+07	3.40599e+07	3.66066e+07	2.99001e+07	3.40059e+07	3.04497e+07	4.23368e+07	3.65937e+07
O15530	3-phosphoinositide-dependent protein kinase 1 OS=Homo sapiens OX=9606 GN=PDPK1 PE=1 SV=1	3	645861	658386	695777	680080	716782	698200	290643	145890	249170	250401	275781	262513	358939	431474	399350	448771	382651	400691
O15533	Tapasin OS=Homo sapiens OX=9606 GN=TAPBP PE=1 SV=1	8	3.76295e+06	4.79808e+06	3.79358e+06	2.53994e+06	2.70131e+06	2.65747e+06	7.62355e+07	3.02659e+07	6.80017e+07	4.92806e+07	6.23388e+07	5.82464e+07	7.88082e+07	6.80524e+07	4.0161e+07	5.13831e+07	5.22056e+07	4.74995e+07
O15551	Claudin-3 OS=Homo sapiens OX=9606 GN=CLDN3 PE=1 SV=1	3	1.12196e+06	1.32343e+06	1.21104e+06	1.07329e+06	540237	450762	2.02843e+06	557251	1.56516e+06	1.05743e+06	1.02524e+06	540265	7.83652e+06	5.96472e+06	5.95733e+06	6.82476e+06	5.41934e+06	6.38223e+06
O15554	Intermediate conductance calcium-activated potassium channel protein 4 OS=Homo sapiens OX=9606 GN=KCNN4 PE=1 SV=1	6	7.13287e+06	3.73306e+06	2.96962e+06	2.90639e+06	4.37163e+06	6.36505e+06	298413	395574	732705	363468	856725	506960	2.78664e+06	3.06237e+06	2.13906e+06	1.99711e+06	2.11521e+06	1.68356e+06
O43143	Pre-mRNA-splicing factor ATP-dependent RNA helicase DHX15 OS=Homo sapiens OX=9606 GN=DHX15 PE=1 SV=2	19	3.07775e+06	4.44902e+06	4.70302e+06	5.7291e+06	4.60681e+06	3.87275e+06	1.23145e+07	1.42784e+07	1.06815e+07	5.55674e+06	8.62188e+06	8.00439e+06	7.59358e+06	7.45554e+06	7.46062e+06	7.33826e+06	1.09554e+07	9.20937e+06
O43149	Zinc finger ZZ-type and EF-hand domain-containing protein 1 OS=Homo sapiens OX=9606 GN=ZZEF1 PE=1 SV=6	5	570189	571398	488082	587642	416025	464409	272055	276394	229619	361858	310752	310859	531551	352792	442782	423815	537048	455732
O43150	Arf-GAP with SH3 domain, ANK repeat and PH domain-containing protein 2 OS=Homo sapiens OX=9606 GN=ASAP2 PE=1 SV=3	6	4.74171e+07	2.44188e+07	2.96221e+07	8.24016e+07	5.62434e+07	3.25419e+07	4.5527e+07	4.10379e+07	4.35719e+07	3.21438e+07	3.09233e+07	5.30559e+07	3.70721e+07	3.92185e+07	6.87117e+07	4.01903e+07	6.3412e+07	3.08186e+07
O43155	Leucine-rich repeat transmembrane protein FLRT2 OS=Homo sapiens OX=9606 GN=FLRT2 PE=1 SV=1	1	67281.5	59169.2	38273	14974.1	2529.33	1281.4	109049	118005	72348.4	58099.3	48344.8	34934.6	24592.3	40638.3	97289.9	59304.5	83006.6	69713.8
O43157	Plexin-B1 OS=Homo sapiens OX=9606 GN=PLXNB1 PE=1 SV=3	25	1.79917e+07	1.21155e+07	1.79753e+07	1.32593e+07	1.22709e+07	1.72228e+07	4.3856e+06	4.20485e+06	3.21509e+06	4.55034e+06	3.42713e+06	3.03488e+06	4.65804e+06	5.17319e+06	4.57292e+06	3.73929e+06	4.0482e+06	4.4162e+06
O43166	Signal-induced proliferation-associated 1-like protein 1 OS=Homo sapiens OX=9606 GN=SIPA1L1 PE=1 SV=4	4	297897	336557	341144	282925	276294	194354	116357	137526	121434	86577.4	123423	89481.1	150713	155151	253807	305077	432148	285347
O43169	Cytochrome b5 type B OS=Homo sapiens OX=9606 GN=CYB5B PE=1 SV=3	6	4.49283e+06	4.84221e+06	2.41739e+06	2.27112e+06	3.56686e+06	5.82646e+06	1.12709e+07	1.23689e+07	1.52936e+07	1.81226e+07	1.13922e+07	1.39495e+07	7.55597e+06	4.61903e+06	3.2005e+06	4.81175e+06	3.79612e+06	4.02382e+06
O43175	D-3-phosphoglycerate dehydrogenase OS=Homo sapiens OX=9606 GN=PHGDH PE=1 SV=4	26	4.91344e+07	4.96847e+07	5.42688e+07	6.04758e+07	6.40584e+07	8.00046e+07	1.64123e+07	1.44806e+07	1.67567e+07	4.30619e+07	1.83906e+07	1.85211e+07	1.66236e+07	1.43775e+07	1.197e+07	9.79541e+06	1.05551e+07	9.26173e+06
O43181	NADH dehydrogenase [ubiquinone] iron-sulfur protein 4, mitochondrial OS=Homo sapiens OX=9606 GN=NDUFS4 PE=1 SV=1	6	2.81139e+06	3.07798e+06	2.3906e+06	2.12764e+06	2.29603e+06	2.32655e+06	5.69927e+06	5.32417e+06	7.08168e+06	5.2432e+06	5.91346e+06	9.03246e+06	5.71148e+06	4.84674e+06	4.74368e+06	5.52378e+06	7.30892e+06	6.97082e+06
O43184	Disintegrin and metalloproteinase domain-containing protein 12 OS=Homo sapiens OX=9606 GN=ADAM12 PE=1 SV=3	1	5984.97	28654.2	243234	893.818	1663.02	1272.52	11362.1	7166.36	10033.8	146702	3660.01	4765.28	249324	267968	403771	318998	626141	281297
O43194	G-protein coupled receptor 39 OS=Homo sapiens OX=9606 GN=GPR39 PE=1 SV=1	4	893798	904853	882209	412642	292373	351866	166047	374611	142906	222610	236587	214109	584725	568588	620707	775666	512562	488478
O43236	Septin-4 OS=Homo sapiens OX=9606 GN=SEPTIN4 PE=1 SV=1	2	439059	669715	666159	652153	522194	427195	545368	441333	429300	328740	407478	465410	515088	661884	1.20753e+06	571657	956542	601002
O43237	Cytoplasmic dynein 1 light intermediate chain 2 OS=Homo sapiens OX=9606 GN=DYNC1LI2 PE=1 SV=1	16	1.0953e+07	8.57273e+06	1.01895e+07	8.96512e+06	8.56442e+06	1.05402e+07	5.66553e+06	7.10969e+06	4.7533e+06	5.18295e+06	5.25813e+06	4.78562e+06	6.56017e+06	5.16055e+06	4.9135e+06	4.7374e+06	3.88062e+06	5.02131e+06
O43240	Kallikrein-10 OS=Homo sapiens OX=9606 GN=KLK10 PE=1 SV=3	8	1.74934e+06	2.07739e+06	3.85358e+07	4.57295e+06	984360	860165	579189	465815	340150	485994	484077	649824	3.31653e+06	4.26922e+06	3.51123e+06	5.36334e+06	5.95213e+06	4.65344e+06
O43242	26S proteasome non-ATPase regulatory subunit 3 OS=Homo sapiens OX=9606 GN=PSMD3 PE=1 SV=2	34	4.2178e+07	4.50549e+07	4.86392e+07	5.16668e+07	4.95771e+07	4.67251e+07	5.5307e+07	5.66022e+07	5.7853e+07	5.58021e+07	6.04063e+07	5.91488e+07	5.87137e+07	5.95894e+07	5.4285e+07	5.42726e+07	7.07333e+07	5.64178e+07
O43251	RNA binding protein fox-1 homolog 2 OS=Homo sapiens OX=9606 GN=RBFOX2 PE=1 SV=3	1	43526.8	70152.8	67758.9	68277.4	85741.4	73959.7	94390	47637.9	63424.2	77806.1	83242.8	82492.4	15412.3	93537.7	46224.8	56327.5	142478	70015.1
O43252	Bifunctional 3'-phosphoadenosine 5'-phosphosulfate synthase 1 OS=Homo sapiens OX=9606 GN=PAPSS1 PE=1 SV=2	16	3.43615e+06	4.27688e+06	4.21459e+06	5.69148e+06	5.79475e+06	5.32161e+06	8.08713e+06	1.01272e+07	7.52396e+06	7.37566e+06	8.11314e+06	7.9746e+06	8.65505e+06	9.65771e+06	8.38658e+06	6.54459e+06	6.26276e+06	7.42211e+06
O43264	Centromere/kinetochore protein zw10 homolog OS=Homo sapiens OX=9606 GN=ZW10 PE=1 SV=3	12	2.70702e+06	2.53924e+06	2.39839e+06	2.55208e+06	2.94217e+06	2.8368e+06	6.72767e+06	1.81048e+07	6.66582e+06	6.41696e+06	6.42069e+06	7.1444e+06	3.81795e+06	2.41907e+06	2.30535e+06	2.50135e+06	2.58991e+06	2.4391e+06
O43272	Proline dehydrogenase 1, mitochondrial OS=Homo sapiens OX=9606 GN=PRODH PE=1 SV=3	13	167805	351770	243550	124519	266163	178113	203277	276796	272073	253694	409203	315643	7.08013e+06	9.3926e+06	4.90701e+06	1.6789e+07	5.93301e+06	7.21774e+06
O43278	Kunitz-type protease inhibitor 1 OS=Homo sapiens OX=9606 GN=SPINT1 PE=1 SV=2	28	2.15332e+07	2.09389e+07	2.35065e+07	3.29121e+07	3.39487e+07	2.81135e+07	1.76764e+07	1.09211e+07	1.16584e+07	5.91443e+06	1.00359e+07	8.52504e+06	5.2063e+07	5.36429e+07	3.86812e+07	4.23875e+07	2.59117e+07	4.40224e+07
O43280	Trehalase OS=Homo sapiens OX=9606 GN=TREH PE=1 SV=2	1	887.924	5246.56	5561.24	6642.16	4450.84	1489.75	773.564	2539.57	11551.5	6459.39	2847.15	4691.08	80526.5	218219	190095	155951	158575	164971
O43290	U4/U6.U5 tri-snRNP-associated protein 1 OS=Homo sapiens OX=9606 GN=SART1 PE=1 SV=1	2	175408	151718	170986	88519.3	75707	68781.9	162393	162904	124110	113111	120494	104167	116805	91576.9	289045	117499	108087	141759
O43291	Kunitz-type protease inhibitor 2 OS=Homo sapiens OX=9606 GN=SPINT2 PE=1 SV=2	13	9.82362e+06	1.10997e+07	1.05735e+07	1.64802e+07	1.84866e+07	1.78374e+07	3.48507e+07	4.53223e+07	3.42172e+07	3.0295e+07	2.78582e+07	2.52488e+07	1.2016e+07	1.1634e+07	7.24749e+06	1.05995e+07	9.45016e+06	9.31985e+06
O43292	Glycosylphosphatidylinositol anchor attachment 1 protein OS=Homo sapiens OX=9606 GN=GPAA1 PE=1 SV=3	6	1.05738e+07	1.38327e+07	1.04017e+07	1.06064e+07	6.87074e+06	7.75949e+06	1.22203e+07	1.34008e+07	1.49062e+07	1.37072e+07	1.22757e+07	1.17031e+07	1.60095e+07	1.35609e+07	1.7314e+07	1.5081e+07	2.44245e+07	1.56176e+07
O43293	Death-associated protein kinase 3 OS=Homo sapiens OX=9606 GN=DAPK3 PE=1 SV=1	4	319233	337874	284337	372872	424296	340911	467089	187552	410496	401067	448228	474990	268735	143773	114614	116016	107348	166186
O43294	Transforming growth factor beta-1-induced transcript 1 protein OS=Homo sapiens OX=9606 GN=TGFB1I1 PE=1 SV=2	2	178478	218137	196018	262349	223080	157669	212010	216340	166928	213548	359948	295410	112862	289655	322733	379360	517339	372362
O43299	AP-5 complex subunit zeta-1 OS=Homo sapiens OX=9606 GN=AP5Z1 PE=1 SV=2	6	553642	496392	504942	532495	560349	606004	648025	581213	588669	678759	643328	559841	487799	503179	562001	341932	315292	374453
O43301	Heat shock 70 kDa protein 12A OS=Homo sapiens OX=9606 GN=HSPA12A PE=1 SV=2	1	35960.3	47057.6	38670.5	46232.3	20442	22791.6	14860.9	35367	26609.6	46951.6	24566.6	20509	59247.8	56372.1	48888.2	50837.1	82303.4	59999.1
O43303	Centriolar coiled-coil protein of 110 kDa OS=Homo sapiens OX=9606 GN=CCP110 PE=1 SV=3	1	14685.4	12707.5	18925.8	2049.57	11281.6	1703.93	70014.1	87494.8	59199	1380.89	3527.78	45982.2	17424.8	1878.63	1793.66	3466.25	15516.3	7439.5
O43312	Protein MTSS 1 OS=Homo sapiens OX=9606 GN=MTSS1 PE=1 SV=2	6	2.94049e+06	4.09138e+06	3.70692e+06	3.35938e+06	2.52962e+06	2.22084e+06	654826	1.08304e+06	1.21575e+06	1.3196e+06	967913	919811	3.29469e+06	1.93684e+06	4.72307e+06	3.44437e+06	7.08408e+06	3.67168e+06
O43314	Inositol hexakisphosphate and diphosphoinositol-pentakisphosphate kinase 2 OS=Homo sapiens OX=9606 GN=PPIP5K2 PE=1 SV=3	3	131378	146625	212900	7935.03	31354.5	143138	169351	278456	211188	184782	204221	94368.3	114181	166316	235024	16043.6	21204.4	102490
O43318	Mitogen-activated protein kinase kinase kinase 7 OS=Homo sapiens OX=9606 GN=MAP3K7 PE=1 SV=1	3	558719	542446	546912	678919	625010	549005	345124	577112	331307	321150	338312	258594	457957	442958	401841	333496	507493	320501
O43324	Eukaryotic translation elongation factor 1 epsilon-1 OS=Homo sapiens OX=9606 GN=EEF1E1 PE=1 SV=1	2	1.24456e+06	1.00974e+06	918152	1.14013e+06	1.43644e+06	1.77692e+06	1.01052e+06	1.14584e+06	1.02656e+06	1.40387e+06	1.1641e+06	1.17206e+06	1.35828e+06	1.07684e+06	835202	773650	772755	968674
O43353	Receptor-interacting serine/threonine-protein kinase 2 OS=Homo sapiens OX=9606 GN=RIPK2 PE=1 SV=2	1	1685.37	6756.19	5035.43	1540.64	9877.69	2574.38	171891	397578	567249	1461.14	11919.5	5339.73	794702	628777	144580	854451	426953	738364
O43379	WD repeat-containing protein 62 OS=Homo sapiens OX=9606 GN=WDR62 PE=1 SV=4	2	28095.4	42952.8	35976.1	42206	48314.5	68810.8	152438	269812	120946	55916	102220	129819	52234.5	38387.4	31799.6	24958.4	57842.9	24743.4
O43390	Heterogeneous nuclear ribonucleoprotein R OS=Homo sapiens OX=9606 GN=HNRNPR PE=1 SV=1	13	8.51599e+06	1.02492e+07	1.14457e+07	1.41773e+07	1.52612e+07	1.20342e+07	1.9741e+07	2.80019e+07	1.47087e+07	9.50099e+06	1.66045e+07	1.91911e+07	1.36345e+07	1.34886e+07	1.41226e+07	1.08472e+07	1.41315e+07	1.17273e+07
O43395	U4/U6 small nuclear ribonucleoprotein Prp3 OS=Homo sapiens OX=9606 GN=PRPF3 PE=1 SV=2	2	146968	184066	139919	174479	163439	142684	303487	368877	266316	188775	228476	195105	181037	178223	196049	126107	227578	198143
O43396	Thioredoxin-like protein 1 OS=Homo sapiens OX=9606 GN=TXNL1 PE=1 SV=3	15	1.17791e+07	1.19687e+07	1.43514e+07	1.34245e+07	1.47e+07	1.50308e+07	9.37387e+06	9.99036e+06	8.72532e+06	8.41575e+06	8.57878e+06	9.37074e+06	1.15524e+07	1.03014e+07	1.15741e+07	9.70322e+06	1.09831e+07	1.14558e+07
O43399	Tumor protein D54 OS=Homo sapiens OX=9606 GN=TPD52L2 PE=1 SV=2	23	4.12632e+07	4.09875e+07	4.43781e+07	4.45099e+07	3.94013e+07	3.60987e+07	3.77892e+07	3.31009e+07	3.8729e+07	4.32925e+07	4.07394e+07	3.73674e+07	5.58549e+07	4.60863e+07	4.47566e+07	5.05731e+07	3.71749e+07	5.39586e+07
O43402	ER membrane protein complex subunit 8 OS=Homo sapiens OX=9606 GN=EMC8 PE=1 SV=1	6	1.56558e+06	3.21452e+06	1.63689e+06	2.60637e+06	1.60239e+06	1.66375e+06	4.48211e+06	3.15917e+06	5.09869e+06	5.48151e+06	4.62546e+06	6.34796e+06	2.66124e+06	2.78569e+06	3.32692e+06	3.82145e+06	5.50039e+06	4.6474e+06
O43414	ERI1 exoribonuclease 3 OS=Homo sapiens OX=9606 GN=ERI3 PE=1 SV=2	2	536506	512876	530750	485055	553529	603682	483979	665933	672783	676611	539815	680428	675323	730371	1.08274e+06	965891	1.14209e+06	1.12998e+06
O43426	Synaptojanin-1 OS=Homo sapiens OX=9606 GN=SYNJ1 PE=1 SV=2	7	845368	931472	638444	899194	875372	946169	516658	926066	585037	426025	393093	500232	1.50762e+06	1.61808e+06	1.68987e+06	1.24999e+06	1.2255e+06	1.55405e+06
O43427	Acidic fibroblast growth factor intracellular-binding protein OS=Homo sapiens OX=9606 GN=FIBP PE=1 SV=3	5	3.21014e+06	2.51137e+06	3.82182e+06	2.78998e+06	2.74625e+06	3.21565e+06	1.66678e+06	1.99339e+06	1.48564e+06	1.52523e+06	1.82514e+06	1.28713e+06	1.70137e+06	2.28567e+06	2.06719e+06	2.29946e+06	1.76675e+06	1.93118e+06
O43432	Eukaryotic translation initiation factor 4 gamma 3 OS=Homo sapiens OX=9606 GN=EIF4G3 PE=1 SV=2	5	472778	456970	408230	393835	504739	387217	343097	345346	319525	371765	393375	284033	206829	152160	159642	138827	107675	97832.5
O43447	Peptidyl-prolyl cis-trans isomerase H OS=Homo sapiens OX=9606 GN=PPIH PE=1 SV=1	10	7.14029e+06	8.69097e+06	8.60269e+06	9.60528e+06	8.7831e+06	7.56531e+06	7.50783e+06	6.06841e+06	6.84726e+06	6.71013e+06	8.14655e+06	8.25144e+06	6.86159e+06	6.72853e+06	6.76075e+06	5.32987e+06	7.89793e+06	6.29068e+06
O43464	Serine protease HTRA2, mitochondrial OS=Homo sapiens OX=9606 GN=HTRA2 PE=1 SV=2	2	20202.5	10281.9	3728.21	62516	145586	127759	289555	64171	179734	362293	215297	431431	90927	72804.1	66813.2	89020.1	42260	59193.7
O43488	Aflatoxin B1 aldehyde reductase member 2 OS=Homo sapiens OX=9606 GN=AKR7A2 PE=1 SV=3	13	2.91245e+07	2.84111e+07	2.67143e+07	2.75931e+07	2.62452e+07	2.76908e+07	2.33964e+07	2.81348e+07	2.1494e+07	2.79489e+07	2.29873e+07	2.15055e+07	2.84111e+07	2.10313e+07	2.07099e+07	2.36267e+07	2.16843e+07	2.16894e+07
O43490	Prominin-1 OS=Homo sapiens OX=9606 GN=PROM1 PE=1 SV=1	44	3.32001e+06	3.4577e+06	3.8247e+06	3.72363e+06	2.56825e+06	2.86757e+06	2.47616e+06	1.8242e+06	2.33863e+06	2.20442e+06	2.46433e+06	2.09995e+06	2.92004e+08	4.61134e+08	5.19476e+08	3.75224e+08	4.5615e+08	4.26222e+08
O43491	Band 4.1-like protein 2 OS=Homo sapiens OX=9606 GN=EPB41L2 PE=1 SV=1	64	4.00412e+08	3.97387e+08	3.46865e+08	3.21594e+08	3.14339e+08	3.74816e+08	2.17028e+08	2.68565e+08	2.02311e+08	1.86814e+08	2.49734e+08	2.29129e+08	2.87962e+08	2.80049e+08	3.46122e+08	3.01255e+08	5.15916e+08	3.40253e+08
O43493	Trans-Golgi network integral membrane protein 2 OS=Homo sapiens OX=9606 GN=TGOLN2 PE=1 SV=4	16	952056	833467	720914	997208	1.0869e+06	1.63096e+06	8.71491e+06	1.15955e+07	7.93206e+06	3.98852e+06	3.30281e+06	7.18215e+06	532352	1.22709e+06	579519	911210	681581	605386
O43505	Beta-1,4-glucuronyltransferase 1 OS=Homo sapiens OX=9606 GN=B4GAT1 PE=1 SV=1	7	241011	374872	202246	221642	150330	166023	3.24198e+06	2.08904e+06	3.53659e+06	1.86642e+06	1.77516e+06	2.76495e+06	1.60383e+06	1.03762e+06	1.10853e+06	945918	1.40954e+06	937345
O43520	Phospholipid-transporting ATPase IC OS=Homo sapiens OX=9606 GN=ATP8B1 PE=1 SV=3	27	3.00894e+07	2.26617e+07	2.46927e+07	1.77406e+07	2.12547e+07	2.60869e+07	1.31943e+06	1.44794e+06	1.127e+06	1.90055e+06	1.54328e+06	1.4808e+06	9.40998e+06	1.28692e+07	1.22074e+07	9.85825e+06	8.85593e+06	9.59915e+06
O43541	Mothers against decapentaplegic homolog 6 OS=Homo sapiens OX=9606 GN=SMAD6 PE=1 SV=2	1	14576.5	12154.8	11304.4	4196.96	1068.91	15077.2	15324	10786.8	10705	6700.33	11346.2	3902.13	85322.7	126890	119813	136054	62626.7	119172
O43566	Regulator of G-protein signaling 14 OS=Homo sapiens OX=9606 GN=RGS14 PE=1 SV=4	3	1.37511e+06	1.09795e+06	1.19242e+06	1.0779e+06	1.16995e+06	1.35547e+06	619387	1.05933e+06	687393	749344	743758	795253	1.27131e+06	1.1943e+06	1.112e+06	1.34077e+06	1.03235e+06	1.16187e+06
O43567	E3 ubiquitin-protein ligase RNF13 OS=Homo sapiens OX=9606 GN=RNF13 PE=1 SV=1	2	662827	867606	747090	698800	628333	623475	575484	649763	563086	679979	646450	618939	806027	1.04778e+06	1.05105e+06	2.28208e+06	2.32138e+06	2.13919e+06
O43570	Carbonic anhydrase 12 OS=Homo sapiens OX=9606 GN=CA12 PE=1 SV=1	15	5.65988e+07	5.11057e+07	6.98121e+07	6.83144e+07	3.82828e+07	4.7214e+07	174473	141276	190611	537559	703617	655340	622660	963497	740897	963374	677005	557606
O43572	A-kinase anchor protein 10, mitochondrial OS=Homo sapiens OX=9606 GN=AKAP10 PE=1 SV=2	2	183616	186325	192840	193099	207961	261409	189772	206605	177904	112708	126343	155266	159561	180495	170096	176415	175619	160224
O43583	Density-regulated protein OS=Homo sapiens OX=9606 GN=DENR PE=1 SV=2	5	3.28814e+06	2.89872e+06	3.3373e+06	3.93846e+06	5.15505e+06	5.15795e+06	3.13614e+06	2.64988e+06	2.33417e+06	2.88675e+06	1.92498e+06	2.56135e+06	2.45069e+06	3.00112e+06	2.15858e+06	1.83658e+06	1.9191e+06	1.62264e+06
O43592	Exportin-T OS=Homo sapiens OX=9606 GN=XPOT PE=1 SV=2	9	2.99659e+06	2.84561e+06	4.01067e+06	4.63577e+06	4.1673e+06	3.86832e+06	4.78058e+06	6.69477e+06	3.90497e+06	3.12605e+06	3.77534e+06	3.77847e+06	3.2755e+06	3.54279e+06	3.19246e+06	2.75681e+06	2.54279e+06	2.77654e+06
O43598	2'-deoxynucleoside 5'-phosphate N-hydrolase 1 OS=Homo sapiens OX=9606 GN=DNPH1 PE=1 SV=1	7	6.75312e+06	6.246e+06	5.36791e+06	5.20036e+06	5.26714e+06	5.60484e+06	8.36961e+06	7.6435e+06	7.03936e+06	8.46482e+06	7.22791e+06	7.69954e+06	9.23022e+06	8.22474e+06	6.62249e+06	7.41055e+06	6.95369e+06	7.92114e+06
O43615	Mitochondrial import inner membrane translocase subunit TIM44 OS=Homo sapiens OX=9606 GN=TIMM44 PE=1 SV=2	17	8.73706e+06	8.75731e+06	1.22189e+07	7.62648e+06	6.20489e+06	8.51061e+06	1.41907e+07	1.09398e+07	1.42602e+07	9.1265e+06	1.00063e+07	1.63479e+07	1.73352e+06	1.93375e+06	1.75164e+06	1.80834e+06	1.62972e+06	2.1622e+06
O43617	Trafficking protein particle complex subunit 3 OS=Homo sapiens OX=9606 GN=TRAPPC3 PE=1 SV=1	5	2.97969e+06	2.9128e+06	2.66698e+06	2.32143e+06	1.95259e+06	2.9167e+06	3.17844e+06	3.96151e+06	3.14818e+06	2.94389e+06	3.31919e+06	3.76159e+06	4.45486e+06	4.50288e+06	3.57154e+06	4.55873e+06	5.23697e+06	4.15307e+06
O43633	Charged multivesicular body protein 2a OS=Homo sapiens OX=9606 GN=CHMP2A PE=1 SV=1	14	2.52942e+07	2.51634e+07	2.23951e+07	1.83395e+07	1.85029e+07	1.95189e+07	4.14445e+07	4.95124e+07	3.95425e+07	3.9141e+07	5.2797e+07	4.604e+07	3.65283e+07	3.73169e+07	3.26992e+07	3.86436e+07	7.00749e+07	4.36382e+07
O43639	Cytoplasmic protein NCK2 OS=Homo sapiens OX=9606 GN=NCK2 PE=1 SV=2	7	2.1479e+06	2.14116e+06	2.64218e+06	2.26265e+06	1.89247e+06	2.06081e+06	1.04131e+06	1.98894e+06	1.26517e+06	1.42081e+06	1.45194e+06	1.07123e+06	1.89399e+06	1.87186e+06	1.77327e+06	1.94183e+06	1.40611e+06	1.76327e+06
O43653	Prostate stem cell antigen OS=Homo sapiens OX=9606 GN=PSCA PE=1 SV=2	2	78923.7	85101.2	69704.1	16283.2	79958.6	12251.4	6866.91	51980.1	9692.19	11094.6	16950.4	7622.4	1.29861e+07	2.01381e+07	2.04736e+07	1.53083e+07	1.70939e+07	1.64656e+07
O43657	Tetraspanin-6 OS=Homo sapiens OX=9606 GN=TSPAN6 PE=1 SV=1	6	1.11732e+07	8.57379e+06	9.50241e+06	1.04763e+07	1.40343e+07	1.28688e+07	3.72719e+06	7.38942e+06	3.44779e+06	7.29437e+06	5.52469e+06	5.28826e+06	5.24446e+06	6.51327e+06	5.28795e+06	4.48039e+06	7.20955e+06	4.624e+06
O43660	Pleiotropic regulator 1 OS=Homo sapiens OX=9606 GN=PLRG1 PE=1 SV=1	1	71714	62124.8	46739.6	75385.4	79312.1	59055.8	120249	121798	94289.6	78826.8	96448.5	104207	108154	110395	83044	90652.1	156987	110992
O43665	Regulator of G-protein signaling 10 OS=Homo sapiens OX=9606 GN=RGS10 PE=1 SV=3	4	1.39661e+06	1.29238e+06	1.86251e+06	1.30891e+06	1.03514e+06	1.22898e+06	2.32033e+06	2.64741e+06	2.25948e+06	2.03062e+06	1.61214e+06	1.43542e+06	2.01895e+06	1.82633e+06	1.86546e+06	1.03018e+06	1.18947e+06	1.17691e+06
O43670	BUB3-interacting and GLEBS motif-containing protein ZNF207 OS=Homo sapiens OX=9606 GN=ZNF207 PE=1 SV=1	3	396101	510866	357023	414498	394995	356682	877684	819825	511667	481220	417532	462363	588925	570825	600103	407480	646199	531791
O43674	NADH dehydrogenase [ubiquinone] 1 beta subcomplex subunit 5, mitochondrial OS=Homo sapiens OX=9606 GN=NDUFB5 PE=1 SV=1	5	1.12288e+06	1.31037e+06	1.32934e+06	627148	731283	1.06315e+06	5.30216e+06	5.37179e+06	7.02719e+06	3.54057e+06	4.02327e+06	6.514e+06	1.85883e+06	2.31207e+06	1.43624e+06	2.7118e+06	1.56868e+06	1.73224e+06
O43676	NADH dehydrogenase [ubiquinone] 1 beta subcomplex subunit 3 OS=Homo sapiens OX=9606 GN=NDUFB3 PE=1 SV=3	7	1.88771e+06	2.16474e+06	1.60359e+06	1.11197e+06	1.04563e+06	1.56293e+06	6.62326e+06	3.74273e+06	7.72272e+06	3.96233e+06	5.75228e+06	7.90616e+06	4.16064e+06	3.15828e+06	2.1488e+06	4.57037e+06	3.80435e+06	4.04418e+06
O43678	NADH dehydrogenase [ubiquinone] 1 alpha subcomplex subunit 2 OS=Homo sapiens OX=9606 GN=NDUFA2 PE=1 SV=3	5	2.71037e+06	2.78597e+06	2.82788e+06	2.39636e+06	2.01944e+06	2.33568e+06	6.20496e+06	4.88418e+06	6.92709e+06	5.30681e+06	8.16393e+06	9.2394e+06	6.59185e+06	5.33219e+06	6.64955e+06	6.32204e+06	4.70331e+06	7.27333e+06
O43681	ATPase ASNA1 OS=Homo sapiens OX=9606 GN=ASNA1 PE=1 SV=2	11	1.22411e+07	1.34e+07	1.18475e+07	9.57149e+06	1.06144e+07	1.08499e+07	1.40793e+07	1.07393e+07	1.34937e+07	1.35445e+07	1.43324e+07	1.34283e+07	1.5767e+07	1.04884e+07	1.22593e+07	1.35807e+07	1.29674e+07	1.36341e+07
O43684	Mitotic checkpoint protein BUB3 OS=Homo sapiens OX=9606 GN=BUB3 PE=1 SV=1	12	3.2028e+06	4.71498e+06	3.77371e+06	5.82762e+06	5.98132e+06	4.53973e+06	8.82821e+06	9.33677e+06	7.47008e+06	6.86401e+06	9.32438e+06	9.13659e+06	6.16784e+06	6.26476e+06	5.5705e+06	3.72477e+06	5.65187e+06	4.52056e+06
O43688	Phospholipid phosphatase 2 OS=Homo sapiens OX=9606 GN=PLPP2 PE=1 SV=1	4	3.15444e+06	2.57875e+06	2.82923e+06	3.17336e+06	3.60582e+06	5.56395e+06	2.0403e+06	4.60741e+06	2.04395e+06	1.58485e+06	2.13875e+06	1.84779e+06	2.82938e+06	2.57516e+06	2.05204e+06	1.965e+06	1.66481e+06	1.88934e+06
O43707	Alpha-actinin-4 OS=Homo sapiens OX=9606 GN=ACTN4 PE=1 SV=2	131	1.11592e+09	1.16605e+09	1.62166e+09	1.48478e+09	1.29691e+09	1.21738e+09	1.55343e+09	1.26662e+09	1.2644e+09	1.71427e+09	1.65301e+09	1.76048e+09	5.13356e+08	8.27299e+08	7.13622e+08	9.16063e+08	8.21676e+08	8.11164e+08
O43719	HIV Tat-specific factor 1 OS=Homo sapiens OX=9606 GN=HTATSF1 PE=1 SV=1	2	316809	259327	273545	256379	279697	268291	337030	274155	240774	637271	360387	317966	201405	331442	229356	182596	231937	259058
O43739	Cytohesin-3 OS=Homo sapiens OX=9606 GN=CYTH3 PE=1 SV=2	1	124483	104713	97318.3	101147	60984.2	58745	62453.1	65299	77405.7	100876	96772	67774.7	148192	71713.6	125338	101049	174293	125012
O43741	5'-AMP-activated protein kinase subunit beta-2 OS=Homo sapiens OX=9606 GN=PRKAB2 PE=1 SV=1	1	39895.3	41707.9	44927.7	39943.3	40443.6	26583	47995.2	36814	42720.7	68585.7	89465.6	45756.4	46261.5	48755.3	28935.4	34468.8	43167.2	51332.3
O43745	Calcineurin B homologous protein 2 OS=Homo sapiens OX=9606 GN=CHP2 PE=1 SV=3	1	144018	98540.8	128139	97624.5	64292.9	87637.4	2224.63	10955.2	680.725	821.466	2088.48	6429.2	1236.9	1410.46	2167.92	8252.33	2180.94	10774.9
O43747	AP-1 complex subunit gamma-1 OS=Homo sapiens OX=9606 GN=AP1G1 PE=1 SV=5	33	5.13098e+07	5.00623e+07	5.37241e+07	5.55932e+07	4.13474e+07	5.43792e+07	4.31699e+07	4.72406e+07	4.77337e+07	4.66409e+07	4.06131e+07	3.87536e+07	5.0262e+07	5.42751e+07	5.45312e+07	5.22869e+07	5.19889e+07	5.14088e+07
O43752	Syntaxin-6 OS=Homo sapiens OX=9606 GN=STX6 PE=1 SV=1	5	2.07034e+06	2.15235e+06	1.95859e+06	2.97686e+06	2.96621e+06	3.15429e+06	3.87353e+06	3.52972e+06	3.41474e+06	3.30116e+06	2.47742e+06	3.33048e+06	2.08825e+06	3.31559e+06	2.67786e+06	2.72483e+06	2.31667e+06	2.50525e+06
O43759	Synaptogyrin-1 OS=Homo sapiens OX=9606 GN=SYNGR1 PE=1 SV=2	1	733161	1.4808e+06	1.14374e+06	1.20889e+06	430889	677111	693195	1.64558e+06	1.94259e+06	643914	689461	1.06357e+06	1.82034e+06	1.14815e+06	1.47718e+06	1.02163e+06	3.32681e+06	2.14188e+06
O43760	Synaptogyrin-2 OS=Homo sapiens OX=9606 GN=SYNGR2 PE=1 SV=1	6	7.29056e+06	8.23805e+06	7.48069e+06	6.60116e+06	8.26827e+06	8.6489e+06	1.55904e+07	9.89301e+06	1.15813e+07	1.25724e+07	1.24766e+07	1.56168e+07	1.85983e+07	2.51129e+07	1.54476e+07	2.31572e+07	3.32565e+07	2.08263e+07
O43761	Synaptogyrin-3 OS=Homo sapiens OX=9606 GN=SYNGR3 PE=1 SV=2	1	2600.29	5655.77	50905.8	3354.4	7118.15	1699.5	772930	471825	696971	570123	571097	419008	1231.97	6798.39	2622.41	2728.24	3948.91	13497.1
O43765	Small glutamine-rich tetratricopeptide repeat-containing protein alpha OS=Homo sapiens OX=9606 GN=SGTA PE=1 SV=1	6	2.6551e+06	2.36762e+06	2.58834e+06	1.96693e+06	1.61426e+06	1.9012e+06	3.09107e+06	3.44528e+06	3.53388e+06	1.91548e+06	2.05488e+06	1.77943e+06	2.10425e+06	2.05758e+06	2.13456e+06	1.79332e+06	1.74483e+06	1.96842e+06
O43768	Alpha-endosulfine OS=Homo sapiens OX=9606 GN=ENSA PE=1 SV=1	2	226611	184587	314681	274800	325105	327730	409652	266466	229077	230706	201280	219900	210228	193216	136909	83628.3	64747.3	212677
O43772	Mitochondrial carnitine/acylcarnitine carrier protein OS=Homo sapiens OX=9606 GN=SLC25A20 PE=1 SV=1	6	2.92006e+06	2.77655e+06	2.90508e+06	2.31688e+06	2.54898e+06	2.72361e+06	5.16591e+06	5.96586e+06	5.72137e+06	4.65231e+06	3.71539e+06	5.45655e+06	4.50028e+06	6.16148e+06	7.21903e+06	6.33875e+06	7.23552e+06	6.46047e+06
O43776	Asparagine--tRNA ligase, cytoplasmic OS=Homo sapiens OX=9606 GN=NARS PE=1 SV=1	24	4.67516e+07	4.44147e+07	4.63171e+07	4.66142e+07	4.62273e+07	4.60782e+07	2.51358e+07	2.5874e+07	2.03839e+07	2.25962e+07	2.06379e+07	2.08213e+07	2.11478e+07	1.87291e+07	1.82527e+07	1.70633e+07	1.48127e+07	1.65972e+07
O43790	Keratin, type II cuticular Hb6 OS=Homo sapiens OX=9606 GN=KRT86 PE=1 SV=1	10	1.7925e+06	1.59326e+06	1.83779e+06	1.10092e+06	2.14566e+06	2.30735e+06	4.76201e+06	6.38494e+06	2.37899e+06	1.97069e+06	2.66308e+06	3.51914e+06	6.83871e+06	9.28912e+06	4.73096e+06	4.39412e+06	2.87658e+06	3.72205e+06
O43795	Unconventional myosin-Ib OS=Homo sapiens OX=9606 GN=MYO1B PE=1 SV=3	62	9.16621e+07	9.26279e+07	1.12767e+08	1.29425e+08	1.21062e+08	1.0023e+08	5.98761e+07	5.9203e+07	5.14362e+07	6.84455e+07	5.49193e+07	4.86818e+07	9.58081e+07	2.15508e+08	2.23014e+08	1.90551e+08	1.3066e+08	1.88949e+08
O43808	Peroxisomal membrane protein PMP34 OS=Homo sapiens OX=9606 GN=SLC25A17 PE=1 SV=1	1	92318.7	110523	89354.9	97378.1	99994.6	171094	307193	188596	627932	286897	281511	362600	45831.8	116433	146492	45136.8	40121.2	40363.5
O43809	Cleavage and polyadenylation specificity factor subunit 5 OS=Homo sapiens OX=9606 GN=NUDT21 PE=1 SV=1	3	575157	819422	808117	1.40685e+06	1.14793e+06	936586	1.49605e+06	2.73431e+06	1.23941e+06	691941	1.27474e+06	892284	1.13999e+06	1.06535e+06	1.34677e+06	995342	2.08332e+06	1.74892e+06
O43813	Glutathione S-transferase LANCL1 OS=Homo sapiens OX=9606 GN=LANCL1 PE=1 SV=1	14	1.52697e+07	1.41036e+07	2.05773e+07	1.6185e+07	1.32714e+07	1.51608e+07	1.3153e+07	1.4888e+07	1.18087e+07	1.19759e+07	1.27327e+07	1.27676e+07	6.84031e+06	7.77761e+06	7.51432e+06	6.36335e+06	7.08268e+06	6.24899e+06
O43815	Striatin OS=Homo sapiens OX=9606 GN=STRN PE=1 SV=4	7	2.27145e+06	2.25616e+06	2.02301e+06	2.28956e+06	2.88239e+06	2.47565e+06	3.94619e+06	4.06762e+06	3.4175e+06	3.06965e+06	3.5358e+06	3.78853e+06	2.79508e+06	2.73625e+06	2.86562e+06	1.86749e+06	2.47121e+06	2.53151e+06
O43818	U3 small nucleolar RNA-interacting protein 2 OS=Homo sapiens OX=9606 GN=RRP9 PE=1 SV=1	2	19732.1	20685.3	12850.5	32301.8	33967.7	22493.4	153114	157524	127735	106094	100463	147906	25320.6	4723.44	10594.2	22209.2	10974.2	13933
O43819	Protein SCO2 homolog, mitochondrial OS=Homo sapiens OX=9606 GN=SCO2 PE=1 SV=3	2	569047	347309	420096	405091	644715	764475	1.70532e+06	1.04923e+06	1.54157e+06	864099	1.08805e+06	1.87013e+06	933504	966229	551891	888548	1.25003e+06	724682
O43826	Glucose-6-phosphate exchanger SLC37A4 OS=Homo sapiens OX=9606 GN=SLC37A4 PE=1 SV=1	2	199829	276929	247577	180096	249424	272935	2.24288e+06	1.45844e+06	1.98796e+06	1.46355e+06	1.91616e+06	2.27127e+06	842937	913718	490345	968632	786884	838730
O43837	Isocitrate dehydrogenase [NAD] subunit beta, mitochondrial OS=Homo sapiens OX=9606 GN=IDH3B PE=1 SV=2	13	8.98016e+06	1.08121e+07	8.62792e+06	6.60694e+06	5.74411e+06	7.33511e+06	1.00774e+07	9.14633e+06	1.17891e+07	9.51496e+06	1.07136e+07	1.3347e+07	1.40255e+07	1.03945e+07	1.07943e+07	1.47401e+07	1.7415e+07	1.51325e+07
O43847	Nardilysin OS=Homo sapiens OX=9606 GN=NRDC PE=1 SV=3	15	1.70969e+07	1.36128e+07	1.6265e+07	1.56765e+07	1.38312e+07	1.7824e+07	8.17432e+06	8.47357e+06	6.45502e+06	5.25031e+06	5.5635e+06	6.01283e+06	7.22076e+06	9.40218e+06	7.94135e+06	7.14819e+06	6.26573e+06	6.50525e+06
O43852	Calumenin OS=Homo sapiens OX=9606 GN=CALU PE=1 SV=2	24	1.21562e+07	1.75385e+07	1.75377e+07	1.49822e+07	2.44565e+07	2.61544e+07	9.29837e+07	7.81213e+07	1.14415e+08	1.02251e+08	6.92283e+07	1.19756e+08	2.02181e+07	2.58542e+07	1.85846e+07	1.63487e+07	2.44008e+07	1.60604e+07
O43861	Probable phospholipid-transporting ATPase IIB OS=Homo sapiens OX=9606 GN=ATP9B PE=2 SV=4	8	1.47478e+06	1.50021e+06	1.57675e+06	1.60385e+06	1.91868e+06	1.39545e+06	3.98539e+06	6.67286e+06	3.93068e+06	4.2784e+06	4.37436e+06	3.87174e+06	1.63971e+06	2.23721e+06	2.63032e+06	1.73488e+06	2.44981e+06	1.63589e+06
O43865	S-adenosylhomocysteine hydrolase-like protein 1 OS=Homo sapiens OX=9606 GN=AHCYL1 PE=1 SV=2	11	2.49764e+08	2.21128e+08	2.52962e+08	2.72231e+08	2.77589e+08	1.99997e+08	1.96191e+08	3.01209e+08	1.55009e+08	1.49293e+08	1.74561e+08	1.48438e+08	2.14983e+08	2.23968e+08	3.20228e+08	2.23627e+08	3.01528e+08	2.4309e+08
O43896	Kinesin-like protein KIF1C OS=Homo sapiens OX=9606 GN=KIF1C PE=1 SV=3	3	321620	262449	276864	219847	198895	261384	171348	208473	150981	148798	161748	127300	211404	147373	196532	154994	180738	169636
O43903	Growth arrest-specific protein 2 OS=Homo sapiens OX=9606 GN=GAS2 PE=1 SV=1	1	57199.7	16764.6	142199	28904.5	8168.96	11813	6696.33	303502	32375	4224.5	1420.32	1382.27	36071.3	50493.3	55396.3	34626.4	24347	20656.9
O43909	Exostosin-like 3 OS=Homo sapiens OX=9606 GN=EXTL3 PE=1 SV=1	4	920088	769847	627423	839554	679692	813166	466077	776893	497792	512323	448994	399421	731605	603864	658854	820272	986577	750526
O43920	NADH dehydrogenase [ubiquinone] iron-sulfur protein 5 OS=Homo sapiens OX=9606 GN=NDUFS5 PE=1 SV=3	10	2.02277e+06	2.40471e+06	2.77377e+06	1.33095e+06	2.01512e+06	2.07647e+06	1.25673e+07	7.5815e+06	1.36174e+07	9.06628e+06	1.08866e+07	1.78032e+07	4.10634e+06	3.999e+06	3.07672e+06	3.38446e+06	2.27237e+06	2.52452e+06
O43929	Origin recognition complex subunit 4 OS=Homo sapiens OX=9606 GN=ORC4 PE=1 SV=2	1	49877.7	40840.9	44086	26217.3	33559.3	30474.6	65561.4	86317.3	87218.5	51786.3	95753.3	78073.1	74214.3	34745.7	33069.8	1418.27	43586	6970.56
O43930	Putative serine/threonine-protein kinase PRKY OS=Homo sapiens OX=9606 GN=PRKY PE=5 SV=1	1	2235.35	9228.94	1645.25	2006.54	3942.62	58671.1	1.36559e+06	1.73306e+06	1.26064e+06	1.47103e+06	886543	1.16686e+06	78116.8	106053	91158.2	2229.25	7524.17	94575.2
O43933	Peroxisome biogenesis factor 1 OS=Homo sapiens OX=9606 GN=PEX1 PE=1 SV=1	6	1.39893e+06	1.59942e+06	1.52226e+06	1.97816e+06	2.11482e+06	2.16471e+06	2.58405e+06	2.3318e+06	2.22552e+06	2.10805e+06	2.17718e+06	2.38181e+06	1.35554e+06	1.20824e+06	885288	1.20257e+06	951671	952678
O60218	Aldo-keto reductase family 1 member B10 OS=Homo sapiens OX=9606 GN=AKR1B10 PE=1 SV=2	22	4.91625e+07	5.64284e+07	1.43032e+08	7.48934e+07	4.72394e+07	3.12877e+07	3.55945e+06	7.20009e+06	4.56028e+06	4.68009e+06	4.03519e+06	4.02765e+06	4.52499e+07	4.52407e+07	4.63435e+07	5.64093e+07	5.42595e+07	4.2483e+07
O60229	Kalirin OS=Homo sapiens OX=9606 GN=KALRN PE=1 SV=3	2	316953	319420	304504	259880	226205	237951	123053	123656	127784	145352	27580.7	25374.5	349703	502565	713705	570455	758959	701213
O60231	Pre-mRNA-splicing factor ATP-dependent RNA helicase DHX16 OS=Homo sapiens OX=9606 GN=DHX16 PE=1 SV=2	3	46971.1	48475.5	83928.5	111307	97556.6	97373.4	170464	192720	164808	86148.3	119953	122748	131917	166166	180526	103624	108115	154112
O60234	Glia maturation factor gamma OS=Homo sapiens OX=9606 GN=GMFG PE=1 SV=1	1	168488	429166	290314	404798	256620	279683	146702	197101	285936	267686	258807	189644	573508	298033	610667	408224	684452	380660
O60235	Transmembrane protease serine 11D OS=Homo sapiens OX=9606 GN=TMPRSS11D PE=1 SV=1	12	6.54508e+06	9.85641e+06	3.7058e+07	1.32348e+07	2.57876e+06	2.8106e+06	201840	68472.8	58519.3	141613	216764	135950	305525	336678	594637	418455	769058	388626
O60237	Protein phosphatase 1 regulatory subunit 12B OS=Homo sapiens OX=9606 GN=PPP1R12B PE=1 SV=2	1	3.63884e+06	3.28424e+06	2.42363e+06	2.54701e+06	3.01696e+06	3.96785e+06	2.26814e+06	3.19713e+06	2.04905e+06	2.42133e+06	1.70997e+06	2.05715e+06	4.96937e+06	5.83394e+06	4.70346e+06	3.85352e+06	4.17506e+06	4.10037e+06
O60238	BCL2/adenovirus E1B 19 kDa protein-interacting protein 3-like OS=Homo sapiens OX=9606 GN=BNIP3L PE=1 SV=1	1	151269	136305	122969	56750.4	85123.4	55638.3	1828.33	8642.04	67064.3	64130.1	58482.7	82835.2	43294.6	30375.6	19578	33506.5	16169.6	24255.7
O60240	Perilipin-1 OS=Homo sapiens OX=9606 GN=PLIN1 PE=1 SV=2	1	1189.95	3341.37	7431.98	3413.65	1850.42	3682.54	44021.4	127145	125655	5608.84	54594.8	81977.9	3502.02	1092.52	1690.63	867.871	14929.2	124080
O60241	Adhesion G protein-coupled receptor B2 OS=Homo sapiens OX=9606 GN=ADGRB2 PE=1 SV=2	2	61931.3	95283	67063.5	81861.9	88477	57798.7	57545.1	118710	177425	162674	73058.8	94125.4	181984	161241	215279	233864	336079	223584
O60245	Protocadherin-7 OS=Homo sapiens OX=9606 GN=PCDH7 PE=1 SV=2	13	1.99406e+06	2.06389e+06	2.80271e+06	3.41913e+06	4.24904e+06	3.77476e+06	2.5061e+06	866117	1.00753e+06	437994	746988	589029	9.88085e+06	9.93908e+06	8.31649e+06	9.60264e+06	6.69606e+06	8.26676e+06
O60256	Phosphoribosyl pyrophosphate synthase-associated protein 2 OS=Homo sapiens OX=9606 GN=PRPSAP2 PE=1 SV=1	6	5.373e+06	5.0759e+06	4.31136e+06	4.23314e+06	4.37998e+06	5.00594e+06	3.23901e+06	5.18249e+06	3.42024e+06	3.39402e+06	3.66068e+06	3.29497e+06	4.67739e+06	3.76813e+06	3.57298e+06	3.38396e+06	3.9663e+06	3.98815e+06
O60264	SWI/SNF-related matrix-associated actin-dependent regulator of chromatin subfamily A member 5 OS=Homo sapiens OX=9606 GN=SMARCA5 PE=1 SV=1	4	94758.4	138503	95171.4	75280	196630	98252.8	207426	206134	180466	139459	207798	190132	210705	218969	176763	116787	183802	146100
O60266	Adenylate cyclase type 3 OS=Homo sapiens OX=9606 GN=ADCY3 PE=1 SV=3	7	2.29621e+06	2.5267e+06	2.3431e+06	2.85216e+06	2.46227e+06	2.80552e+06	2.46757e+06	3.95571e+06	2.55046e+06	2.03681e+06	2.02225e+06	1.92018e+06	2.06526e+06	1.968e+06	2.74448e+06	1.95882e+06	2.74166e+06	2.17887e+06
O60271	C-Jun-amino-terminal kinase-interacting protein 4 OS=Homo sapiens OX=9606 GN=SPAG9 PE=1 SV=4	26	8.48903e+06	8.79777e+06	1.02768e+07	1.16287e+07	1.44832e+07	1.39002e+07	1.96113e+07	2.20073e+07	1.33298e+07	1.0402e+07	1.15681e+07	1.30034e+07	9.87176e+06	2.35204e+07	1.77374e+07	1.46298e+07	9.20782e+06	1.44984e+07
O60279	Sushi domain-containing protein 5 OS=Homo sapiens OX=9606 GN=SUSD5 PE=1 SV=3	6	4.95619e+07	3.7823e+07	5.05902e+07	5.81509e+07	3.9302e+07	5.51979e+07	1.01026e+07	8.01847e+06	7.56581e+06	1.02015e+07	8.25874e+06	7.69677e+06	1.66924e+07	1.69975e+07	1.47257e+07	1.46174e+07	1.26702e+07	1.34644e+07
O60282	Kinesin heavy chain isoform 5C OS=Homo sapiens OX=9606 GN=KIF5C PE=1 SV=1	1	1.24644e+06	935377	1.00263e+06	617264	704932	773009	2.06751e+06	1.34201e+06	2.14579e+06	1.99084e+06	2.14184e+06	2.25455e+06	3.65566e+06	5.3418e+06	7.40889e+06	5.07816e+06	4.19734e+06	4.87038e+06
O60287	Nucleolar pre-ribosomal-associated protein 1 OS=Homo sapiens OX=9606 GN=URB1 PE=1 SV=4	1	1329.17	1810.68	2641.25	3749.69	3145.34	7050.18	21404.8	20341.1	18755.9	13728.6	25522	22603.2	11522.4	3145.09	1685.24	6279.83	1768.51	2203.7
O60291	E3 ubiquitin-protein ligase MGRN1 OS=Homo sapiens OX=9606 GN=MGRN1 PE=1 SV=2	8	3.11464e+06	3.19557e+06	3.37262e+06	2.69569e+06	3.10038e+06	3.35807e+06	3.26913e+06	3.25781e+06	2.72912e+06	2.27215e+06	2.50802e+06	2.57502e+06	1.65477e+06	2.29109e+06	2.52818e+06	1.98552e+06	1.95049e+06	2.16148e+06
O60292	Signal-induced proliferation-associated 1-like protein 3 OS=Homo sapiens OX=9606 GN=SIPA1L3 PE=1 SV=3	3	204901	205022	252762	218697	268115	250248	209498	172545	157909	1.04556e+06	1.39853e+06	1.63448e+06	151237	196328	210764	158359	86865.6	335655
O60306	RNA helicase aquarius OS=Homo sapiens OX=9606 GN=AQR PE=1 SV=4	3	32554	47930.8	41314.6	51114	38411.3	36406	190947	163391	175264	135868	180768	165753	26482.3	27797.7	40046.6	56078.6	83489.5	12908.5
O60307	Microtubule-associated serine/threonine-protein kinase 3 OS=Homo sapiens OX=9606 GN=MAST3 PE=1 SV=2	1	2.17467e+06	3.13129e+06	2.30448e+06	1.21396e+06	2.3669e+06	2.43804e+06	1496.71	11009.8	871.799	1512.04	2396.45	2552.36	29286.2	24465.1	60516.7	8520.85	77577.7	11421.7
O60313	Dynamin-like 120 kDa protein, mitochondrial OS=Homo sapiens OX=9606 GN=OPA1 PE=1 SV=3	57	1.99169e+07	2.56183e+07	2.25587e+07	1.65381e+07	2.08692e+07	1.96431e+07	6.29213e+07	5.79651e+07	7.94461e+07	4.66579e+07	5.85013e+07	8.99721e+07	2.54293e+07	2.46394e+07	2.35211e+07	3.00424e+07	2.79404e+07	2.91288e+07
O60333	Kinesin-like protein KIF1B OS=Homo sapiens OX=9606 GN=KIF1B PE=1 SV=5	3	360440	370986	250541	364026	432081	436465	139921	281665	237054	257879	254019	271952	185391	303656	305200	309286	327390	306764
O60337	E3 ubiquitin-protein ligase MARCH6 OS=Homo sapiens OX=9606 GN=MARCH6 PE=1 SV=2	1	105928	116068	76525.6	90993.3	56499.9	104922	163189	145235	169371	152573	182473	173402	198736	244999	201435	228042	137509	176748
O60341	Lysine-specific histone demethylase 1A OS=Homo sapiens OX=9606 GN=KDM1A PE=1 SV=2	1	104635	139322	171456	273556	198999	133361	288953	282480	232102	176478	226853	218926	214936	124161	159585	117629	173372	160035
O60343	TBC1 domain family member 4 OS=Homo sapiens OX=9606 GN=TBC1D4 PE=1 SV=2	9	1.2902e+06	1.16235e+06	1.25102e+06	1.35033e+06	1.1449e+06	1.47914e+06	369993	402717	347383	673973	381069	354758	119052	126516	126606	157237	176544	167302
O60353	Frizzled-6 OS=Homo sapiens OX=9606 GN=FZD6 PE=1 SV=2	14	7.54105e+06	5.74701e+06	8.90164e+06	8.61196e+06	9.59816e+06	1.10104e+07	1.13138e+06	963445	1.17475e+06	1.35063e+06	877950	865976	460007	542969	436805	386773	360675	213637
O60427	Acyl-CoA (8-3)-desaturase OS=Homo sapiens OX=9606 GN=FADS1 PE=1 SV=3	3	350943	547438	269747	305635	420223	376284	1.61887e+06	1.15045e+06	2.11982e+06	1.48453e+06	1.43984e+06	1.49313e+06	720446	1.24534e+06	836028	827776	1.07619e+06	489412
O60437	Periplakin OS=Homo sapiens OX=9606 GN=PPL PE=1 SV=4	149	1.97179e+08	1.89994e+08	2.80416e+08	2.46076e+08	2.11165e+08	1.92999e+08	1.56716e+08	1.1273e+08	1.09076e+08	1.14915e+08	1.05909e+08	1.56156e+08	9.10554e+07	1.13079e+08	9.31016e+07	8.56801e+07	6.79229e+07	8.33151e+07
O60443	Gasdermin-E OS=Homo sapiens OX=9606 GN=GSDME PE=1 SV=2	9	3.47428e+06	3.23319e+06	3.76317e+06	5.94926e+06	6.79914e+06	5.77477e+06	683565	699108	1.39938e+06	4.72754e+06	3.03912e+06	2.455e+06	1.07552e+06	1.60282e+06	1.87717e+06	1.8954e+06	1.70585e+06	1.55871e+06
O60449	Lymphocyte antigen 75 OS=Homo sapiens OX=9606 GN=LY75 PE=1 SV=3	53	7.77461e+07	5.93365e+07	5.36674e+07	8.84713e+07	1.14394e+08	1.05785e+08	1.17057e+07	1.78826e+07	1.63392e+07	8.01269e+07	3.4782e+07	2.67045e+07	5.71382e+07	9.44569e+07	8.45828e+07	8.51239e+07	6.08091e+07	6.89622e+07
O60462	Neuropilin-2 OS=Homo sapiens OX=9606 GN=NRP2 PE=1 SV=3	25	5.26468e+06	5.86835e+06	4.62452e+06	8.52426e+06	1.09239e+07	7.88217e+06	1.92774e+07	2.29038e+07	1.29203e+07	1.94684e+07	1.2218e+07	1.18753e+07	7.73289e+06	3.91315e+06	7.48827e+06	8.00854e+06	9.23209e+06	8.1482e+06
O60476	Mannosyl-oligosaccharide 1,2-alpha-mannosidase IB OS=Homo sapiens OX=9606 GN=MAN1A2 PE=1 SV=1	6	3.25464e+06	2.62817e+06	1.99281e+06	2.16441e+06	3.47091e+06	3.46885e+06	1.55507e+06	1.5133e+06	1.97873e+06	3.03502e+06	2.65384e+06	2.38426e+06	1.63103e+07	1.46547e+07	1.15389e+07	1.36116e+07	1.498e+07	1.18539e+07
O60486	Plexin-C1 OS=Homo sapiens OX=9606 GN=PLXNC1 PE=1 SV=1	2	955951	2.70538e+06	1.88431e+06	2.90215e+06	2.19592e+06	1.06569e+06	124334	332489	308036	367689	388933	327682	4.8792e+06	5.70328e+06	9.25316e+06	1.0248e+07	1.52579e+07	1.00066e+07
O60487	Myelin protein zero-like protein 2 OS=Homo sapiens OX=9606 GN=MPZL2 PE=1 SV=1	8	2.97589e+07	2.03874e+07	2.17376e+07	2.43802e+07	3.18097e+07	3.72216e+07	768914	821863	603795	722016	424124	511861	8.06121e+06	1.34782e+07	9.48111e+06	7.80047e+06	7.21152e+06	7.80143e+06
O60488	Long-chain-fatty-acid--CoA ligase 4 OS=Homo sapiens OX=9606 GN=ACSL4 PE=1 SV=2	30	2.49908e+08	1.91648e+08	1.88057e+08	2.68171e+08	2.7064e+08	2.15481e+08	1.70682e+08	2.4252e+08	1.36683e+08	1.75408e+08	1.78988e+08	1.71565e+08	1.87115e+08	1.86219e+08	1.5798e+08	1.62324e+08	1.72795e+08	1.6303e+08
O60493	Sorting nexin-3 OS=Homo sapiens OX=9606 GN=SNX3 PE=1 SV=3	12	1.42957e+07	1.51228e+07	1.25271e+07	1.28727e+07	1.2592e+07	1.30281e+07	1.69043e+07	2.25252e+07	1.96561e+07	2.06316e+07	1.9097e+07	2.01909e+07	1.58081e+07	1.15389e+07	1.72018e+07	1.41038e+07	2.08047e+07	1.73322e+07
O60499	Syntaxin-10 OS=Homo sapiens OX=9606 GN=STX10 PE=1 SV=1	1	25383	995.878	1972.68	17519.1	24325.5	39991.3	109929	73281.3	71187.5	51860	54159.1	69267.4	4328.16	35382.2	2227.68	1326.34	4647.86	3849.4
O60502	Protein O-GlcNAcase OS=Homo sapiens OX=9606 GN=OGA PE=1 SV=2	24	8.00235e+06	6.74074e+06	8.04575e+06	6.32865e+06	6.32326e+06	7.15551e+06	1.3851e+07	1.78614e+07	1.1507e+07	9.74841e+06	1.15767e+07	1.01555e+07	5.01153e+06	4.15908e+06	4.23327e+06	3.44864e+06	3.17751e+06	3.73851e+06
O60503	Adenylate cyclase type 9 OS=Homo sapiens OX=9606 GN=ADCY9 PE=1 SV=4	6	1.49588e+06	878013	1.21579e+06	1.08452e+06	897399	963417	1.39746e+06	1.8679e+06	1.12401e+06	1.0131e+06	804279	941023	1.01357e+06	1.01771e+06	1.04877e+06	898132	972977	957931
O60504	Vinexin OS=Homo sapiens OX=9606 GN=SORBS3 PE=1 SV=2	4	4.10635e+06	3.69342e+06	4.18635e+06	4.5686e+06	5.86893e+06	4.8145e+06	2.84013e+06	2.21872e+06	2.05195e+06	2.81019e+06	2.68172e+06	3.28702e+06	2.17196e+06	3.34046e+06	4.04274e+06	2.56703e+06	4.52715e+06	2.19718e+06
O60506	Heterogeneous nuclear ribonucleoprotein Q OS=Homo sapiens OX=9606 GN=SYNCRIP PE=1 SV=2	31	3.43651e+07	3.03472e+07	3.09308e+07	3.76035e+07	3.63276e+07	3.89315e+07	5.46997e+07	4.15556e+07	3.39127e+07	3.61614e+07	4.5165e+07	4.99652e+07	2.32488e+07	2.38514e+07	2.64075e+07	2.34111e+07	2.45888e+07	2.80167e+07
O60507	Protein-tyrosine sulfotransferase 1 OS=Homo sapiens OX=9606 GN=TPST1 PE=1 SV=1	2	535077	826614	830314	762542	550929	446163	1.53192e+06	1.32366e+06	1.75103e+06	1.42154e+06	1.45488e+06	1.27841e+06	696302	956498	1.19077e+06	904367	1.56579e+06	888763
O60508	Pre-mRNA-processing factor 17 OS=Homo sapiens OX=9606 GN=CDC40 PE=1 SV=1	2	64745	118784	92008.6	129453	76770.3	55430.4	312686	351649	371482	181179	204639	137480	86265.4	62516.2	108910	66620.4	52333.9	85934.2
O60513	Beta-1,4-galactosyltransferase 4 OS=Homo sapiens OX=9606 GN=B4GALT4 PE=1 SV=1	8	911652	903820	574197	503202	498888	397153	761284	882737	1.03299e+06	644142	913757	710505	7.67107e+06	7.56775e+06	4.01355e+06	9.32058e+06	9.84415e+06	6.70386e+06
O60518	Ran-binding protein 6 OS=Homo sapiens OX=9606 GN=RANBP6 PE=1 SV=2	1	71832.1	39346.7	67453.6	2450.72	6975.27	15948.2	110317	87288	112805	103637	93204.1	111204	74812	84972.3	130389	26436.4	23730.6	41905.9
O60524	Nuclear export mediator factor NEMF OS=Homo sapiens OX=9606 GN=NEMF PE=1 SV=4	9	4.40579e+06	3.24324e+06	3.67724e+06	4.17121e+06	4.45617e+06	3.9956e+06	1.49517e+06	1.48387e+06	1.66914e+06	1.47057e+06	1.44811e+06	1.22605e+06	2.64327e+06	2.75733e+06	2.53636e+06	2.65963e+06	2.548e+06	2.19477e+06
O60547	GDP-mannose 4,6 dehydratase OS=Homo sapiens OX=9606 GN=GMDS PE=1 SV=1	18	2.81581e+07	2.39589e+07	2.76355e+07	2.26012e+07	2.59895e+07	2.90788e+07	5.12591e+06	6.53196e+06	5.26837e+06	8.08427e+06	8.34152e+06	7.72887e+06	2.51691e+07	2.92278e+07	2.61924e+07	2.94602e+07	2.98943e+07	2.68867e+07
O60565	Gremlin-1 OS=Homo sapiens OX=9606 GN=GREM1 PE=1 SV=1	2	45775.8	113010	59720.1	390046	34006.9	17354.5	22880.2	21155.4	26321.5	80306.5	108096	94450.9	1.01458e+06	760087	305380	542769	1.39517e+06	492303
O60566	Mitotic checkpoint serine/threonine-protein kinase BUB1 beta OS=Homo sapiens OX=9606 GN=BUB1B PE=1 SV=3	2	112206	78507.7	103696	83727.3	99170.8	80909.8	162153	155920	151157	54940.1	50991.6	57854.6	79813.6	85986.9	79315	2994.27	18682.6	44163.8
O60568	Multifunctional procollagen lysine hydroxylase and glycosyltransferase LH3 OS=Homo sapiens OX=9606 GN=PLOD3 PE=1 SV=1	36	1.07257e+07	1.88467e+07	1.15075e+07	1.3271e+07	1.69566e+07	1.20269e+07	7.09851e+07	5.66929e+07	6.82551e+07	5.82017e+07	5.61352e+07	6.36949e+07	3.85001e+07	3.22751e+07	2.8123e+07	3.50766e+07	4.09756e+07	3.76726e+07
O60573	Eukaryotic translation initiation factor 4E type 2 OS=Homo sapiens OX=9606 GN=EIF4E2 PE=1 SV=1	4	1.07413e+06	946086	889585	908753	943364	1.11895e+06	1.19784e+06	1.09036e+06	1.14827e+06	1.18287e+06	1.08455e+06	1.01043e+06	848448	755109	858543	1.19767e+06	915975	921912
O60603	Toll-like receptor 2 OS=Homo sapiens OX=9606 GN=TLR2 PE=1 SV=1	2	435627	313930	361471	449839	345412	149770	1880.42	2812.55	2748.17	36725.9	49259.9	49416.6	351393	375229	256069	195977	116343	207158
O60610	Protein diaphanous homolog 1 OS=Homo sapiens OX=9606 GN=DIAPH1 PE=1 SV=2	55	4.23069e+07	4.01335e+07	4.21658e+07	4.73373e+07	4.92086e+07	4.65887e+07	3.4781e+07	3.64975e+07	2.9844e+07	2.75272e+07	2.98458e+07	2.8408e+07	6.15392e+07	5.54987e+07	5.34584e+07	5.98137e+07	3.96831e+07	5.18937e+07
O60613	Selenoprotein F OS=Homo sapiens OX=9606 GN=SELENOF PE=1 SV=4	9	3.87213e+06	5.57095e+06	4.60887e+06	3.65149e+06	4.35776e+06	4.76927e+06	1.13181e+07	8.23867e+06	1.2746e+07	1.19088e+07	9.99053e+06	1.28054e+07	9.15559e+06	8.14368e+06	7.67785e+06	7.95881e+06	9.35134e+06	7.45574e+06
O60635	Tetraspanin-1 OS=Homo sapiens OX=9606 GN=TSPAN1 PE=1 SV=2	3	1.17456e+08	1.17207e+08	9.02743e+07	3.8993e+07	4.73304e+07	4.64013e+07	711032	681994	558887	243268	542879	468162	6.83409e+07	1.1177e+08	9.87217e+07	1.08126e+08	1.20636e+08	1.10165e+08
O60645	Exocyst complex component 3 OS=Homo sapiens OX=9606 GN=EXOC3 PE=1 SV=3	17	1.09302e+07	1.02368e+07	8.90173e+06	7.22503e+06	8.47761e+06	7.94465e+06	6.16568e+06	6.03383e+06	6.78806e+06	6.98228e+06	6.61065e+06	5.68209e+06	7.65037e+06	8.0926e+06	8.69242e+06	6.79014e+06	6.78728e+06	7.01837e+06
O60658	High affinity cAMP-specific and IBMX-insensitive 3',5'-cyclic phosphodiesterase 8A OS=Homo sapiens OX=9606 GN=PDE8A PE=1 SV=2	7	1.61772e+06	1.56148e+06	1.35034e+06	1.73564e+06	1.69493e+06	1.64619e+06	1.20796e+06	1.23034e+06	1.21567e+06	1.28543e+06	944079	941072	1.38431e+06	1.54174e+06	1.63883e+06	1.33455e+06	1.15133e+06	1.44206e+06
O60662	Kelch-like protein 41 OS=Homo sapiens OX=9606 GN=KLHL41 PE=1 SV=2	1	1653.96	6882.07	1889.99	1625.32	12662.6	221972	3636.74	4258.42	848.89	78821.2	836.051	1536.3	146822	7204.75	8954.15	9293.53	87707.1	15459.9
O60664	Perilipin-3 OS=Homo sapiens OX=9606 GN=PLIN3 PE=1 SV=3	26	2.64285e+07	2.41435e+07	3.49109e+07	3.333e+07	3.4481e+07	2.89991e+07	8.52091e+07	8.95158e+07	8.05879e+07	6.94497e+07	5.94509e+07	7.62545e+07	3.57903e+07	3.46758e+07	3.67352e+07	4.14437e+07	2.44577e+07	3.90866e+07
O60669	Monocarboxylate transporter 2 OS=Homo sapiens OX=9606 GN=SLC16A7 PE=1 SV=2	2	797997	591099	840209	529305	410115	649921	24930.6	3037.93	12901.5	3515.89	7431.48	1846.07	340661	649142	280785	314272	190475	146788
O60671	Cell cycle checkpoint protein RAD1 OS=Homo sapiens OX=9606 GN=RAD1 PE=1 SV=1	1	231125	465790	421546	379947	234448	300620	256241	224599	66955.5	50640	64417.4	54927.8	281877	35239.8	320561	122814	472208	26978.5
O60674	Tyrosine-protein kinase JAK2 OS=Homo sapiens OX=9606 GN=JAK2 PE=1 SV=2	3	380863	407944	437442	373047	314460	430514	322207	210509	353870	204999	255759	273895	223483	243505	321537	309707	292437	410581
O60678	Protein arginine N-methyltransferase 3 OS=Homo sapiens OX=9606 GN=PRMT3 PE=1 SV=4	4	688873	1.22166e+06	965632	1.05396e+06	1.25645e+06	1.35915e+06	2.72352e+06	3.63667e+06	2.15122e+06	2.08805e+06	2.37597e+06	2.49167e+06	283111	208450	292743	112062	134381	244980
O60684	Importin subunit alpha-7 OS=Homo sapiens OX=9606 GN=KPNA6 PE=1 SV=1	9	4.01992e+06	4.01758e+06	4.21768e+06	4.25725e+06	3.68172e+06	3.30282e+06	5.02623e+06	6.41884e+06	4.03606e+06	3.49966e+06	4.28377e+06	3.8051e+06	3.09855e+06	2.17576e+06	2.47418e+06	2.20765e+06	2.26293e+06	2.15049e+06
O60687	Sushi repeat-containing protein SRPX2 OS=Homo sapiens OX=9606 GN=SRPX2 PE=1 SV=1	2	110228	103772	85580.1	97157.3	142462	107761	46909.9	68061.3	42570.9	72768.6	40726	72477.2	159318	150110	122400	149203	140966	149878
O60701	UDP-glucose 6-dehydrogenase OS=Homo sapiens OX=9606 GN=UGDH PE=1 SV=1	28	4.99287e+07	4.25684e+07	4.09598e+07	3.56159e+07	4.01601e+07	4.40579e+07	4.26262e+07	3.25957e+07	2.79633e+07	4.36063e+07	2.85897e+07	3.34184e+07	6.81766e+07	4.52445e+07	4.4851e+07	4.69603e+07	4.22794e+07	4.52454e+07
O60704	Protein-tyrosine sulfotransferase 2 OS=Homo sapiens OX=9606 GN=TPST2 PE=1 SV=1	4	1.53406e+06	2.37839e+06	1.7026e+06	2.14223e+06	1.73615e+06	1.44004e+06	1.62925e+06	956568	1.97994e+06	1.89181e+06	1.9314e+06	1.8142e+06	2.94594e+06	3.6669e+06	3.29932e+06	3.94555e+06	4.44989e+06	3.41005e+06
O60711	Leupaxin OS=Homo sapiens OX=9606 GN=LPXN PE=1 SV=1	7	4.30003e+06	3.38555e+06	2.63654e+06	4.93975e+06	6.14383e+06	6.35814e+06	354515	582352	579820	852685	546626	476298	230791	599159	531396	394150	556799	420680
O60716	Catenin delta-1 OS=Homo sapiens OX=9606 GN=CTNND1 PE=1 SV=1	103	1.68994e+09	1.22127e+09	1.40925e+09	1.18901e+09	1.19719e+09	1.40099e+09	2.27072e+08	1.86339e+08	1.76525e+08	1.12284e+08	1.49197e+08	1.35425e+08	4.50504e+08	4.55593e+08	3.24772e+08	3.65167e+08	1.87537e+08	3.32323e+08
O60725	Protein-S-isoprenylcysteine O-methyltransferase OS=Homo sapiens OX=9606 GN=ICMT PE=1 SV=1	2	71080.9	76967.9	48804.6	290406	59751.2	59648.8	190296	114855	219537	143272	152433	191740	136344	109096	81375.1	597761	571371	578240
O60749	Sorting nexin-2 OS=Homo sapiens OX=9606 GN=SNX2 PE=1 SV=2	29	4.43413e+07	4.83718e+07	3.9409e+07	4.05095e+07	3.48454e+07	3.67675e+07	3.31707e+07	4.75711e+07	3.31061e+07	3.54168e+07	3.38602e+07	3.15314e+07	6.04399e+07	4.01937e+07	5.64206e+07	5.32186e+07	6.22818e+07	5.76068e+07
O60762	Dolichol-phosphate mannosyltransferase subunit 1 OS=Homo sapiens OX=9606 GN=DPM1 PE=1 SV=1	7	3.99482e+06	5.02779e+06	3.37439e+06	2.52916e+06	3.10553e+06	3.11875e+06	5.85356e+06	4.1205e+06	8.47402e+06	8.06977e+06	6.48866e+06	7.36423e+06	6.13748e+06	4.62333e+06	4.50912e+06	6.88011e+06	7.69225e+06	6.36932e+06
O60763	General vesicular transport factor p115 OS=Homo sapiens OX=9606 GN=USO1 PE=1 SV=2	25	2.60891e+07	2.57044e+07	2.42174e+07	3.28603e+07	3.27256e+07	3.22531e+07	2.67064e+07	4.29526e+07	3.25247e+07	2.93996e+07	1.62848e+07	3.41053e+07	1.8548e+07	2.05164e+07	1.81162e+07	1.77637e+07	1.75142e+07	1.73094e+07
O60784	Target of Myb protein 1 OS=Homo sapiens OX=9606 GN=TOM1 PE=1 SV=2	4	2.60549e+06	2.94766e+06	2.22499e+06	3.00762e+06	2.69283e+06	2.85695e+06	3.22173e+06	4.13134e+06	3.55387e+06	4.8654e+06	4.59476e+06	4.26614e+06	2.74797e+06	4.00854e+06	4.16805e+06	3.80717e+06	4.43322e+06	4.14052e+06
O60825	6-phosphofructo-2-kinase/fructose-2,6-bisphosphatase 2 OS=Homo sapiens OX=9606 GN=PFKFB2 PE=1 SV=2	6	1.33878e+06	1.51566e+06	1.87798e+06	2.09064e+06	1.99907e+06	1.83378e+06	900948	771893	744403	400158	467745	486120	500213	424819	272229	580825	282914	672584
O60826	Coiled-coil domain-containing protein 22 OS=Homo sapiens OX=9606 GN=CCDC22 PE=1 SV=1	5	937219	734614	766589	673684	872680	823737	1.11941e+06	1.15127e+06	1.04872e+06	1.20867e+06	933071	999509	963597	934524	757803	730290	455512	809300
O60830	Mitochondrial import inner membrane translocase subunit Tim17-B OS=Homo sapiens OX=9606 GN=TIMM17B PE=1 SV=1	2	171846	169168	159615	151802	25312.6	10000.5	358797	581283	492062	305151	309573	457434	242196	342950	281527	451671	284670	344433
O60831	PRA1 family protein 2 OS=Homo sapiens OX=9606 GN=PRAF2 PE=1 SV=1	4	970313	1.35703e+06	1.16118e+06	1.285e+06	1.97946e+06	1.49607e+06	5.35355e+06	6.7994e+06	7.0083e+06	6.62239e+06	5.67835e+06	6.37551e+06	2.95499e+06	3.13304e+06	2.64703e+06	2.14969e+06	3.07546e+06	2.56908e+06
O60832	H/ACA ribonucleoprotein complex subunit DKC1 OS=Homo sapiens OX=9606 GN=DKC1 PE=1 SV=3	6	691877	728320	642662	729463	782039	915981	1.0831e+06	1.40484e+06	1.7834e+06	975015	1.40269e+06	1.89001e+06	636859	634015	669651	557954	938790	592808
O60840	Voltage-dependent L-type calcium channel subunit alpha-1F OS=Homo sapiens OX=9606 GN=CACNA1F PE=1 SV=2	2	278109	209137	239513	336574	449748	343279	385635	482600	256794	285192	295382	268720	264260	236375	315826	225293	288300	260909
O60841	Eukaryotic translation initiation factor 5B OS=Homo sapiens OX=9606 GN=EIF5B PE=1 SV=4	30	1.74269e+07	1.53149e+07	1.72786e+07	1.75672e+07	1.98e+07	2.10861e+07	1.71772e+07	1.76698e+07	1.45962e+07	1.36212e+07	1.50392e+07	1.46023e+07	1.57183e+07	1.39874e+07	1.27782e+07	1.30051e+07	1.64258e+07	1.15069e+07
O60861	Growth arrest-specific protein 7 OS=Homo sapiens OX=9606 GN=GAS7 PE=1 SV=3	1	12522.1	5345	3467.73	2211.92	11298.1	6409.4	16399.4	47133.4	33529	56466.7	36599.6	53716.3	116835	31369.3	191628	122238	174068	127099
O60869	Endothelial differentiation-related factor 1 OS=Homo sapiens OX=9606 GN=EDF1 PE=1 SV=1	6	5.10994e+06	3.49125e+06	3.80007e+06	4.30495e+06	4.46709e+06	4.63871e+06	2.86094e+06	4.97883e+06	2.76535e+06	3.3499e+06	2.92911e+06	2.17501e+06	2.43243e+06	2.80666e+06	3.37063e+06	2.181e+06	2.41509e+06	2.52222e+06
O60879	Protein diaphanous homolog 2 OS=Homo sapiens OX=9606 GN=DIAPH2 PE=1 SV=1	10	1.30395e+07	1.4155e+07	1.37543e+07	1.14671e+07	1.121e+07	1.16687e+07	1.05211e+07	1.75694e+07	9.49388e+06	1.01092e+07	9.81261e+06	8.44612e+06	1.47645e+07	1.20177e+07	1.02853e+07	1.19853e+07	1.09488e+07	1.08477e+07
O60884	DnaJ homolog subfamily A member 2 OS=Homo sapiens OX=9606 GN=DNAJA2 PE=1 SV=1	20	4.2412e+07	4.10332e+07	3.8399e+07	4.1271e+07	3.9982e+07	4.0961e+07	2.75564e+07	3.16144e+07	2.42815e+07	3.261e+07	3.24342e+07	3.23087e+07	3.77342e+07	2.83753e+07	2.8281e+07	3.27947e+07	3.16402e+07	3.17539e+07
O60890	Oligophrenin-1 OS=Homo sapiens OX=9606 GN=OPHN1 PE=1 SV=1	2	117439	124110	119716	222399	176229	121478	373782	283440	209044	359099	244676	190482	469708	2.08951e+06	2.32257e+06	1.70696e+06	312566	2.28523e+06
O60906	Sphingomyelin phosphodiesterase 2 OS=Homo sapiens OX=9606 GN=SMPD2 PE=1 SV=2	6	935116	805901	574422	616076	543612	438619	2.63705e+06	1.77668e+06	3.24083e+06	3.46252e+06	4.04172e+06	3.14891e+06	660854	604195	833121	755489	1.07675e+06	607085
O60911	Cathepsin L2 OS=Homo sapiens OX=9606 GN=CTSV PE=1 SV=2	9	631883	408341	1.2733e+06	307519	332385	262253	1.06815e+07	1.8645e+06	5.74242e+06	1.61246e+06	2.99532e+06	2.8253e+06	516974	679208	1.24549e+06	1.06866e+06	1.43876e+06	1.3741e+06
O60921	Checkpoint protein HUS1 OS=Homo sapiens OX=9606 GN=HUS1 PE=1 SV=1	1	53696.3	46568	55656	48438.2	2794.16	1504.07	73551.8	75065.9	64013.9	61157.8	44262	46912.4	2102.52	27749	6639.89	3599.22	2471.82	1175.37
O60925	Prefoldin subunit 1 OS=Homo sapiens OX=9606 GN=PFDN1 PE=1 SV=2	4	2.50388e+06	1.6946e+06	2.71453e+06	2.20771e+06	1.75174e+06	1.70386e+06	2.15679e+06	1.81648e+06	2.13355e+06	3.48427e+06	3.49172e+06	2.28935e+06	2.54729e+06	2.11034e+06	2.23874e+06	2.64963e+06	1.8491e+06	2.96524e+06
O60927	E3 ubiquitin-protein ligase PPP1R11 OS=Homo sapiens OX=9606 GN=PPP1R11 PE=1 SV=1	1	568761	651171	565100	517917	479273	504086	482908	401299	507568	714258	585136	534929	1.03954e+06	818160	825156	853793	688627	800912
O60941	Dystrobrevin beta OS=Homo sapiens OX=9606 GN=DTNB PE=1 SV=1	11	6.7346e+06	3.86738e+06	5.15283e+06	3.91572e+06	4.29447e+06	4.5528e+06	2.03828e+06	1.44928e+06	1.77913e+06	3.31605e+06	2.22066e+06	1.72119e+06	1.90457e+06	1.84353e+06	1.52675e+06	1.96794e+06	1.52071e+06	2.1618e+06
O75027	ATP-binding cassette sub-family B member 7, mitochondrial OS=Homo sapiens OX=9606 GN=ABCB7 PE=1 SV=2	11	5.18439e+06	5.88478e+06	4.91103e+06	4.75414e+06	4.60068e+06	5.05786e+06	7.70424e+06	8.72044e+06	8.84294e+06	5.47478e+06	5.63465e+06	7.24244e+06	5.26542e+06	5.13081e+06	5.25266e+06	7.34149e+06	7.02347e+06	7.06855e+06
O75030	Microphthalmia-associated transcription factor OS=Homo sapiens OX=9606 GN=MITF PE=1 SV=2	1	17862.8	31749	23172.6	23172.3	22297.4	18489.4	27833.4	32497.4	23941.9	25359.7	24403.3	26090.6	45202.5	44911	55779	54889.5	66893.3	65449.4
O75038	1-phosphatidylinositol 4,5-bisphosphate phosphodiesterase eta-2 OS=Homo sapiens OX=9606 GN=PLCH2 PE=2 SV=3	11	5.12939e+06	4.69548e+06	5.38364e+06	4.76518e+06	4.34867e+06	4.03401e+06	825886	1.04209e+06	1.03019e+06	946030	1.26781e+06	884866	2.67669e+06	1.87394e+06	2.87853e+06	3.18084e+06	4.03983e+06	2.92808e+06
O75044	SLIT-ROBO Rho GTPase-activating protein 2 OS=Homo sapiens OX=9606 GN=SRGAP2 PE=1 SV=3	17	5.78733e+06	6.32014e+06	6.12684e+06	6.18777e+06	5.00096e+06	5.6795e+06	4.39263e+06	6.2868e+06	5.20601e+06	5.16524e+06	4.27292e+06	3.56219e+06	3.53611e+06	3.05292e+06	4.63102e+06	3.43554e+06	3.76058e+06	4.27718e+06
O75051	Plexin-A2 OS=Homo sapiens OX=9606 GN=PLXNA2 PE=1 SV=4	31	1.65425e+07	1.73108e+07	2.24342e+07	2.39526e+07	2.10722e+07	2.10284e+07	3.51392e+06	3.13614e+06	3.75734e+06	3.77126e+06	4.31615e+06	3.5179e+06	3.46434e+06	3.82831e+06	3.80024e+06	4.30032e+06	4.96336e+06	3.92538e+06
O75052	Carboxyl-terminal PDZ ligand of neuronal nitric oxide synthase protein OS=Homo sapiens OX=9606 GN=NOS1AP PE=1 SV=3	1	247821	167490	196830	168388	162794	206101	203447	157801	141211	571358	238293	219125	142504	200136	146280	133189	161585	157317
O75054	Immunoglobulin superfamily member 3 OS=Homo sapiens OX=9606 GN=IGSF3 PE=2 SV=3	37	2.2896e+07	2.30016e+07	3.94389e+07	3.45828e+07	2.60247e+07	2.59046e+07	1.17297e+07	7.7124e+06	1.051e+07	8.90628e+06	1.03615e+07	8.28774e+06	7.27554e+06	7.60571e+06	7.55126e+06	7.97598e+06	8.81596e+06	7.25524e+06
O75061	Putative tyrosine-protein phosphatase auxilin OS=Homo sapiens OX=9606 GN=DNAJC6 PE=1 SV=3	1	138323	174523	148439	183186	104253	98562.3	70449.1	116630	130183	141750	97755.4	85922.3	255180	164833	278213	225060	270841	253827
O75063	Glycosaminoglycan xylosylkinase OS=Homo sapiens OX=9606 GN=FAM20B PE=1 SV=1	6	1.51736e+06	1.44214e+06	1.17316e+06	848620	897006	1.11262e+06	3.57639e+06	2.55854e+06	3.81059e+06	1.97783e+06	2.27424e+06	3.72593e+06	2.92067e+06	2.48278e+06	2.23904e+06	2.07306e+06	2.66049e+06	1.94696e+06
O75071	EF-hand calcium-binding domain-containing protein 14 OS=Homo sapiens OX=9606 GN=EFCAB14 PE=1 SV=1	5	423126	366241	385029	283858	337370	363581	476037	417670	525574	578024	745406	538250	151965	159194	203191	32639.7	59439.8	11720.1
O75083	WD repeat-containing protein 1 OS=Homo sapiens OX=9606 GN=WDR1 PE=1 SV=4	43	2.13703e+08	2.09251e+08	2.08033e+08	2.38132e+08	2.44496e+08	2.31912e+08	1.33611e+08	1.39883e+08	1.1825e+08	1.23402e+08	1.30176e+08	1.22268e+08	3.24669e+08	3.14182e+08	3.40361e+08	3.4132e+08	3.69073e+08	3.24621e+08
O75084	Frizzled-7 OS=Homo sapiens OX=9606 GN=FZD7 PE=1 SV=2	1	125357	116323	155661	154091	81608.6	83259.3	83360.6	35026.6	49008.3	57801.1	82267.7	50066.7	91464.9	201990	201747	187883	215509	210145
O75094	Slit homolog 3 protein OS=Homo sapiens OX=9606 GN=SLIT3 PE=2 SV=3	15	5.48068e+06	7.17007e+06	8.14343e+06	7.93237e+06	9.1105e+06	1.02466e+07	1.05921e+07	6.17473e+06	7.02048e+06	5.76326e+06	8.0455e+06	7.16918e+06	3.42067e+06	6.45446e+06	7.4959e+06	4.74435e+06	5.60757e+06	5.29087e+06
O75096	Low-density lipoprotein receptor-related protein 4 OS=Homo sapiens OX=9606 GN=LRP4 PE=1 SV=4	4	2.35111e+06	4.57337e+06	3.01939e+06	3.33923e+06	2.85784e+06	2.39795e+06	2.78297e+06	2.86044e+06	3.46188e+06	3.86534e+06	2.91653e+06	2.4e+06	3.91819e+06	4.71887e+06	6.33861e+06	5.92872e+06	7.27924e+06	6.07312e+06
O75110	Probable phospholipid-transporting ATPase IIA OS=Homo sapiens OX=9606 GN=ATP9A PE=1 SV=3	12	7.12449e+06	5.4109e+06	6.2923e+06	5.78024e+06	6.02272e+06	8.454e+06	4.13587e+06	5.04465e+06	3.94315e+06	5.91033e+06	3.60526e+06	4.71228e+06	5.07867e+06	6.2852e+06	6.13659e+06	5.66347e+06	9.12942e+06	5.78219e+06
O75112	LIM domain-binding protein 3 OS=Homo sapiens OX=9606 GN=LDB3 PE=1 SV=2	5	4.22979e+06	732035	1.14723e+06	565352	719336	867716	661925	693043	446517	726685	355171	544485	562600	289804	377889	505800	868243	473602
O75113	NEDD4-binding protein 1 OS=Homo sapiens OX=9606 GN=N4BP1 PE=1 SV=4	2	248323	267465	402744	308964	293367	229456	11152.9	44069.1	11733	2649.82	21982.3	3614.28	112223	99117.7	120600	93193.6	85449.5	58640.7
O75116	Rho-associated protein kinase 2 OS=Homo sapiens OX=9606 GN=ROCK2 PE=1 SV=4	33	3.31298e+07	3.22734e+07	2.83318e+07	3.47934e+07	4.02594e+07	4.19184e+07	3.4238e+07	4.59801e+07	3.12598e+07	3.22746e+07	3.26992e+07	3.40615e+07	4.18201e+07	3.77681e+07	3.24659e+07	3.19851e+07	3.88097e+07	3.2725e+07
O75122	CLIP-associating protein 2 OS=Homo sapiens OX=9606 GN=CLASP2 PE=1 SV=3	2	193415	491088	194115	257312	329860	297592	377254	450201	433091	473518	352446	357725	191625	344892	225718	190656	146760	205908
O75127	Pentatricopeptide repeat-containing protein 1, mitochondrial OS=Homo sapiens OX=9606 GN=PTCD1 PE=1 SV=2	1	33106.7	45607.4	51086.7	20285.8	44227.1	50010.3	116161	173783	139844	96782.2	96777.8	123360	60132.1	37091.9	39462	38916.3	30928	28767.6
O75128	Protein cordon-bleu OS=Homo sapiens OX=9606 GN=COBL PE=1 SV=2	3	38507.6	29067.1	59764.8	128397	233999	56079.3	14660	17842.3	16341.4	16928.1	3689.36	26096.5	275343	413786	302068	264271	177047	285898
O75131	Copine-3 OS=Homo sapiens OX=9606 GN=CPNE3 PE=1 SV=1	33	1.49149e+08	1.3193e+08	2.10582e+08	1.79402e+08	1.52439e+08	1.68026e+08	1.57009e+08	1.71108e+08	1.18587e+08	1.29188e+08	1.35141e+08	1.27908e+08	9.15562e+07	1.22759e+08	1.32832e+08	1.24962e+08	1.28361e+08	1.33221e+08
O75140	GATOR complex protein DEPDC5 OS=Homo sapiens OX=9606 GN=DEPDC5 PE=1 SV=2	1	11308.5	10735.6	11725	20317.3	16252.1	30223.8	16157.2	14008.6	15072.4	17556.8	12513.1	16893.2	14112.6	12783.6	22641	16522	7394.8	9357.2
O75145	Liprin-alpha-3 OS=Homo sapiens OX=9606 GN=PPFIA3 PE=1 SV=3	1	110178	86064.2	156288	143673	111145	51601.6	14940.2	19871.6	14233.9	1671.16	3804.7	5749.15	1077.75	11452.4	7293	3444.18	7426.03	12300.6
O75146	Huntingtin-interacting protein 1-related protein OS=Homo sapiens OX=9606 GN=HIP1R PE=1 SV=2	7	3.60266e+06	3.83636e+06	1.18956e+06	3.78748e+06	3.17639e+06	1.16431e+06	4.21792e+06	4.41484e+06	3.65743e+06	4.27105e+06	2.9338e+06	3.22544e+06	3.59718e+06	3.9956e+06	3.36971e+06	3.272e+06	2.67199e+06	3.12928e+06
O75147	Obscurin-like protein 1 OS=Homo sapiens OX=9606 GN=OBSL1 PE=1 SV=4	4	3.38922e+07	2.95848e+07	3.24057e+07	3.93267e+07	4.43322e+07	4.3234e+07	5.83296e+07	6.60635e+07	3.41289e+07	4.6622e+07	2.92574e+07	5.91551e+07	2.4743e+07	9.39012e+07	6.34863e+07	5.47531e+07	2.60707e+07	5.92468e+07
O75150	E3 ubiquitin-protein ligase BRE1B OS=Homo sapiens OX=9606 GN=RNF40 PE=1 SV=5	1	21819.5	35397.4	31016.9	30739.3	9081.86	1461.43	37526.4	40976	56727.2	53360.4	72476.7	41904.1	56964.9	38093.4	50031.4	30105.5	47585.5	59234.4
O75153	Clustered mitochondria protein homolog OS=Homo sapiens OX=9606 GN=CLUH PE=1 SV=2	6	1.76858e+06	1.76654e+06	1.52611e+06	1.72089e+06	1.62883e+06	1.75433e+06	1.17832e+06	1.93743e+06	1.18078e+06	974379	1.17182e+06	1.16372e+06	886019	1.00219e+06	698955	1.07998e+06	1.15301e+06	842530
O75157	TSC22 domain family protein 2 OS=Homo sapiens OX=9606 GN=TSC22D2 PE=1 SV=3	3	504164	479026	286992	591489	606545	470394	433779	550377	544753	509298	438259	650301	728394	586195	579539	404733	632760	457423
O75165	DnaJ homolog subfamily C member 13 OS=Homo sapiens OX=9606 GN=DNAJC13 PE=1 SV=5	58	3.01858e+07	3.22796e+07	3.02863e+07	3.21854e+07	2.98172e+07	2.79828e+07	4.25624e+07	4.2539e+07	5.2592e+07	6.48666e+07	5.32383e+07	5.16335e+07	3.62385e+07	3.51044e+07	4.58217e+07	4.52157e+07	6.23799e+07	4.93207e+07
O75167	Phosphatase and actin regulator 2 OS=Homo sapiens OX=9606 GN=PHACTR2 PE=1 SV=2	3	555159	547963	510713	466823	370937	480956	329930	351476	344356	327106	267858	242724	372303	366531	376697	398719	297682	447554
O75170	Serine/threonine-protein phosphatase 6 regulatory subunit 2 OS=Homo sapiens OX=9606 GN=PPP6R2 PE=1 SV=2	1	289095	228056	281313	202233	186659	196402	186961	193225	122841	134935	152250	161183	164042	217599	167802	186967	79515.4	155193
O75175	CCR4-NOT transcription complex subunit 3 OS=Homo sapiens OX=9606 GN=CNOT3 PE=1 SV=1	5	3.00751e+06	2.689e+06	4.50899e+06	2.87583e+06	2.57362e+06	2.64368e+06	4.71069e+06	2.10833e+06	3.94777e+06	2.97977e+06	3.44658e+06	4.1041e+06	1.32608e+06	2.28799e+06	1.49644e+06	1.88872e+06	1.96624e+06	1.79608e+06
O75179	Ankyrin repeat domain-containing protein 17 OS=Homo sapiens OX=9606 GN=ANKRD17 PE=1 SV=3	4	1.40979e+07	9.05034e+06	1.16388e+07	7.13515e+06	6.0247e+06	5.30917e+06	277623	190677	221162	234143	223721	235469	2.00152e+06	1.47132e+06	1.94164e+06	1.30235e+06	627001	861301
O75190	DnaJ homolog subfamily B member 6 OS=Homo sapiens OX=9606 GN=DNAJB6 PE=1 SV=2	5	970768	1.13596e+06	1.06765e+06	1.35544e+06	1.95948e+06	2.10612e+06	1.21829e+06	1.48299e+06	1.16428e+06	1.06113e+06	924593	1.67962e+06	526225	952931	540240	549437	467127	597870
O75197	Low-density lipoprotein receptor-related protein 5 OS=Homo sapiens OX=9606 GN=LRP5 PE=1 SV=2	4	805816	108946	106448	86768.5	115798	416241	735591	1.3167e+06	816976	1.2413e+06	733646	797672	402124	189343	120439	253031	379739	371290
O75204	Transmembrane protein 127 OS=Homo sapiens OX=9606 GN=TMEM127 PE=1 SV=1	2	132493	101392	91050.5	126782	197523	98273.4	421211	545201	544471	586870	505551	655561	30430.1	45360.5	13679.1	22045.8	11882	20923.8
O75208	Ubiquinone biosynthesis protein COQ9, mitochondrial OS=Homo sapiens OX=9606 GN=COQ9 PE=1 SV=1	1	420230	254014	176517	161051	144321	359051	233224	640429	294360	248535	242404	248846	345790	222841	166176	220242	376819	290223
O75223	Gamma-glutamylcyclotransferase OS=Homo sapiens OX=9606 GN=GGCT PE=1 SV=1	13	1.99663e+07	1.91935e+07	3.16232e+07	2.48651e+07	2.17736e+07	1.9863e+07	8.14491e+06	6.98178e+06	5.47821e+06	5.66444e+06	5.90024e+06	5.12944e+06	4.61073e+06	4.41793e+06	4.91156e+06	2.55458e+06	2.41433e+06	3.18004e+06
O75251	NADH dehydrogenase [ubiquinone] iron-sulfur protein 7, mitochondrial OS=Homo sapiens OX=9606 GN=NDUFS7 PE=1 SV=3	7	1.47157e+06	1.77389e+06	1.22877e+06	1.20681e+06	946875	1.14269e+06	3.22191e+06	3.2172e+06	5.42777e+06	3.49598e+06	4.31814e+06	5.63337e+06	3.28932e+06	2.12885e+06	1.62499e+06	3.88674e+06	3.86538e+06	3.39451e+06
O75298	Reticulon-2 OS=Homo sapiens OX=9606 GN=RTN2 PE=1 SV=1	4	1.10325e+07	282571	1.02615e+06	17480	22385.3	11668.9	597738	4.22158e+06	135481	150086	12037.4	19938.5	2.78669e+06	626699	218470	117059	857601	143301
O75306	NADH dehydrogenase [ubiquinone] iron-sulfur protein 2, mitochondrial OS=Homo sapiens OX=9606 GN=NDUFS2 PE=1 SV=2	18	1.44971e+07	1.55641e+07	1.32878e+07	9.23187e+06	1.16504e+07	1.26559e+07	3.22718e+07	3.72478e+07	3.4349e+07	2.42548e+07	2.81543e+07	3.70095e+07	2.20398e+07	1.93484e+07	1.75157e+07	2.09524e+07	2.38539e+07	2.1533e+07
O75310	UDP-glucuronosyltransferase 2B11 OS=Homo sapiens OX=9606 GN=UGT2B11 PE=2 SV=1	1	859873	1.1737e+06	1.30475e+06	1.01924e+06	1.04186e+06	1.06827e+06	1.98807e+06	1.56473e+06	2.27476e+06	1.90055e+06	2.42975e+06	2.08768e+06	1.28476e+06	1.43339e+06	1.59029e+06	1.96662e+06	2.30133e+06	1.81855e+06
O75312	Zinc finger protein ZPR1 OS=Homo sapiens OX=9606 GN=ZPR1 PE=1 SV=1	8	1.24816e+06	1.43528e+06	1.09347e+06	1.48527e+06	1.45444e+06	1.63284e+06	3.9153e+06	5.94991e+06	4.13853e+06	4.49271e+06	3.35266e+06	3.298e+06	2.73416e+06	2.3415e+06	2.24194e+06	981359	1.15389e+06	1.02553e+06
O75323	Protein NipSnap homolog 2 OS=Homo sapiens OX=9606 GN=NIPSNAP2 PE=1 SV=1	11	6.19488e+06	4.94299e+06	4.18563e+06	2.12431e+06	2.21744e+06	3.18502e+06	1.96894e+07	1.64051e+07	2.07029e+07	1.49811e+07	2.19091e+07	2.00257e+07	7.57517e+06	4.93426e+06	4.47926e+06	6.73968e+06	7.04188e+06	6.72885e+06
O75326	Semaphorin-7A OS=Homo sapiens OX=9606 GN=SEMA7A PE=1 SV=1	8	973791	1.06449e+06	1.0185e+06	2.30558e+06	2.26577e+06	2.07323e+06	2.75614e+06	3.33975e+06	2.26616e+06	2.26491e+06	2.19187e+06	2.39298e+06	3.74122e+06	2.82828e+06	3.15197e+06	2.4125e+06	2.99115e+06	3.0108e+06
O75334	Liprin-alpha-2 OS=Homo sapiens OX=9606 GN=PPFIA2 PE=1 SV=2	2	246233	305675	318887	232399	284380	250721	158935	259487	168882	134668	156835	153292	248257	494459	415886	273007	473438	326438
O75339	Cartilage intermediate layer protein 1 OS=Homo sapiens OX=9606 GN=CILP PE=1 SV=4	5	489996	205605	216569	146844	126661	180291	971243	736466	625800	472145	532671	926390	90353.8	295581	203963	275794	294283	308941
O75340	Programmed cell death protein 6 OS=Homo sapiens OX=9606 GN=PDCD6 PE=1 SV=1	12	4.00342e+07	3.50824e+07	4.36405e+07	3.30606e+07	3.58457e+07	4.39261e+07	3.41869e+07	3.63804e+07	3.35014e+07	3.59099e+07	2.95334e+07	3.20794e+07	3.90619e+07	4.9419e+07	3.95216e+07	4.53545e+07	5.63383e+07	4.76412e+07
O75347	Tubulin-specific chaperone A OS=Homo sapiens OX=9606 GN=TBCA PE=1 SV=3	15	2.22774e+07	2.06612e+07	2.28385e+07	2.76149e+07	2.81548e+07	2.74242e+07	6.66153e+07	7.97988e+07	5.26199e+07	5.80195e+07	5.40542e+07	5.22532e+07	6.39016e+07	5.05529e+07	4.45145e+07	3.7065e+07	2.55595e+07	3.87585e+07
O75348	V-type proton ATPase subunit G 1 OS=Homo sapiens OX=9606 GN=ATP6V1G1 PE=1 SV=3	6	9.60273e+06	7.89035e+06	7.99004e+06	9.51744e+06	1.0919e+07	1.01727e+07	4.05904e+06	3.28856e+06	3.24698e+06	5.6747e+06	4.76548e+06	4.92728e+06	4.91019e+06	4.76625e+06	5.29922e+06	4.896e+06	6.99782e+06	4.59454e+06
O75351	Vacuolar protein sorting-associated protein 4B OS=Homo sapiens OX=9606 GN=VPS4B PE=1 SV=2	21	2.30761e+07	2.42226e+07	2.58281e+07	2.43812e+07	2.56093e+07	2.65436e+07	2.52381e+07	3.13561e+07	2.15554e+07	1.88499e+07	2.1354e+07	2.11335e+07	2.02607e+07	2.09193e+07	2.22206e+07	1.94606e+07	2.31638e+07	2.46322e+07
O75352	Mannose-P-dolichol utilization defect 1 protein OS=Homo sapiens OX=9606 GN=MPDU1 PE=1 SV=2	2	371129	415730	361433	348990	236241	343233	1.06815e+06	852868	1.15023e+06	871949	917532	1.01592e+06	651749	557979	571784	630593	750482	544730
O75354	Ectonucleoside triphosphate diphosphohydrolase 6 OS=Homo sapiens OX=9606 GN=ENTPD6 PE=1 SV=3	1	37188.4	35173.9	24738.6	15968.8	20913.8	34533.4	43292.2	53077.8	82593.8	48706.8	52456.4	41466.7	53498	86519	53193.1	81010.1	89738.1	61963.2
O75355	Ectonucleoside triphosphate diphosphohydrolase 3 OS=Homo sapiens OX=9606 GN=ENTPD3 PE=1 SV=2	2	938133	872665	1.10194e+06	697280	595562	950588	641639	526299	711581	925249	714825	722442	381817	377717	261968	360704	267240	355426
O75356	Ectonucleoside triphosphate diphosphohydrolase 5 OS=Homo sapiens OX=9606 GN=ENTPD5 PE=1 SV=1	1	154877	166888	191095	161024	126901	144195	118100	110827	170389	133244	93991.3	134283	171950	125008	121065	131549	204637	117110
O75363	Breast carcinoma-amplified sequence 1 OS=Homo sapiens OX=9606 GN=BCAS1 PE=1 SV=2	5	4.25901e+06	3.32417e+06	4.14901e+06	404572	483932	415827	24499.7	22194.2	60746.1	47682.6	44852.8	31517.2	251884	237456	198357	343614	317422	175674
O75365	Protein tyrosine phosphatase type IVA 3 OS=Homo sapiens OX=9606 GN=PTP4A3 PE=1 SV=2	2	257724	175002	198637	205364	179365	217078	209698	176437	253226	190922	107703	110859	2392.86	49062.3	2051.04	7222.15	146666	32645.5
O75367	Core histone macro-H2A.1 OS=Homo sapiens OX=9606 GN=H2AFY PE=1 SV=4	4	541585	1.01248e+06	721571	187012	136952	171184	1.10882e+06	1.07416e+06	1.2462e+06	1.22839e+06	1.69357e+06	1.28697e+06	2.07354e+06	1.47884e+06	2.24375e+06	1.91075e+06	4.51936e+06	2.58502e+06
O75368	SH3 domain-binding glutamic acid-rich-like protein OS=Homo sapiens OX=9606 GN=SH3BGRL PE=1 SV=1	7	4.19789e+06	3.23497e+06	3.35903e+06	3.0746e+06	3.95301e+06	5.18264e+06	4.9055e+06	4.36399e+06	4.62495e+06	7.05242e+06	4.89164e+06	6.83173e+06	2.27556e+06	3.52497e+06	3.20268e+06	2.84729e+06	2.6879e+06	2.99429e+06
O75369	Filamin-B OS=Homo sapiens OX=9606 GN=FLNB PE=1 SV=2	167	8.85794e+08	7.15686e+08	8.52206e+08	1.07441e+09	1.20331e+09	1.02419e+09	6.47646e+08	6.30204e+08	6.06555e+08	8.85654e+08	6.94563e+08	7.15315e+08	4.90365e+08	7.09305e+08	6.91364e+08	6.52104e+08	6.48891e+08	6.95661e+08
O75380	NADH dehydrogenase [ubiquinone] iron-sulfur protein 6, mitochondrial OS=Homo sapiens OX=9606 GN=NDUFS6 PE=1 SV=1	6	3.35975e+06	3.87693e+06	3.55978e+06	2.2642e+06	2.7012e+06	3.65803e+06	1.16352e+07	1.10189e+07	1.307e+07	9.17219e+06	1.11771e+07	1.75699e+07	7.24408e+06	6.62624e+06	4.74035e+06	6.1478e+06	5.98974e+06	7.4163e+06
O75381	Peroxisomal membrane protein PEX14 OS=Homo sapiens OX=9606 GN=PEX14 PE=1 SV=1	9	6.74203e+06	7.04315e+06	6.20461e+06	4.5945e+06	6.32137e+06	7.73253e+06	1.01018e+07	5.86219e+06	1.10909e+07	1.18771e+07	9.58696e+06	1.06301e+07	3.39094e+06	4.48724e+06	3.91005e+06	4.48613e+06	4.89725e+06	3.35337e+06
O75382	Tripartite motif-containing protein 3 OS=Homo sapiens OX=9606 GN=TRIM3 PE=1 SV=2	4	102513	125900	107481	47638.4	46668.6	69686.5	293945	291190	189508	464813	218102	268882	233249	123370	184661	83011.4	141746	90344
O75390	Citrate synthase, mitochondrial OS=Homo sapiens OX=9606 GN=CS PE=1 SV=2	18	4.4279e+07	4.89738e+07	4.78632e+07	3.19791e+07	2.99698e+07	4.05454e+07	7.48184e+07	7.02165e+07	8.19499e+07	5.9642e+07	6.42821e+07	8.56052e+07	4.29188e+07	4.28571e+07	4.08869e+07	5.43902e+07	5.53085e+07	4.8608e+07
O75394	39S ribosomal protein L33, mitochondrial OS=Homo sapiens OX=9606 GN=MRPL33 PE=1 SV=1	1	125050	139545	135323	72484.8	94121.3	137975	370746	94349.5	317633	257417	320379	539648	275201	219168	196461	252911	209550	142404
O75396	Vesicle-trafficking protein SEC22b OS=Homo sapiens OX=9606 GN=SEC22B PE=1 SV=4	15	2.2289e+07	2.50451e+07	2.46521e+07	1.79287e+07	2.31039e+07	2.16191e+07	4.60574e+07	3.62202e+07	5.54154e+07	5.23157e+07	4.44997e+07	4.84314e+07	3.49823e+07	4.13303e+07	3.70661e+07	3.44951e+07	4.11564e+07	3.45297e+07
O75400	Pre-mRNA-processing factor 40 homolog A OS=Homo sapiens OX=9606 GN=PRPF40A PE=1 SV=2	5	133179	218117	242587	456504	551255	410864	879728	1.38095e+06	1.03875e+06	718217	768413	901834	700975	576137	492023	451785	582410	338213
O75410	Transforming acidic coiled-coil-containing protein 1 OS=Homo sapiens OX=9606 GN=TACC1 PE=1 SV=2	4	431744	475188	436218	569659	392640	500126	357433	587291	530087	550783	510163	399410	1.24124e+06	1.21295e+06	1.08319e+06	1.02144e+06	1.02909e+06	1.1633e+06
O75420	GRB10-interacting GYF protein 1 OS=Homo sapiens OX=9606 GN=GIGYF1 PE=1 SV=2	2	27829.4	25178.9	32057.5	22336.4	39968.8	34881.4	20815.3	22657.6	22727.7	24947.1	14818.3	16670.4	21785.3	27677.6	27037.7	23662.8	28021.4	17940.9
O75427	Leucine-rich repeat and calponin homology domain-containing protein 4 OS=Homo sapiens OX=9606 GN=LRCH4 PE=1 SV=2	1	122002	146016	153418	94750.3	96124.4	127737	179595	126846	142152	116754	95942.5	133439	74572.5	189011	153407	122406	137497	152706
O75431	Metaxin-2 OS=Homo sapiens OX=9606 GN=MTX2 PE=1 SV=1	7	1.31303e+06	1.92051e+06	2.02822e+06	1.51738e+06	1.86534e+06	1.76804e+06	7.53475e+06	6.68798e+06	7.70251e+06	5.2997e+06	7.5936e+06	1.00877e+07	5.24859e+06	4.54727e+06	4.43193e+06	5.0028e+06	4.68132e+06	6.04199e+06
O75436	Vacuolar protein sorting-associated protein 26A OS=Homo sapiens OX=9606 GN=VPS26A PE=1 SV=2	13	1.72587e+07	1.78564e+07	1.92348e+07	2.1569e+07	2.02625e+07	2.25756e+07	1.53664e+07	1.7006e+07	1.62328e+07	1.45531e+07	1.38898e+07	1.56012e+07	1.09645e+07	1.31943e+07	1.61469e+07	1.39593e+07	1.30961e+07	1.31895e+07
O75439	Mitochondrial-processing peptidase subunit beta OS=Homo sapiens OX=9606 GN=PMPCB PE=1 SV=2	10	2.96957e+06	3.81203e+06	3.20721e+06	2.14179e+06	2.20978e+06	2.74237e+06	5.50926e+06	4.43431e+06	5.09507e+06	4.72077e+06	4.11638e+06	5.53436e+06	3.3029e+06	3.29462e+06	2.82664e+06	3.7224e+06	3.88695e+06	2.8492e+06
O75462	Cytokine receptor-like factor 1 OS=Homo sapiens OX=9606 GN=CRLF1 PE=1 SV=1	1	62144.6	27582	32297.5	77562.7	64381.5	80974	68755.7	41412	78272.1	173305	61207.6	51165.2	571791	88790.3	89203.8	232655	145372	278306
O75475	PC4 and SFRS1-interacting protein OS=Homo sapiens OX=9606 GN=PSIP1 PE=1 SV=1	3	1.00658e+06	1.17597e+06	1.47917e+06	1.22905e+06	1.32325e+06	1.63267e+06	1.5758e+06	1.71505e+06	1.5768e+06	1.74419e+06	1.92154e+06	1.72686e+06	1.55107e+06	1.55976e+06	1.20527e+06	1.1771e+06	1.30972e+06	1.23223e+06
O75477	Erlin-1 OS=Homo sapiens OX=9606 GN=ERLIN1 PE=1 SV=2	19	8.43573e+06	1.00858e+07	8.50343e+06	9.30528e+06	1.16273e+07	1.13541e+07	2.86821e+07	4.00907e+07	4.15417e+07	2.58989e+07	2.78815e+07	3.43909e+07	1.39593e+07	1.40518e+07	1.16887e+07	1.44238e+07	1.8173e+07	1.31293e+07
O75487	Glypican-4 OS=Homo sapiens OX=9606 GN=GPC4 PE=1 SV=4	20	7.77861e+06	4.14195e+06	3.69054e+06	7.41816e+06	1.15329e+07	1.65715e+07	1.45142e+07	6.87912e+06	8.33639e+06	9.43498e+06	1.39716e+07	9.42766e+06	2.56672e+07	2.67361e+07	2.16503e+07	2.22928e+07	1.77814e+07	2.65854e+07
O75489	NADH dehydrogenase [ubiquinone] iron-sulfur protein 3, mitochondrial OS=Homo sapiens OX=9606 GN=NDUFS3 PE=1 SV=1	13	5.65915e+06	7.63378e+06	6.38216e+06	5.0739e+06	5.73637e+06	5.90826e+06	1.82025e+07	2.71772e+07	2.0063e+07	1.15701e+07	1.41765e+07	2.29261e+07	1.23429e+07	1.16227e+07	8.53697e+06	1.16651e+07	1.10361e+07	1.35694e+07
O75494	Serine/arginine-rich splicing factor 10 OS=Homo sapiens OX=9606 GN=SRSF10 PE=1 SV=1	2	234519	220778	335622	305740	384440	266888	503691	491139	417102	272379	360119	294581	176730	364084	257342	213880	328897	363725
O75503	Ceroid-lipofuscinosis neuronal protein 5 OS=Homo sapiens OX=9606 GN=CLN5 PE=1 SV=2	2	354415	316928	314716	304258	307916	345678	529448	486490	370558	421233	416029	400221	413838	401972	316969	275249	410429	299732
O75509	Tumor necrosis factor receptor superfamily member 21 OS=Homo sapiens OX=9606 GN=TNFRSF21 PE=1 SV=1	7	2.58024e+06	2.22351e+06	1.92815e+06	4.33965e+06	6.03216e+06	6.8796e+06	222486	208011	253484	268527	249717	327584	209186	253759	210664	319619	207247	219072
O75521	Enoyl-CoA delta isomerase 2, mitochondrial OS=Homo sapiens OX=9606 GN=ECI2 PE=1 SV=4	19	2.32856e+06	4.34057e+06	3.37546e+06	2.36773e+06	2.46262e+06	2.12914e+06	1.9665e+07	9.14889e+06	2.50234e+07	2.04022e+07	2.75577e+07	2.59217e+07	5.35944e+06	3.36656e+06	4.14681e+06	6.09491e+06	5.70141e+06	5.01826e+06
O75531	Barrier-to-autointegration factor OS=Homo sapiens OX=9606 GN=BANF1 PE=1 SV=1	3	1.30634e+06	1.2774e+06	1.06346e+06	728896	1.05348e+06	1.03045e+06	2.57778e+06	2.46905e+06	1.92206e+06	2.66602e+06	1.94982e+06	2.17662e+06	1.26778e+06	847797	1.42455e+06	1.77561e+06	1.0244e+06	1.38282e+06
O75533	Splicing factor 3B subunit 1 OS=Homo sapiens OX=9606 GN=SF3B1 PE=1 SV=3	13	1.0621e+06	1.56418e+06	1.41936e+06	2.08582e+06	3.03485e+06	1.95674e+06	3.81047e+06	4.48525e+06	2.76751e+06	1.84586e+06	2.57025e+06	2.79313e+06	1.8123e+06	2.4477e+06	2.2396e+06	1.7941e+06	2.30895e+06	1.97633e+06
O75534	Cold shock domain-containing protein E1 OS=Homo sapiens OX=9606 GN=CSDE1 PE=1 SV=2	22	1.31386e+07	1.27451e+07	1.22825e+07	1.44438e+07	1.40672e+07	1.70789e+07	1.25597e+07	1.35687e+07	1.00872e+07	1.15146e+07	1.15299e+07	1.29759e+07	9.22673e+06	7.59538e+06	8.67861e+06	6.72433e+06	8.37707e+06	7.44192e+06
O75563	Src kinase-associated phosphoprotein 2 OS=Homo sapiens OX=9606 GN=SKAP2 PE=1 SV=1	3	4.61868e+06	1.14984e+07	8.63434e+06	8.04909e+06	3.74896e+06	3.80979e+06	303097	1.7535e+06	7.67497e+06	4.574e+06	185934	5.55745e+06	6.74062e+06	4.10619e+06	1.12022e+07	5.43506e+06	7.33745e+06	7.51588e+06
O75569	Interferon-inducible double-stranded RNA-dependent protein kinase activator A OS=Homo sapiens OX=9606 GN=PRKRA PE=1 SV=1	13	3.68075e+06	4.1914e+06	3.58239e+06	3.82104e+06	3.89738e+06	4.05413e+06	7.36306e+06	5.55998e+06	6.9058e+06	8.48661e+06	8.68563e+06	9.40578e+06	6.13901e+06	5.36476e+06	5.74319e+06	5.6826e+06	6.84459e+06	6.39853e+06
O75578	Integrin alpha-10 OS=Homo sapiens OX=9606 GN=ITGA10 PE=2 SV=2	1	155059	123973	160773	102120	1600.27	1485.01	141841	219763	198838	700893	369492	217625	202410	355658	328428	209457	147089	216182
O75582	Ribosomal protein S6 kinase alpha-5 OS=Homo sapiens OX=9606 GN=RPS6KA5 PE=1 SV=1	1	113828	86312.1	122942	90712.7	64965.1	53069.3	1436.49	49742.7	2744.92	5524.35	986.119	792.102	171947	312536	297592	239686	68840.7	236592
O75592	E3 ubiquitin-protein ligase MYCBP2 OS=Homo sapiens OX=9606 GN=MYCBP2 PE=1 SV=4	9	1.48725e+06	1.51091e+06	1.65992e+06	1.13771e+06	1.38402e+06	1.16144e+06	762556	836637	702062	828102	741800	988551	782866	692734	1.07378e+06	777001	925521	836891
O75600	2-amino-3-ketobutyrate coenzyme A ligase, mitochondrial OS=Homo sapiens OX=9606 GN=GCAT PE=1 SV=1	1	16409.8	43347.3	28203.7	17263.6	20992.1	28869.1	26957.6	13326.8	29153.9	22045.7	17151.5	28802	2641.64	10897.2	5178.87	5445.82	8229.84	11159.9
O75607	Nucleoplasmin-3 OS=Homo sapiens OX=9606 GN=NPM3 PE=1 SV=3	2	13682.7	13907.6	12618	317424	424518	244667	1.48554e+06	2.00915e+06	1.17582e+06	849403	1.17849e+06	1.19995e+06	657432	757853	511279	446685	525077	685720
O75608	Acyl-protein thioesterase 1 OS=Homo sapiens OX=9606 GN=LYPLA1 PE=1 SV=1	7	1.21376e+07	9.34505e+06	1.23988e+07	1.26271e+07	1.2452e+07	1.17664e+07	9.32615e+06	1.41814e+07	1.00946e+07	1.08547e+07	1.0567e+07	1.03474e+07	9.4581e+06	8.09816e+06	7.06405e+06	6.97765e+06	6.39344e+06	6.8288e+06
O75616	GTPase Era, mitochondrial OS=Homo sapiens OX=9606 GN=ERAL1 PE=1 SV=2	2	202004	205412	203005	17582.9	29386.8	19208.1	637750	714008	688086	455255	567534	709808	175597	138881	112564	187712	119568	210451
O75643	U5 small nuclear ribonucleoprotein 200 kDa helicase OS=Homo sapiens OX=9606 GN=SNRNP200 PE=1 SV=2	23	2.50523e+06	3.12199e+06	2.82493e+06	3.59149e+06	3.64382e+06	2.68248e+06	8.25564e+06	1.04827e+07	7.17612e+06	5.41488e+06	6.7135e+06	7.10628e+06	3.52637e+06	3.57564e+06	3.36885e+06	2.51541e+06	3.29939e+06	3.49253e+06
O75663	TIP41-like protein OS=Homo sapiens OX=9606 GN=TIPRL PE=1 SV=2	10	6.39909e+06	5.73813e+06	6.51069e+06	4.86383e+06	5.40805e+06	5.81859e+06	6.58153e+06	6.73023e+06	5.63576e+06	4.93273e+06	5.45509e+06	5.56437e+06	7.15074e+06	6.80635e+06	6.71132e+06	7.08911e+06	5.81488e+06	6.24334e+06
O75665	Oral-facial-digital syndrome 1 protein OS=Homo sapiens OX=9606 GN=OFD1 PE=1 SV=1	2	5.17013e+06	5.94085e+06	7.83449e+06	5.48791e+06	6.87344e+06	9.48124e+06	1.00546e+07	9.09333e+06	8.21329e+06	5.29328e+06	7.12727e+06	7.42183e+06	7.99679e+06	1.55761e+07	8.42282e+06	8.0664e+06	5.68585e+06	1.03041e+07
O75674	TOM1-like protein 1 OS=Homo sapiens OX=9606 GN=TOM1L1 PE=1 SV=2	4	777190	711905	781428	751330	647495	778000	1.25764e+06	1.12855e+06	995282	994352	1.08976e+06	826090	1.75363e+06	2.0558e+06	1.72135e+06	1.62036e+06	1.70659e+06	1.93773e+06
O75676	Ribosomal protein S6 kinase alpha-4 OS=Homo sapiens OX=9606 GN=RPS6KA4 PE=1 SV=1	2	91373.6	105427	109021	149618	101201	80751.4	63757.6	59168.8	70733.2	49478.3	79881.4	34017.1	160177	117190	216101	173080	136323	163423
O75688	Protein phosphatase 1B OS=Homo sapiens OX=9606 GN=PPM1B PE=1 SV=1	4	1.76492e+06	1.48572e+06	1.34071e+06	1.29899e+06	1.06716e+06	1.4646e+06	2.43791e+06	2.98682e+06	2.53949e+06	1.98558e+06	1.45062e+06	1.26526e+06	3.61219e+06	3.28546e+06	3.1653e+06	2.69152e+06	2.25701e+06	2.65978e+06
O75689	Arf-GAP with dual PH domain-containing protein 1 OS=Homo sapiens OX=9606 GN=ADAP1 PE=1 SV=2	7	2.60023e+06	3.50303e+06	3.01718e+06	2.31513e+06	2.55414e+06	2.40205e+06	1.07653e+07	6.54567e+06	1.12631e+07	9.27269e+06	1.08405e+07	1.84163e+07	4.49494e+06	3.2652e+06	3.29328e+06	4.23145e+06	5.03342e+06	5.21427e+06
O75691	Small subunit processome component 20 homolog OS=Homo sapiens OX=9606 GN=UTP20 PE=1 SV=3	3	309048	284955	366362	430569	375929	556007	1.09307e+06	1.62516e+06	1.13266e+06	528303	598660	1.12001e+06	435846	701261	284063	312048	365037	306498
O75694	Nuclear pore complex protein Nup155 OS=Homo sapiens OX=9606 GN=NUP155 PE=1 SV=1	12	1.23504e+06	1.65958e+06	1.31635e+06	1.28285e+06	1.34373e+06	1.21606e+06	3.45841e+06	3.16497e+06	3.99253e+06	3.56414e+06	4.25556e+06	4.98928e+06	1.53318e+06	1.33409e+06	1.40518e+06	1.64501e+06	2.17811e+06	1.68856e+06
O75695	Protein XRP2 OS=Homo sapiens OX=9606 GN=RP2 PE=1 SV=4	17	3.21897e+07	2.33099e+07	2.77013e+07	3.31398e+07	2.87334e+07	3.19745e+07	3.56513e+07	4.37569e+07	3.50783e+07	3.56046e+07	3.10193e+07	2.43368e+07	1.93838e+07	2.94456e+07	3.05118e+07	2.41528e+07	2.06139e+07	2.32618e+07
O75715	Epididymal secretory glutathione peroxidase OS=Homo sapiens OX=9606 GN=GPX5 PE=1 SV=1	1	983704	957182	1.20264e+06	1.48217e+06	1.02718e+06	1.52262e+06	406163	965905	519483	534797	507306	506213	1.53839e+06	1.60328e+06	1.49707e+06	1.41874e+06	2.47153e+06	1.31679e+06
O75716	Serine/threonine-protein kinase 16 OS=Homo sapiens OX=9606 GN=STK16 PE=1 SV=4	5	1.47013e+06	1.4318e+06	1.53817e+06	1.15163e+06	1.2581e+06	1.42878e+06	1.1101e+06	1.22475e+06	1.16759e+06	1.14621e+06	1.06211e+06	965782	2.68942e+06	3.52441e+06	3.591e+06	3.30747e+06	2.46078e+06	3.22473e+06
O75718	Cartilage-associated protein OS=Homo sapiens OX=9606 GN=CRTAP PE=1 SV=1	20	1.78989e+07	3.38375e+07	2.47566e+07	1.1905e+08	9.52007e+07	5.56128e+07	5.26004e+07	3.73432e+07	4.86844e+07	4.86374e+07	6.65659e+07	6.8164e+07	2.61217e+07	4.41159e+07	3.67111e+07	3.07796e+07	5.24155e+07	3.34919e+07
O75746	Calcium-binding mitochondrial carrier protein Aralar1 OS=Homo sapiens OX=9606 GN=SLC25A12 PE=1 SV=2	17	1.3201e+07	1.14266e+07	1.00681e+07	5.43004e+06	5.50152e+06	8.32098e+06	1.25018e+07	2.78476e+07	1.67186e+07	1.10945e+07	1.05182e+07	1.40612e+07	1.42694e+07	1.21756e+07	1.28307e+07	1.34767e+07	1.31517e+07	1.37021e+07
O75751	Solute carrier family 22 member 3 OS=Homo sapiens OX=9606 GN=SLC22A3 PE=1 SV=1	3	290404	186504	376698	332359	265772	289886	22504.8	26223	11235.6	184799	231050	174247	921364	1.07336e+06	1.04546e+06	1.11868e+06	999907	920682
O75752	UDP-GalNAc:beta-1,3-N-acetylgalactosaminyltransferase 1 OS=Homo sapiens OX=9606 GN=B3GALNT1 PE=1 SV=1	1	6744.92	14342.9	6867.02	3581.17	4561.57	2873.07	29715.4	18932.4	35347.9	20550.7	23415.3	22940.2	7168.31	6512.76	8834.55	7638.37	8207.91	7274.29
O75781	Paralemmin-1 OS=Homo sapiens OX=9606 GN=PALM PE=1 SV=2	6	2.1198e+06	1.12075e+06	860404	563920	666970	1.33221e+06	2.19208e+06	2.12972e+06	2.09239e+06	1.08991e+06	1.60715e+06	1.99098e+06	222984	229573	290356	254834	305465	326564
O75787	Renin receptor OS=Homo sapiens OX=9606 GN=ATP6AP2 PE=1 SV=2	9	3.24182e+06	3.73865e+06	4.54151e+06	4.00167e+06	4.01898e+06	4.50086e+06	1.41254e+07	1.03984e+07	1.40672e+07	1.10705e+07	1.04265e+07	1.18654e+07	2.96137e+06	3.41528e+06	2.80606e+06	3.04791e+06	3.30452e+06	3.43648e+06
O75794	Cell division cycle protein 123 homolog OS=Homo sapiens OX=9606 GN=CDC123 PE=1 SV=1	1	13796.8	15616.2	15479.6	3022.09	810.731	4107.36	12186.5	18368	24013.8	22276.8	16727.9	11036.1	37716.7	827.744	902.337	8626.57	25360.3	9031.96
O75795	UDP-glucuronosyltransferase 2B17 OS=Homo sapiens OX=9606 GN=UGT2B17 PE=1 SV=1	3	4.94026e+06	6.96899e+06	5.31193e+06	6.49241e+06	9.80475e+06	7.04195e+06	4.43867e+06	6.04984e+06	5.6317e+06	4.46832e+06	3.83922e+06	4.71739e+06	4.7606e+06	5.24112e+06	9.10316e+06	7.56437e+06	1.26767e+07	1.05929e+07
O75808	Calpain-15 OS=Homo sapiens OX=9606 GN=CAPN15 PE=1 SV=1	2	316017	283450	283933	291221	296246	238113	28016.1	8603.3	9504.3	14931.7	7394.81	15525.2	48296.7	80605	45783	50495.7	67688.5	68368
O75815	Breast cancer anti-estrogen resistance protein 3 OS=Homo sapiens OX=9606 GN=BCAR3 PE=1 SV=1	7	442482	431911	306330	853776	1.01579e+06	796129	283115	221954	254097	442467	310290	397466	1.21415e+06	1.29531e+06	809403	952064	696533	1.03254e+06
O75821	Eukaryotic translation initiation factor 3 subunit G OS=Homo sapiens OX=9606 GN=EIF3G PE=1 SV=2	12	1.24713e+07	1.02424e+07	1.08796e+07	1.16159e+07	1.20459e+07	1.36078e+07	1.4181e+07	1.57211e+07	1.31582e+07	1.35093e+07	1.42447e+07	1.18874e+07	1.21738e+07	9.97416e+06	9.99562e+06	8.53145e+06	9.16451e+06	9.95138e+06
O75822	Eukaryotic translation initiation factor 3 subunit J OS=Homo sapiens OX=9606 GN=EIF3J PE=1 SV=2	10	6.79504e+06	5.25407e+06	6.099e+06	6.25028e+06	6.07212e+06	7.2773e+06	4.19768e+06	4.63997e+06	3.00681e+06	3.4553e+06	3.76639e+06	3.52767e+06	5.71924e+06	3.85047e+06	4.61011e+06	4.28888e+06	4.40199e+06	4.27553e+06
O75828	Carbonyl reductase [NADPH] 3 OS=Homo sapiens OX=9606 GN=CBR3 PE=1 SV=3	2	1.04512e+06	1.34221e+06	2.01831e+06	1.14405e+06	765111	685782	224044	258257	170730	442361	210598	172242	967753	638478	861006	557801	781991	703021
O75832	26S proteasome non-ATPase regulatory subunit 10 OS=Homo sapiens OX=9606 GN=PSMD10 PE=1 SV=1	6	5.93254e+06	4.53087e+06	4.48965e+06	4.98572e+06	4.91622e+06	4.56948e+06	3.77808e+06	3.82235e+06	4.22158e+06	6.16881e+06	6.192e+06	7.27555e+06	3.8091e+06	2.65587e+06	2.68513e+06	2.39847e+06	2.28625e+06	2.53609e+06
O75841	Uroplakin-1b OS=Homo sapiens OX=9606 GN=UPK1B PE=1 SV=5	3	709455	816158	830679	128658	151214	148374	134922	3791.93	16338.8	42801.2	51227	51944.1	2.33359e+06	1.53259e+06	1.79167e+06	3.16268e+06	1.57485e+06	3.19098e+06
O75843	AP-1 complex subunit gamma-like 2 OS=Homo sapiens OX=9606 GN=AP1G2 PE=1 SV=1	10	2.08787e+06	1.7626e+06	1.72897e+06	2.31458e+06	2.20019e+06	2.61175e+06	554302	1.52611e+06	565184	476669	388825	581247	5.59071e+06	6.8208e+06	4.89613e+06	5.50045e+06	3.98365e+06	5.44371e+06
O75844	CAAX prenyl protease 1 homolog OS=Homo sapiens OX=9606 GN=ZMPSTE24 PE=1 SV=2	17	1.00736e+07	1.29774e+07	1.00299e+07	8.83826e+06	9.29248e+06	9.73842e+06	3.65744e+07	2.91724e+07	4.28096e+07	3.4825e+07	3.35254e+07	3.83253e+07	2.29659e+07	2.54278e+07	2.02425e+07	2.36974e+07	2.77442e+07	2.47252e+07
O75845	Lathosterol oxidase OS=Homo sapiens OX=9606 GN=SC5D PE=1 SV=2	2	3154.74	12085.9	15198.4	14427.5	8456.51	3434.72	916888	738989	1.13253e+06	718544	675607	889106	49529.3	129563	59589	72861.2	193756	68427.2
O75874	Isocitrate dehydrogenase [NADP] cytoplasmic OS=Homo sapiens OX=9606 GN=IDH1 PE=1 SV=2	33	9.48468e+07	9.75983e+07	8.61867e+07	8.49244e+07	9.38081e+07	8.602e+07	4.62292e+07	5.11179e+07	4.17926e+07	4.89385e+07	4.46402e+07	4.33832e+07	9.1915e+07	7.66387e+07	9.14682e+07	8.10747e+07	7.50947e+07	7.31187e+07
O75880	Protein SCO1 homolog, mitochondrial OS=Homo sapiens OX=9606 GN=SCO1 PE=1 SV=1	4	2.7695e+06	3.74724e+06	3.21935e+06	1.57484e+06	1.94599e+06	1.92458e+06	6.67172e+06	4.52638e+06	6.78639e+06	3.90329e+06	5.56139e+06	7.77503e+06	2.6154e+06	2.11451e+06	1.56628e+06	2.00904e+06	830388	1.81619e+06
O75882	Attractin OS=Homo sapiens OX=9606 GN=ATRN PE=1 SV=2	16	5.88383e+06	6.78045e+06	6.79229e+06	5.46467e+06	5.77394e+06	6.10108e+06	6.0942e+06	7.89844e+06	5.90002e+06	5.21192e+06	5.10502e+06	5.91342e+06	3.11233e+06	3.6473e+06	3.92528e+06	3.33683e+06	4.63893e+06	3.88282e+06
O75884	Serine hydrolase RBBP9 OS=Homo sapiens OX=9606 GN=RBBP9 PE=1 SV=2	3	3.13967e+06	2.94493e+06	3.12511e+06	2.75107e+06	2.66694e+06	3.47586e+06	1.72937e+06	2.08203e+06	1.82432e+06	2.0041e+06	2.33673e+06	1.96122e+06	2.91472e+06	3.56552e+06	2.65672e+06	2.70551e+06	2.15102e+06	2.54798e+06
O75886	Signal transducing adapter molecule 2 OS=Homo sapiens OX=9606 GN=STAM2 PE=1 SV=1	2	890849	627071	923971	831140	800564	1.11501e+06	1.04568e+06	1.78187e+06	774610	784401	549574	1.07108e+06	346857	448293	451230	264481	266754	179961
O75888	Tumor necrosis factor ligand superfamily member 13 OS=Homo sapiens OX=9606 GN=TNFSF13 PE=1 SV=1	1	3187.45	2885.96	2462.25	2568.88	1813.34	1870.15	3285.55	1596.1	3324.26	3314.72	4783.53	2816.61	31779.5	32854.7	15305.7	40776	39975.3	43457.9
O75891	Cytosolic 10-formyltetrahydrofolate dehydrogenase OS=Homo sapiens OX=9606 GN=ALDH1L1 PE=1 SV=2	5	2.59298e+06	2.57458e+06	2.23581e+06	2.17343e+06	2.37735e+06	2.66021e+06	639801	1.08694e+06	774020	532721	407956	693488	937119	1.31332e+06	1.62002e+06	1.28706e+06	1.82456e+06	1.62214e+06
O75901	Ras association domain-containing protein 9 OS=Homo sapiens OX=9606 GN=RASSF9 PE=2 SV=2	2	942818	1.70271e+06	1.22072e+06	975561	1.06202e+06	519478	277076	159341	368649	481601	384660	235244	1.4603e+06	1.73773e+06	2.43682e+06	2.32904e+06	4.08879e+06	2.24137e+06
O75907	Diacylglycerol O-acyltransferase 1 OS=Homo sapiens OX=9606 GN=DGAT1 PE=1 SV=2	2	1.46002e+06	969826	1.15028e+06	840334	796750	1.36864e+06	1.11487e+06	912430	820525	510476	712795	875069	211620	295897	405724	431828	630918	447353
O75909	Cyclin-K OS=Homo sapiens OX=9606 GN=CCNK PE=1 SV=2	1	5498.32	2589.46	84449.8	100333	99141.7	106507	9347.91	2243.62	13417.5	746.397	3261.68	7814.03	85523.2	117998	86960.2	96712	117333	79622.5
O75911	Short-chain dehydrogenase/reductase 3 OS=Homo sapiens OX=9606 GN=DHRS3 PE=1 SV=2	3	721824	612111	566078	159817	258542	532434	63946	24263.2	67128.3	198311	130934	53321.3	419468	308015	138795	120615	126681	97223
O75914	Serine/threonine-protein kinase PAK 3 OS=Homo sapiens OX=9606 GN=PAK3 PE=1 SV=2	1	544337	932114	686393	836997	526670	473666	373297	644985	552755	429954	330375	382962	969059	647118	1.11168e+06	834064	1.41031e+06	1.04799e+06
O75915	PRA1 family protein 3 OS=Homo sapiens OX=9606 GN=ARL6IP5 PE=1 SV=1	10	8.08653e+06	6.84805e+06	5.81254e+06	4.65336e+06	5.86955e+06	7.16617e+06	1.43578e+07	1.23304e+07	1.98006e+07	2.37971e+07	1.5724e+07	1.85821e+07	7.69152e+06	1.00786e+07	7.48889e+06	7.9612e+06	8.75189e+06	8.08673e+06
O75923	Dysferlin OS=Homo sapiens OX=9606 GN=DYSF PE=1 SV=1	32	6.86096e+07	2.16245e+07	2.89465e+07	2.80872e+07	1.93389e+07	3.85557e+07	8.95009e+06	2.77385e+07	1.17123e+07	1.53738e+07	9.89228e+06	1.03024e+07	3.70971e+07	2.74926e+07	3.92414e+07	3.13578e+07	4.65515e+07	3.15706e+07
O75935	Dynactin subunit 3 OS=Homo sapiens OX=9606 GN=DCTN3 PE=1 SV=1	5	1.2818e+07	1.04686e+07	1.04243e+07	1.15052e+07	1.04214e+07	1.1442e+07	7.08067e+06	1.23122e+07	9.33735e+06	9.81845e+06	1.09634e+07	1.09829e+07	6.92373e+06	6.16372e+06	9.16604e+06	7.34519e+06	9.93617e+06	8.48772e+06
O75937	DnaJ homolog subfamily C member 8 OS=Homo sapiens OX=9606 GN=DNAJC8 PE=1 SV=2	13	7.65667e+06	7.76541e+06	6.99988e+06	8.57419e+06	7.39242e+06	7.96783e+06	7.6995e+06	9.09172e+06	7.09364e+06	5.72441e+06	5.60551e+06	5.98533e+06	5.97813e+06	4.33227e+06	4.55179e+06	3.80797e+06	4.12234e+06	4.11061e+06
O75947	ATP synthase subunit d, mitochondrial OS=Homo sapiens OX=9606 GN=ATP5PD PE=1 SV=3	14	1.27953e+07	1.05988e+07	1.02841e+07	1.21636e+07	9.15177e+06	8.35433e+06	2.07316e+07	2.8493e+07	1.80594e+07	1.45344e+07	1.6082e+07	1.97238e+07	1.76262e+07	1.82978e+07	1.62264e+07	1.71289e+07	1.35871e+07	1.43759e+07
O75954	Tetraspanin-9 OS=Homo sapiens OX=9606 GN=TSPAN9 PE=1 SV=1	4	2.04506e+06	1.93677e+06	2.78804e+06	2.7756e+06	3.13315e+06	3.1603e+06	3.89722e+06	3.54017e+06	3.73706e+06	3.5315e+06	4.25146e+06	3.80807e+06	876424	1.47035e+06	1.52518e+06	901085	1.36924e+06	995526
O75955	Flotillin-1 OS=Homo sapiens OX=9606 GN=FLOT1 PE=1 SV=3	37	1.95358e+08	1.46892e+08	1.35449e+08	1.26348e+08	1.46693e+08	1.6027e+08	1.16656e+08	1.25719e+08	1.03298e+08	1.00837e+08	1.05077e+08	9.98057e+07	1.63906e+08	1.43676e+08	1.42142e+08	1.40215e+08	1.58129e+08	1.20351e+08
O75962	Triple functional domain protein OS=Homo sapiens OX=9606 GN=TRIO PE=1 SV=2	25	7.19636e+06	5.21607e+06	4.9381e+06	4.53315e+06	5.27345e+06	5.42469e+06	9.29396e+06	9.22491e+06	8.35997e+06	1.12108e+07	1.09903e+07	8.57056e+06	4.32178e+06	5.13022e+06	5.72162e+06	5.44284e+06	5.57289e+06	4.7106e+06
O75964	ATP synthase subunit g, mitochondrial OS=Homo sapiens OX=9606 GN=ATP5MG PE=1 SV=3	4	6.14289e+06	8.62441e+06	7.64623e+06	4.05748e+06	4.783e+06	6.39208e+06	1.57706e+07	8.44431e+06	1.66536e+07	1.07738e+07	1.29272e+07	1.86655e+07	7.28239e+06	8.28203e+06	4.74779e+06	9.9973e+06	6.29059e+06	7.38492e+06
O75970	Multiple PDZ domain protein OS=Homo sapiens OX=9606 GN=MPDZ PE=1 SV=2	2	622466	352321	755216	811639	665600	946110	711674	549214	100893	400309	442699	466827	106742	1.24469e+06	103117	611745	397422	605408
O75976	Carboxypeptidase D OS=Homo sapiens OX=9606 GN=CPD PE=1 SV=2	52	1.19814e+07	1.40297e+07	1.59594e+07	1.19196e+07	1.37258e+07	1.52048e+07	6.46614e+07	7.25161e+07	6.04544e+07	4.98308e+07	5.25084e+07	5.78365e+07	1.55242e+07	1.84388e+07	1.5791e+07	1.77182e+07	2.40956e+07	1.72846e+07
O76003	Glutaredoxin-3 OS=Homo sapiens OX=9606 GN=GLRX3 PE=1 SV=2	19	2.54568e+07	2.76799e+07	3.3484e+07	3.21519e+07	2.89425e+07	3.06265e+07	2.79003e+07	3.56636e+07	2.53413e+07	2.45013e+07	2.24172e+07	2.29699e+07	2.26574e+07	1.88081e+07	1.72333e+07	1.93867e+07	1.47132e+07	1.89225e+07
O76015	Keratin, type I cuticular Ha8 OS=Homo sapiens OX=9606 GN=KRT38 PE=1 SV=3	1	835034	1.36358e+06	1.02672e+06	736319	2.19647e+06	1.07488e+06	457321	180436	264230	412020	613403	590444	3.34228e+06	5.20142e+06	2.89439e+06	4.15349e+06	9.07078e+06	5.96492e+06
O76021	Ribosomal L1 domain-containing protein 1 OS=Homo sapiens OX=9606 GN=RSL1D1 PE=1 SV=3	5	138745	129233	252327	215913	274832	189670	1.30814e+06	795036	1.35308e+06	840373	1.45449e+06	1.43705e+06	245814	255804	141478	228343	510525	231170
O76024	Wolframin OS=Homo sapiens OX=9606 GN=WFS1 PE=1 SV=2	19	1.1363e+06	1.19013e+06	1.04789e+06	802072	917521	638904	2.68304e+07	1.3777e+07	3.01368e+07	2.77692e+07	2.12664e+07	2.56335e+07	9.60658e+06	1.2395e+07	7.74362e+06	7.50097e+06	7.34287e+06	6.56053e+06
O76027	Annexin A9 OS=Homo sapiens OX=9606 GN=ANXA9 PE=1 SV=3	2	488396	199824	210402	56340.3	51661.6	80873.7	38105.3	6852.98	1698.35	9456.92	4386.58	30622.6	692820	1.03552e+06	775490	734583	402281	702513
O76031	ATP-dependent Clp protease ATP-binding subunit clpX-like, mitochondrial OS=Homo sapiens OX=9606 GN=CLPX PE=1 SV=2	6	739167	1.32385e+06	1.11816e+06	917044	884817	1.17205e+06	2.73846e+06	1.72822e+06	2.69813e+06	1.76407e+06	1.6308e+06	2.832e+06	1.36449e+06	1.76227e+06	1.41248e+06	1.57219e+06	1.86385e+06	1.63308e+06
O76041	Nebulette OS=Homo sapiens OX=9606 GN=NEBL PE=1 SV=1	2	1.7508e+06	1.93437e+06	3.13019e+06	2.20139e+06	1.56249e+06	1.52257e+06	1.57955e+06	1.68343e+06	897667	938110	726117	868493	2.38641e+06	2.31499e+06	2.1013e+06	1.88585e+06	2.7364e+06	1.56951e+06
O76054	SEC14-like protein 2 OS=Homo sapiens OX=9606 GN=SEC14L2 PE=1 SV=1	10	2.3516e+06	2.0187e+06	2.43961e+06	3.25792e+06	5.15612e+06	4.59779e+06	2.3175e+06	1.40633e+06	2.51785e+06	2.21456e+06	2.10706e+06	2.32259e+06	5.61732e+06	5.08412e+06	4.88241e+06	6.41119e+06	4.89156e+06	5.76681e+06
O76070	Gamma-synuclein OS=Homo sapiens OX=9606 GN=SNCG PE=1 SV=2	2	1.29092e+06	876429	945054	615986	953481	1.38694e+06	686093	402628	703968	1.01377e+06	1.10753e+06	1.06664e+06	1.33109e+06	1.10524e+06	853016	1.04901e+06	656635	739441
O76071	Probable cytosolic iron-sulfur protein assembly protein CIAO1 OS=Homo sapiens OX=9606 GN=CIAO1 PE=1 SV=1	7	2.12899e+06	2.4315e+06	2.5304e+06	2.95103e+06	2.37276e+06	1.85613e+06	3.22358e+06	4.05432e+06	2.89948e+06	3.45091e+06	3.49214e+06	3.67528e+06	3.68825e+06	3.20972e+06	3.71458e+06	3.99747e+06	3.99801e+06	3.75044e+06
O76074	cGMP-specific 3',5'-cyclic phosphodiesterase OS=Homo sapiens OX=9606 GN=PDE5A PE=1 SV=2	2	69313.6	34564.1	32182.5	20017.8	23624	96067.2	371818	484177	240993	185624	203747	267045	126561	125412	125603	223950	138241	198206
O76081	Regulator of G-protein signaling 20 OS=Homo sapiens OX=9606 GN=RGS20 PE=1 SV=4	3	14931	10560.4	12748.5	729800	583296	408897	2.54112e+06	3.09248e+06	2.10309e+06	1.63274e+06	1.57839e+06	1.79108e+06	71831.7	12695.5	24000.7	19784.6	4677.51	10365
O76094	Signal recognition particle subunit SRP72 OS=Homo sapiens OX=9606 GN=SRP72 PE=1 SV=3	20	6.34546e+06	7.32311e+06	5.86463e+06	5.79395e+06	6.96034e+06	5.48314e+06	1.4137e+07	1.34895e+07	1.36018e+07	1.18241e+07	1.31021e+07	1.46448e+07	1.55455e+07	1.2437e+07	1.21788e+07	1.23408e+07	1.20694e+07	1.1569e+07
O76095	Protein JTB OS=Homo sapiens OX=9606 GN=JTB PE=1 SV=1	3	361480	425908	372937	293098	204434	362826	2.15921e+06	1.86358e+06	2.12825e+06	1.53637e+06	1.94819e+06	1.96204e+06	613764	633586	351786	668372	891749	543785
O94760	N(G),N(G)-dimethylarginine dimethylaminohydrolase 1 OS=Homo sapiens OX=9606 GN=DDAH1 PE=1 SV=3	20	7.90134e+07	7.5775e+07	8.17231e+07	8.77094e+07	9.92214e+07	8.29173e+07	7.22986e+07	1.00439e+08	6.90716e+07	8.10872e+07	6.82382e+07	7.05034e+07	6.52546e+07	7.32706e+07	5.8319e+07	5.70391e+07	5.39076e+07	5.28302e+07
O94766	Galactosylgalactosylxylosylprotein 3-beta-glucuronosyltransferase 3 OS=Homo sapiens OX=9606 GN=B3GAT3 PE=1 SV=2	9	934498	964694	964275	950439	1.13285e+06	1.02419e+06	6.66907e+06	4.09193e+06	7.17525e+06	6.22674e+06	6.81445e+06	7.54429e+06	3.24096e+06	3.54786e+06	2.6733e+06	3.03105e+06	3.30579e+06	2.45799e+06
O94776	Metastasis-associated protein MTA2 OS=Homo sapiens OX=9606 GN=MTA2 PE=1 SV=1	5	362410	593505	611531	573141	607262	793013	688270	806850	605646	359897	511288	544773	318718	401886	498622	200505	397877	310260
O94788	Retinal dehydrogenase 2 OS=Homo sapiens OX=9606 GN=ALDH1A2 PE=1 SV=3	5	2.79526e+06	752678	556909	605123	568660	1.73709e+06	392846	926800	245749	498160	47919.7	93017.7	3.21905e+06	2.21439e+06	2.73436e+06	5.73476e+06	5.98873e+06	6.33272e+06
O94804	Serine/threonine-protein kinase 10 OS=Homo sapiens OX=9606 GN=STK10 PE=1 SV=1	16	1.23328e+07	1.3203e+07	9.57917e+06	1.11167e+07	1.0786e+07	9.94216e+06	9.31499e+06	1.05206e+07	7.36915e+06	9.18706e+06	9.30299e+06	8.20861e+06	1.14277e+07	1.40261e+07	1.40475e+07	1.43055e+07	2.21482e+07	1.33537e+07
O94808	Glutamine--fructose-6-phosphate aminotransferase [isomerizing] 2 OS=Homo sapiens OX=9606 GN=GFPT2 PE=1 SV=3	1	9154.12	1239.58	1702.17	27775.6	32253	31086.7	54012.3	39543.4	142037	145164	230253	83221.3	2989.72	7221.2	37025.3	2557.11	1063.16	2365.97
O94811	Tubulin polymerization-promoting protein OS=Homo sapiens OX=9606 GN=TPPP PE=1 SV=1	2	266530	263335	927486	767847	752266	737567	928634	494597	892484	617742	691372	904741	977328	1.24704e+06	835337	745066	1.05033e+06	931366
O94813	Slit homolog 2 protein OS=Homo sapiens OX=9606 GN=SLIT2 PE=1 SV=1	2	82278.1	126133	173998	169078	41094.9	69674.9	293648	190139	221767	170553	187684	168116	213521	165848	289803	206296	242485	236343
O94817	Ubiquitin-like protein ATG12 OS=Homo sapiens OX=9606 GN=ATG12 PE=1 SV=1	3	703737	562974	632635	713998	631943	622412	1.43353e+06	2.36667e+06	1.19663e+06	1.60396e+06	1.7012e+06	1.33304e+06	711073	763010	926649	717302	925802	816866
O94819	Kelch repeat and BTB domain-containing protein 11 OS=Homo sapiens OX=9606 GN=KBTBD11 PE=1 SV=1	2	201650	153044	106310	43646.2	41947.6	30577.9	12883.4	51582.4	30693.4	8080.8	36855.9	12248.3	151897	89377.8	148229	209056	140735	144983
O94826	Mitochondrial import receptor subunit TOM70 OS=Homo sapiens OX=9606 GN=TOMM70 PE=1 SV=1	22	1.44547e+07	1.56075e+07	1.36447e+07	9.48627e+06	1.12701e+07	1.44662e+07	2.12812e+07	2.58966e+07	2.68346e+07	1.74209e+07	1.71709e+07	2.34062e+07	1.99608e+07	1.98728e+07	1.50086e+07	2.06211e+07	1.42208e+07	1.81415e+07
O94827	Pleckstrin homology domain-containing family G member 5 OS=Homo sapiens OX=9606 GN=PLEKHG5 PE=1 SV=3	2	65565.9	74482.6	87464.5	139322	100244	57291.8	58456.2	46794.1	35732.2	30679.5	81959.7	39615.5	39744.2	52795.5	45662.9	59310	28420.6	44592.4
O94830	Phospholipase DDHD2 OS=Homo sapiens OX=9606 GN=DDHD2 PE=1 SV=2	2	156882	156203	133266	188579	213854	232894	171021	170742	180504	121010	122280	149798	130285	107197	147056	111172	130926	114183
O94832	Unconventional myosin-Id OS=Homo sapiens OX=9606 GN=MYO1D PE=1 SV=2	78	2.10935e+08	2.16429e+08	2.38565e+08	2.06118e+08	1.98714e+08	1.98272e+08	3.89706e+07	2.81697e+07	3.63666e+07	2.2562e+07	2.99399e+07	2.83487e+07	7.52732e+07	1.48865e+08	1.50837e+08	1.36393e+08	1.2148e+08	1.53913e+08
O94854	Uncharacterized protein KIAA0754 OS=Homo sapiens OX=9606 GN=KIAA0754 PE=2 SV=4	3	128070	118867	113414	110215	120221	104656	202568	255677	293443	223333	300627	228272	224741	454871	342790	378573	221907	365237
O94855	Protein transport protein Sec24D OS=Homo sapiens OX=9606 GN=SEC24D PE=1 SV=2	8	3.53155e+06	3.24184e+06	4.3654e+06	3.85499e+06	3.79532e+06	4.49333e+06	2.7431e+06	3.634e+06	2.44048e+06	2.6934e+06	2.83554e+06	3.36729e+06	3.78236e+06	5.42414e+06	6.00836e+06	3.35307e+06	5.47849e+06	4.08456e+06
O94874	E3 UFM1-protein ligase 1 OS=Homo sapiens OX=9606 GN=UFL1 PE=1 SV=2	33	7.23515e+06	1.00576e+07	9.03815e+06	7.85251e+06	1.01462e+07	9.15217e+06	4.07031e+07	2.48215e+07	4.41062e+07	4.02016e+07	4.16213e+07	4.45006e+07	1.28391e+07	1.29353e+07	1.63037e+07	1.68858e+07	1.63394e+07	1.67377e+07
O94875	Sorbin and SH3 domain-containing protein 2 OS=Homo sapiens OX=9606 GN=SORBS2 PE=1 SV=3	3	494617	323553	329728	246557	297079	393995	170225	447304	133179	71610.5	144055	139881	359553	425817	289766	342903	273960	266776
O94886	CSC1-like protein 1 OS=Homo sapiens OX=9606 GN=TMEM63A PE=1 SV=3	5	2.55077e+06	2.45076e+06	2.74409e+06	1.75117e+06	2.13759e+06	2.67829e+06	2.09954e+06	2.97935e+06	2.0792e+06	2.22128e+06	1.47405e+06	1.99626e+06	2.01958e+06	2.54849e+06	1.94288e+06	2.08903e+06	2.95376e+06	1.78256e+06
O94887	FERM, ARHGEF and pleckstrin domain-containing protein 2 OS=Homo sapiens OX=9606 GN=FARP2 PE=1 SV=3	9	2.64799e+06	2.29863e+06	2.73882e+06	1.99773e+06	1.87586e+06	2.23102e+06	1.38654e+06	1.19447e+06	936593	898637	931772	994103	962792	1.72865e+06	1.5939e+06	1.24004e+06	860072	1.29064e+06
O94898	Leucine-rich repeats and immunoglobulin-like domains protein 2 OS=Homo sapiens OX=9606 GN=LRIG2 PE=2 SV=3	3	74171.1	91526.2	96690.9	70854.6	79701.5	60455.4	84785.5	96397.7	100660	147561	177613	96416.8	34738.6	36849.7	32892.9	46280.1	44659.5	46842.6
O94903	Pyridoxal phosphate homeostasis protein OS=Homo sapiens OX=9606 GN=PLPBP PE=1 SV=1	6	4.8518e+06	4.35813e+06	5.13682e+06	3.98137e+06	4.87183e+06	5.6261e+06	1.16656e+06	1.62727e+06	1.0901e+06	1.21218e+06	963135	1.08313e+06	3.05704e+06	2.79318e+06	2.60061e+06	2.10547e+06	2.15821e+06	2.24494e+06
O94905	Erlin-2 OS=Homo sapiens OX=9606 GN=ERLIN2 PE=1 SV=1	30	3.70564e+07	4.64001e+07	3.9095e+07	2.98036e+07	3.72071e+07	3.26932e+07	3.83357e+07	4.74507e+07	4.44827e+07	3.67314e+07	3.64437e+07	4.43962e+07	7.17805e+07	7.62158e+07	5.90031e+07	6.67536e+07	8.9424e+07	6.749e+07
O94906	Pre-mRNA-processing factor 6 OS=Homo sapiens OX=9606 GN=PRPF6 PE=1 SV=1	4	677402	2.34381e+06	751798	1.15358e+06	462207	255984	1.53338e+06	2.6433e+06	4.10635e+06	1.05437e+06	1.35709e+06	1.46197e+06	2.9909e+06	719856	849757	1.39373e+06	1.43609e+06	1.89924e+06
O94907	Dickkopf-related protein 1 OS=Homo sapiens OX=9606 GN=DKK1 PE=1 SV=1	4	82108.1	156563	121842	190777	328038	149661	2.13668e+06	1.69038e+06	1.56052e+06	2.31713e+06	1.64108e+06	1.83944e+06	422650	511379	360121	720645	663580	834285
O94910	Adhesion G protein-coupled receptor L1 OS=Homo sapiens OX=9606 GN=ADGRL1 PE=1 SV=1	2	9651.59	25712	20225.3	10251.4	15211.8	6444.97	319391	168084	233335	195684	228009	201611	1562.64	15156.9	18146	50042.2	70117.5	69944.4
O94911	ATP-binding cassette sub-family A member 8 OS=Homo sapiens OX=9606 GN=ABCA8 PE=1 SV=3	5	5.67225e+06	2.9608e+06	2.58837e+06	2.76092e+06	2.54956e+06	3.39434e+06	453594	5.19411e+06	1.11777e+06	3.20504e+06	417239	771468	3.76339e+06	2.42679e+06	3.44906e+06	3.31622e+06	5.14119e+06	3.52427e+06
O94913	Pre-mRNA cleavage complex 2 protein Pcf11 OS=Homo sapiens OX=9606 GN=PCF11 PE=1 SV=3	2	14798.8	5200.44	4826.48	10442	4663.6	3134.08	94511	80802.4	105297	66286.8	70929.4	93830.4	5750.94	9601.41	15790.5	8886.77	10461.8	6781.57
O94915	Protein furry homolog-like OS=Homo sapiens OX=9606 GN=FRYL PE=1 SV=2	14	3.88968e+06	3.18046e+06	3.53583e+06	3.48339e+06	3.60105e+06	4.057e+06	2.15164e+06	2.39956e+06	1.97678e+06	1.86571e+06	1.85727e+06	1.88067e+06	4.80114e+06	5.20039e+06	5.05097e+06	4.77911e+06	4.68331e+06	4.76173e+06
O94919	Endonuclease domain-containing 1 protein OS=Homo sapiens OX=9606 GN=ENDOD1 PE=1 SV=2	11	3.88709e+06	4.10851e+06	5.08737e+06	3.60251e+06	5.54037e+06	3.24119e+06	1.03619e+07	6.5611e+06	1.00145e+07	1.1689e+07	1.20604e+07	1.16261e+07	8.79073e+06	1.26898e+07	1.01508e+07	1.23715e+07	2.48214e+07	1.48124e+07
O94923	D-glucuronyl C5-epimerase OS=Homo sapiens OX=9606 GN=GLCE PE=1 SV=3	1	372420	373543	394156	275491	173825	263474	334377	367480	409008	326918	401327	318607	204995	285347	301624	333020	642455	310513
O94925	Glutaminase kidney isoform, mitochondrial OS=Homo sapiens OX=9606 GN=GLS PE=1 SV=1	12	8.84523e+06	1.04142e+07	1.01023e+07	1.19162e+07	1.1458e+07	1.19071e+07	1.85189e+07	1.89457e+07	1.87297e+07	1.20423e+07	1.62411e+07	1.9554e+07	1.2824e+07	1.55755e+07	1.54547e+07	1.50689e+07	2.00915e+07	1.44693e+07
O94927	HAUS augmin-like complex subunit 5 OS=Homo sapiens OX=9606 GN=HAUS5 PE=1 SV=2	2	2.97272e+06	1.77062e+06	1.21633e+06	1.06162e+06	644683	746683	71070.2	68693.9	52035.8	364903	537410	548325	5.17138e+06	1.61732e+06	1.92168e+06	2.78728e+06	4.1582e+06	2.4266e+06
O94955	Rho-related BTB domain-containing protein 3 OS=Homo sapiens OX=9606 GN=RHOBTB3 PE=1 SV=2	1	70773.4	42189.5	57991.8	67608.7	61830.4	65802.4	52941.3	34154.4	26335.7	30501	54529.7	32458.3	82993.3	135273	152915	119382	108476	124723
O94964	Protein SOGA1 OS=Homo sapiens OX=9606 GN=SOGA1 PE=1 SV=2	3	877174	589396	438684	983779	707454	1.27751e+06	427277	382882	417874	472593	331550	261235	93032.7	60367.6	129020	77528	67375.3	6367.31
O94966	Ubiquitin carboxyl-terminal hydrolase 19 OS=Homo sapiens OX=9606 GN=USP19 PE=1 SV=2	5	334611	329053	306212	373292	326842	447693	560337	558197	510442	690431	461395	464889	455224	352348	401072	223433	280034	286546
O94967	WD repeat-containing protein 47 OS=Homo sapiens OX=9606 GN=WDR47 PE=1 SV=1	1	271374	308976	79401.6	378947	233402	258652	568641	520088	553623	907683	868022	574063	2.33085e+06	1.6259e+06	1.21049e+06	1.2553e+06	1.32667e+06	1.52157e+06
O94973	AP-2 complex subunit alpha-2 OS=Homo sapiens OX=9606 GN=AP2A2 PE=1 SV=2	32	5.03714e+07	6.56395e+07	4.95414e+07	4.56926e+07	4.62529e+07	4.14419e+07	4.28633e+07	5.91821e+07	3.88616e+07	2.8781e+07	2.03925e+07	2.29939e+07	7.45091e+07	6.23851e+07	9.69662e+07	8.51206e+07	9.27875e+07	9.59043e+07
O94979	Protein transport protein Sec31A OS=Homo sapiens OX=9606 GN=SEC31A PE=1 SV=3	35	3.47543e+07	3.38428e+07	4.14717e+07	3.93876e+07	3.44272e+07	3.93436e+07	3.63614e+07	3.48628e+07	3.25468e+07	3.40678e+07	3.27737e+07	3.24949e+07	4.9128e+07	5.10269e+07	4.84296e+07	4.16737e+07	4.26543e+07	4.3749e+07
O94985	Calsyntenin-1 OS=Homo sapiens OX=9606 GN=CLSTN1 PE=1 SV=1	6	716240	743384	1.27343e+06	1.31637e+06	2.70031e+06	729069	745746	812555	813022	488304	518926	611082	479808	557250	368040	533453	495948	545065
O94989	Rho guanine nucleotide exchange factor 15 OS=Homo sapiens OX=9606 GN=ARHGEF15 PE=1 SV=4	2	37893.6	43469.1	57302.8	74180.2	43707.3	60944.2	8150.74	9889.78	13963.7	2847.29	9042.61	26580.7	47002	59710.8	74223.8	106976	144123	83331.2
O94992	Protein HEXIM1 OS=Homo sapiens OX=9606 GN=HEXIM1 PE=1 SV=1	1	26580.1	40695.5	16980.3	28046.6	40530.3	34498.2	56041.4	84387.2	20693.7	2130.14	3360.4	26008.9	32024.7	84735	54605.8	46658.4	26439.7	31446.7
O95049	Tight junction protein ZO-3 OS=Homo sapiens OX=9606 GN=TJP3 PE=1 SV=3	14	1.60215e+07	1.15241e+07	1.26145e+07	8.68587e+06	9.37603e+06	9.74737e+06	663363	404732	548360	1.10606e+06	393795	1.07779e+06	6.20578e+06	1.03611e+07	7.74317e+06	1.06572e+07	1.33696e+07	8.0404e+06
O95067	G2/mitotic-specific cyclin-B2 OS=Homo sapiens OX=9606 GN=CCNB2 PE=1 SV=1	1	55697.5	47754.1	51728.1	81655.9	40575.6	52911.9	65256.7	63093.1	61708.2	41610.6	48626.3	58559.4	21555.3	55370.6	38012	54693.3	46138.2	46562.4
O95070	Protein YIF1A OS=Homo sapiens OX=9606 GN=YIF1A PE=1 SV=2	3	391373	366043	340668	321678	191303	197009	2.71326e+06	1.73023e+06	3.19475e+06	3.85046e+06	3.49015e+06	2.96895e+06	976077	933431	411226	669909	1.16805e+06	917853
O95081	Arf-GAP domain and FG repeat-containing protein 2 OS=Homo sapiens OX=9606 GN=AGFG2 PE=1 SV=2	1	214647	258754	282633	214364	257957	293516	69972.2	122485	84940.5	64790	72960.1	107211	237444	172432	144648	160790	137758	135722
O95084	Serine protease 23 OS=Homo sapiens OX=9606 GN=PRSS23 PE=1 SV=1	8	415272	429044	414633	436574	517076	269334	5.57e+06	5.49541e+06	5.14584e+06	5.81009e+06	5.69468e+06	6.92121e+06	787038	525586	391211	706246	679051	764745
O95139	NADH dehydrogenase [ubiquinone] 1 beta subcomplex subunit 6 OS=Homo sapiens OX=9606 GN=NDUFB6 PE=1 SV=3	5	968448	847201	815597	482728	618864	728448	3.03294e+06	2.59341e+06	4.46973e+06	2.08151e+06	2.46576e+06	3.67455e+06	1.34841e+06	1.31431e+06	1.33753e+06	1.47002e+06	1.41116e+06	1.18399e+06
O95140	Mitofusin-2 OS=Homo sapiens OX=9606 GN=MFN2 PE=1 SV=3	10	6.24057e+06	6.21009e+06	4.67792e+06	3.31202e+06	4.13831e+06	4.74276e+06	6.44556e+06	6.37785e+06	9.75512e+06	7.78469e+06	7.29271e+06	8.70644e+06	7.59974e+06	6.41187e+06	6.17954e+06	7.89133e+06	1.06287e+07	8.98206e+06
O95150	Tumor necrosis factor ligand superfamily member 15 OS=Homo sapiens OX=9606 GN=TNFSF15 PE=1 SV=2	1	2538.75	2079.59	2071.48	1216.18	2393.42	6913.37	2877.89	11197.2	3450.91	18032.1	6952.65	9188.72	8855.85	5149.37	5333.9	9309.96	6160.12	6529.02
O95154	Aflatoxin B1 aldehyde reductase member 3 OS=Homo sapiens OX=9606 GN=AKR7A3 PE=1 SV=2	7	3.7053e+06	3.83189e+06	2.48221e+06	1.77164e+06	2.20051e+06	2.39285e+06	817936	823450	515331	601764	692304	633827	1.12467e+07	9.17382e+06	8.75563e+06	8.52344e+06	6.16052e+06	9.06106e+06
O95155	Ubiquitin conjugation factor E4 B OS=Homo sapiens OX=9606 GN=UBE4B PE=1 SV=1	9	2.43867e+06	2.07695e+06	2.30496e+06	2.29224e+06	1.70936e+06	2.16613e+06	1.16277e+06	2.21703e+06	1.16008e+06	870446	835842	830022	826669	859699	1.42585e+06	1.04438e+06	858238	883405
O95159	Zinc finger protein-like 1 OS=Homo sapiens OX=9606 GN=ZFPL1 PE=1 SV=2	8	4.00337e+06	4.04349e+06	4.28105e+06	3.80786e+06	3.47442e+06	3.77523e+06	1.18138e+07	7.8179e+06	1.24452e+07	1.00011e+07	1.21323e+07	1.2972e+07	8.28847e+06	6.69227e+06	6.14399e+06	7.04412e+06	6.22407e+06	6.77617e+06
O95163	Elongator complex protein 1 OS=Homo sapiens OX=9606 GN=ELP1 PE=1 SV=3	13	4.65432e+06	4.05395e+06	3.9955e+06	5.14874e+06	5.26367e+06	5.40171e+06	2.39969e+06	2.76287e+06	2.47369e+06	2.2562e+06	2.2235e+06	2.30005e+06	1.68023e+06	2.54075e+06	3.2551e+06	2.04362e+06	3.03456e+06	2.33469e+06
O95164	Ubiquitin-like protein 3 OS=Homo sapiens OX=9606 GN=UBL3 PE=1 SV=1	5	5.27845e+06	3.57781e+06	4.85968e+06	4.34151e+06	2.93596e+06	4.20168e+06	891799	1.31953e+06	1.06051e+06	1.5178e+06	1.10787e+06	1.03664e+06	1.65772e+06	1.86086e+06	2.13772e+06	1.42186e+06	1.37647e+06	1.75095e+06
O95166	Gamma-aminobutyric acid receptor-associated protein OS=Homo sapiens OX=9606 GN=GABARAP PE=1 SV=1	4	1.5166e+06	1.53891e+06	1.70667e+06	1.45069e+06	1.44439e+06	1.8299e+06	2.33681e+06	2.43508e+06	1.82964e+06	1.73301e+06	1.67729e+06	1.92934e+06	1.63222e+06	1.54783e+06	1.467e+06	1.22075e+06	1.76982e+06	1.31175e+06
O95168	NADH dehydrogenase [ubiquinone] 1 beta subcomplex subunit 4 OS=Homo sapiens OX=9606 GN=NDUFB4 PE=1 SV=3	5	1.24915e+06	1.39568e+06	1.43616e+06	725982	805357	889493	6.43459e+06	4.7554e+06	7.04833e+06	3.9776e+06	5.96744e+06	7.6739e+06	2.65713e+06	2.42677e+06	1.48228e+06	3.18168e+06	2.45119e+06	2.81971e+06
O95169	NADH dehydrogenase [ubiquinone] 1 beta subcomplex subunit 8, mitochondrial OS=Homo sapiens OX=9606 GN=NDUFB8 PE=1 SV=1	3	265158	404530	366915	198265	155789	371664	781955	1.56964e+06	1.38274e+06	791610	674861	1.02258e+06	639989	976305	779829	721336	987970	1.04351e+06
O95171	Sciellin OS=Homo sapiens OX=9606 GN=SCEL PE=1 SV=2	19	2.94482e+06	3.28411e+06	6.23192e+06	4.44021e+06	3.03254e+06	2.31027e+06	953731	1.35951e+06	933675	297800	389420	253907	6.80008e+06	9.36303e+06	7.72868e+06	7.79532e+06	6.36673e+06	8.51855e+06
O95182	NADH dehydrogenase [ubiquinone] 1 alpha subcomplex subunit 7 OS=Homo sapiens OX=9606 GN=NDUFA7 PE=1 SV=3	8	4.25612e+06	4.38405e+06	3.33362e+06	3.07383e+06	2.81312e+06	2.9658e+06	9.07079e+06	8.74953e+06	1.06977e+07	8.2502e+06	9.59044e+06	1.44695e+07	8.40763e+06	5.95749e+06	5.24554e+06	7.52821e+06	8.51524e+06	8.98674e+06
O95183	Vesicle-associated membrane protein 5 OS=Homo sapiens OX=9606 GN=VAMP5 PE=1 SV=1	1	506418	372970	253237	383764	482067	613875	246827	723495	390761	749410	402885	371668	849127	779990	574641	443433	397006	531477
O95185	Netrin receptor UNC5C OS=Homo sapiens OX=9606 GN=UNC5C PE=1 SV=2	2	7635.63	3363.01	6386.1	3117.2	9396.68	5584.44	329680	154691	212862	236410	95742.3	87662	9690.9	13511.6	15733.9	4861.6	6857.76	8423.91
O95197	Reticulon-3 OS=Homo sapiens OX=9606 GN=RTN3 PE=1 SV=2	5	3.9177e+06	5.67622e+06	6.25961e+06	4.44847e+06	5.56675e+06	4.86509e+06	1.66414e+07	1.51958e+07	1.51606e+07	1.35671e+07	1.73593e+07	1.75313e+07	6.7775e+06	1.03761e+07	1.15022e+07	1.09576e+07	1.56614e+07	1.33883e+07
O95202	Mitochondrial proton/calcium exchanger protein OS=Homo sapiens OX=9606 GN=LETM1 PE=1 SV=1	20	7.24384e+06	1.08998e+07	9.75068e+06	5.69385e+06	6.7641e+06	6.31411e+06	2.31098e+07	1.71654e+07	2.39105e+07	1.13416e+07	1.42768e+07	2.29011e+07	1.18152e+07	1.76783e+07	1.24585e+07	1.7482e+07	1.24893e+07	1.28779e+07
O95208	Epsin-2 OS=Homo sapiens OX=9606 GN=EPN2 PE=1 SV=3	5	1.42259e+06	1.77746e+06	1.67853e+06	1.21052e+06	978079	1.04551e+06	1.47288e+06	1.03307e+06	1.36873e+06	1.20246e+06	975609	1.3614e+06	1.31016e+06	1.37505e+06	1.44806e+06	878473	926358	871372
O95219	Sorting nexin-4 OS=Homo sapiens OX=9606 GN=SNX4 PE=1 SV=1	12	7.70561e+06	7.51225e+06	8.11897e+06	8.62285e+06	8.04627e+06	8.60049e+06	6.18332e+06	6.96053e+06	5.47766e+06	4.41891e+06	4.72928e+06	5.15514e+06	6.20953e+06	6.76632e+06	7.0267e+06	5.40795e+06	6.39084e+06	5.53332e+06
O95248	Myotubularin-related protein 5 OS=Homo sapiens OX=9606 GN=SBF1 PE=1 SV=4	6	1.34117e+06	1.34735e+06	1.61399e+06	622370	566635	658032	1.03405e+06	597230	350724	336333	333712	252803	777154	1.04104e+06	760585	818246	621606	852807
O95249	Golgi SNAP receptor complex member 1 OS=Homo sapiens OX=9606 GN=GOSR1 PE=1 SV=1	11	2.55211e+06	3.11205e+06	2.2903e+06	1.80764e+06	2.56131e+06	1.83147e+06	8.4738e+06	4.95794e+06	8.22779e+06	5.77688e+06	6.89437e+06	7.25256e+06	5.08804e+06	5.53761e+06	4.39096e+06	4.1582e+06	4.66724e+06	3.74162e+06
O95274	Ly6/PLAUR domain-containing protein 3 OS=Homo sapiens OX=9606 GN=LYPD3 PE=1 SV=2	14	3.06828e+07	3.74865e+07	1.43725e+08	5.67132e+07	3.40655e+07	3.37049e+07	130243	226238	271907	327058	240565	447998	1.6033e+06	1.29159e+06	1.10875e+06	818159	425761	1.06331e+06
O95292	Vesicle-associated membrane protein-associated protein B/C OS=Homo sapiens OX=9606 GN=VAPB PE=1 SV=3	14	1.86102e+07	1.94405e+07	1.46614e+07	1.37318e+07	1.451e+07	1.59682e+07	2.20857e+07	2.3833e+07	2.99256e+07	2.26524e+07	1.91144e+07	2.22322e+07	2.326e+07	2.24891e+07	1.85816e+07	1.9205e+07	2.2952e+07	2.10637e+07
O95294	RasGAP-activating-like protein 1 OS=Homo sapiens OX=9606 GN=RASAL1 PE=1 SV=3	1	37041.3	30093	55074.1	55004.1	15077.2	2949.6	3771.11	1862	1939.39	834.505	1281.32	4803.64	85865	58711.4	97452.2	110500	156008	121835
O95297	Myelin protein zero-like protein 1 OS=Homo sapiens OX=9606 GN=MPZL1 PE=1 SV=1	3	4.84742e+06	4.14347e+06	5.34538e+06	5.56899e+06	5.92326e+06	8.07785e+06	6.02918e+06	7.22581e+06	5.40512e+06	4.77415e+06	4.28271e+06	5.36725e+06	2.82672e+06	4.17625e+06	2.62066e+06	2.14134e+06	1.24141e+06	1.95048e+06
O95298	NADH dehydrogenase [ubiquinone] 1 subunit C2 OS=Homo sapiens OX=9606 GN=NDUFC2 PE=1 SV=1	3	933123	1.02193e+06	679712	279679	418154	427744	3.47063e+06	3.74109e+06	4.46923e+06	2.89713e+06	3.04225e+06	4.40112e+06	1.83452e+06	1.79734e+06	1.45949e+06	1.41595e+06	1.14968e+06	1.65244e+06
O95299	NADH dehydrogenase [ubiquinone] 1 alpha subcomplex subunit 10, mitochondrial OS=Homo sapiens OX=9606 GN=NDUFA10 PE=1 SV=1	20	4.53739e+06	7.38798e+06	6.13924e+06	3.15153e+06	4.62934e+06	4.91824e+06	2.15842e+07	1.69821e+07	2.29583e+07	1.23852e+07	1.70416e+07	2.4293e+07	8.59557e+06	7.38512e+06	4.89219e+06	8.89922e+06	5.55222e+06	7.93625e+06
O95302	Peptidyl-prolyl cis-trans isomerase FKBP9 OS=Homo sapiens OX=9606 GN=FKBP9 PE=1 SV=2	19	6.8757e+06	1.2249e+07	1.09344e+07	1.19055e+07	1.1661e+07	9.07986e+06	6.2741e+07	4.19623e+07	6.59396e+07	5.03918e+07	6.33694e+07	7.45938e+07	1.5578e+07	2.05024e+07	1.72953e+07	1.43767e+07	1.53016e+07	1.32839e+07
O95336	6-phosphogluconolactonase OS=Homo sapiens OX=9606 GN=PGLS PE=1 SV=2	10	5.68906e+06	4.93284e+06	6.09992e+06	5.04052e+06	4.9988e+06	5.82702e+06	4.00417e+06	4.41448e+06	3.38478e+06	2.81793e+06	2.3501e+06	2.56377e+06	1.13655e+07	9.17987e+06	6.81673e+06	6.98898e+06	6.41864e+06	8.4355e+06
O95340	Bifunctional 3'-phosphoadenosine 5'-phosphosulfate synthase 2 OS=Homo sapiens OX=9606 GN=PAPSS2 PE=1 SV=2	14	710781	896882	685211	743750	839021	798489	848969	879231	1.19911e+06	2.9047e+06	1.82044e+06	1.39781e+06	5.31718e+06	8.34236e+06	6.74755e+06	5.95868e+06	5.80286e+06	6.51404e+06
O95347	Structural maintenance of chromosomes protein 2 OS=Homo sapiens OX=9606 GN=SMC2 PE=1 SV=2	15	2.32302e+06	2.2295e+06	2.43644e+06	3.43816e+06	3.43123e+06	2.98113e+06	3.66553e+06	4.0517e+06	3.01554e+06	2.59827e+06	3.07439e+06	2.75774e+06	1.47827e+06	1.37712e+06	1.31659e+06	1.25386e+06	1.23952e+06	1.32259e+06
O95352	Ubiquitin-like modifier-activating enzyme ATG7 OS=Homo sapiens OX=9606 GN=ATG7 PE=1 SV=1	11	2.18531e+07	4.89366e+06	4.65403e+06	4.19834e+06	3.4854e+06	6.41403e+06	3.56689e+06	1.72766e+07	3.94456e+06	7.23295e+06	3.24221e+06	3.41837e+06	9.98306e+06	3.89193e+06	3.95912e+06	3.45983e+06	5.56532e+06	3.28865e+06
O95359	Transforming acidic coiled-coil-containing protein 2 OS=Homo sapiens OX=9606 GN=TACC2 PE=1 SV=3	13	6.77346e+06	5.92331e+06	5.78479e+06	6.57668e+06	6.19347e+06	7.14361e+06	3.20175e+06	5.30972e+06	3.36383e+06	4.51691e+06	3.54329e+06	3.60383e+06	3.81816e+06	3.14038e+06	2.80407e+06	2.04655e+06	2.7178e+06	2.16144e+06
O95361	Tripartite motif-containing protein 16 OS=Homo sapiens OX=9606 GN=TRIM16 PE=1 SV=3	2	14008.4	26557.1	29698.2	19400.3	13553.3	10278.7	53572.3	52982.2	59227.7	68310.3	65503.3	42955.4	151708	75396.1	108977	105885	106106	125922
O95365	Zinc finger and BTB domain-containing protein 7A OS=Homo sapiens OX=9606 GN=ZBTB7A PE=1 SV=1	1	32505.1	61514.1	65564.9	51248.3	40367.1	40174.5	7663.2	23544.7	31244.6	27093	8304.21	20778.4	46254.8	31413.6	45667.8	34760.1	58084.1	44311.9
O95372	Acyl-protein thioesterase 2 OS=Homo sapiens OX=9606 GN=LYPLA2 PE=1 SV=1	10	1.46844e+07	1.25942e+07	1.14941e+07	1.40318e+07	1.32996e+07	1.42454e+07	8.60327e+06	8.99378e+06	8.14773e+06	8.10127e+06	7.23689e+06	7.02034e+06	1.5276e+07	1.51503e+07	1.44847e+07	1.5217e+07	2.04965e+07	1.67243e+07
O95373	Importin-7 OS=Homo sapiens OX=9606 GN=IPO7 PE=1 SV=1	34	1.82624e+07	1.80404e+07	1.95051e+07	2.15653e+07	2.1373e+07	2.40145e+07	6.05092e+07	8.42454e+07	5.01276e+07	4.22205e+07	4.49451e+07	4.85707e+07	1.56357e+07	1.50407e+07	1.45125e+07	1.31087e+07	1.67444e+07	1.32492e+07
O95376	E3 ubiquitin-protein ligase ARIH2 OS=Homo sapiens OX=9606 GN=ARIH2 PE=1 SV=1	2	350309	295194	288031	348697	364035	352244	432596	515381	376364	284748	312050	248611	335403	269181	318645	274339	255046	281655
O95382	Mitogen-activated protein kinase kinase kinase 6 OS=Homo sapiens OX=9606 GN=MAP3K6 PE=1 SV=3	8	2.21636e+06	1.72398e+06	1.59168e+06	1.37529e+06	1.73231e+06	1.92261e+06	453441	389637	463313	301411	424698	327571	404938	307653	281576	383574	234171	231816
O95394	Phosphoacetylglucosamine mutase OS=Homo sapiens OX=9606 GN=PGM3 PE=1 SV=1	18	4.96874e+06	5.21323e+06	5.9159e+06	7.12227e+06	6.17764e+06	6.14394e+06	9.29724e+06	1.08749e+07	9.19772e+06	1.00809e+07	1.1037e+07	9.51812e+06	4.67448e+06	4.25209e+06	3.92064e+06	3.91404e+06	5.57637e+06	3.96097e+06
O95396	Adenylyltransferase and sulfurtransferase MOCS3 OS=Homo sapiens OX=9606 GN=MOCS3 PE=1 SV=1	3	2.05935e+06	1.6139e+06	1.4044e+06	1.48568e+06	1.76983e+06	1.87451e+06	1.42458e+06	1.30213e+06	2.11164e+06	1.71481e+06	1.98837e+06	1.83791e+06	1.41595e+06	1.39483e+06	1.86873e+06	1.73738e+06	3.40572e+06	1.79524e+06
O95400	CD2 antigen cytoplasmic tail-binding protein 2 OS=Homo sapiens OX=9606 GN=CD2BP2 PE=1 SV=1	2	376850	431795	396907	561623	394722	447470	656811	850953	459092	533516	494724	467737	480267	427115	855784	395238	502795	470436
O95425	Supervillin OS=Homo sapiens OX=9606 GN=SVIL PE=1 SV=2	6	1.19172e+06	608170	793238	1.0655e+06	941956	748031	972674	892282	864540	1.03748e+06	1.09329e+06	1.37876e+06	1.32275e+06	1.28771e+06	1.30764e+06	1.11967e+06	1.60885e+06	1.12386e+06
O95427	GPI ethanolamine phosphate transferase 1 OS=Homo sapiens OX=9606 GN=PIGN PE=1 SV=1	2	611976	1.09151e+06	620202	479137	323548	223024	562104	219440	629530	1.19709e+06	1.61697e+06	601463	2.06642e+06	721844	904252	1.57755e+06	1.54721e+06	2.12919e+06
O95433	Activator of 90 kDa heat shock protein ATPase homolog 1 OS=Homo sapiens OX=9606 GN=AHSA1 PE=1 SV=1	19	2.32096e+07	2.06233e+07	2.26115e+07	2.63563e+07	2.55199e+07	2.58586e+07	2.10038e+07	3.72907e+07	2.20461e+07	1.69868e+07	1.75128e+07	1.50018e+07	1.86611e+07	1.70633e+07	1.78506e+07	1.83309e+07	1.28617e+07	1.87442e+07
O95436	Sodium-dependent phosphate transport protein 2B OS=Homo sapiens OX=9606 GN=SLC34A2 PE=1 SV=3	12	1.51346e+06	1.32465e+06	1.2069e+06	812096	799104	795765	2.07292e+06	1.25739e+06	1.99612e+06	2.23732e+06	2.53713e+06	2.16112e+06	1.18008e+07	2.60778e+07	3.26746e+07	2.07054e+07	1.40634e+07	1.94106e+07
O95452	Gap junction beta-6 protein OS=Homo sapiens OX=9606 GN=GJB6 PE=1 SV=2	1	237895	74125.3	540897	367509	37005	18473.3	10182.1	7062.15	921.329	3550.13	970.391	868.917	5782.59	4209.83	1900.97	11677.7	7027.91	1907.91
O95453	Poly(A)-specific ribonuclease PARN OS=Homo sapiens OX=9606 GN=PARN PE=1 SV=1	2	4379.71	12757.4	136025	19484.5	94977	17593.3	480028	417070	475790	166903	420196	282724	18227	2492.45	8297.36	9434.16	11559.5	55810.9
O95456	Proteasome assembly chaperone 1 OS=Homo sapiens OX=9606 GN=PSMG1 PE=1 SV=1	5	2.28049e+06	2.08248e+06	1.86511e+06	3.25226e+06	2.8605e+06	2.99629e+06	1.59086e+06	2.40114e+06	1.37428e+06	1.30372e+06	1.40859e+06	1.31227e+06	1.15862e+06	1.01513e+06	975015	657610	718687	783552
O95466	Formin-like protein 1 OS=Homo sapiens OX=9606 GN=FMNL1 PE=1 SV=3	11	2.34866e+06	3.0856e+06	2.55102e+06	3.99832e+06	3.03024e+06	2.94052e+06	2.40644e+06	3.99124e+06	3.78124e+06	3.24075e+06	2.29263e+06	2.57888e+06	6.4018e+06	5.82015e+06	7.2082e+06	4.89766e+06	5.87628e+06	5.85496e+06
O95470	Sphingosine-1-phosphate lyase 1 OS=Homo sapiens OX=9606 GN=SGPL1 PE=1 SV=3	29	1.41467e+07	1.78469e+07	1.68946e+07	1.11644e+07	1.16167e+07	1.26204e+07	4.8851e+07	3.59939e+07	5.08789e+07	4.38341e+07	4.17575e+07	4.16273e+07	3.10544e+07	2.85389e+07	2.59773e+07	3.36511e+07	3.04997e+07	2.91122e+07
O95471	Claudin-7 OS=Homo sapiens OX=9606 GN=CLDN7 PE=1 SV=4	4	4.25857e+07	3.14861e+07	1.99339e+07	2.25613e+07	2.31088e+07	2.69302e+07	157909	96545	93490.7	1.40606e+06	1.44652e+06	1.06044e+06	1.73597e+07	1.45507e+07	1.01019e+07	1.26957e+07	8.23059e+06	1.2955e+07
O95476	CTD nuclear envelope phosphatase 1 OS=Homo sapiens OX=9606 GN=CTDNEP1 PE=1 SV=2	1	169938	144179	126693	102326	112266	150770	349705	308183	400377	314148	344066	393942	252748	368065	275341	293410	366659	295482
O95477	Phospholipid-transporting ATPase ABCA1 OS=Homo sapiens OX=9606 GN=ABCA1 PE=1 SV=3	25	6.039e+06	8.0121e+06	7.92505e+06	5.85778e+06	5.80462e+06	5.24963e+06	6.20808e+06	1.23764e+07	6.88594e+06	7.37227e+06	5.13054e+06	5.56183e+06	9.64491e+06	7.26756e+06	1.35173e+07	1.18338e+07	1.95377e+07	1.30088e+07
O95479	GDH/6PGL endoplasmic bifunctional protein OS=Homo sapiens OX=9606 GN=H6PD PE=1 SV=2	34	1.67395e+07	1.83668e+07	1.43265e+07	1.17622e+07	1.4639e+07	1.44499e+07	3.19167e+07	1.86225e+07	3.87583e+07	3.75472e+07	3.98646e+07	3.99572e+07	1.54339e+07	1.28283e+07	1.39766e+07	1.40019e+07	2.16062e+07	1.41144e+07
O95486	Protein transport protein Sec24A OS=Homo sapiens OX=9606 GN=SEC24A PE=1 SV=2	5	1.38278e+06	1.30878e+06	1.53172e+06	1.11638e+06	1.11769e+06	1.11871e+06	1.3373e+06	1.08039e+06	1.2164e+06	2.1072e+06	1.75482e+06	2.09416e+06	2.64144e+06	3.27789e+06	2.76917e+06	2.53122e+06	2.8367e+06	2.34694e+06
O95487	Protein transport protein Sec24B OS=Homo sapiens OX=9606 GN=SEC24B PE=1 SV=2	14	6.9328e+06	6.02479e+06	5.65918e+06	5.76323e+06	5.67411e+06	6.1357e+06	6.79234e+06	5.9277e+06	7.10806e+06	7.61458e+06	7.99968e+06	8.02695e+06	8.52539e+06	8.04921e+06	8.60792e+06	8.3052e+06	9.35196e+06	8.10286e+06
O95490	Adhesion G protein-coupled receptor L2 OS=Homo sapiens OX=9606 GN=ADGRL2 PE=1 SV=2	19	2.84772e+06	2.82753e+06	2.48016e+06	2.68966e+06	1.16124e+06	1.36588e+06	2.10404e+07	1.33148e+07	1.30633e+07	1.24567e+07	1.36117e+07	1.13421e+07	6.9506e+06	4.8753e+06	6.24702e+06	5.45209e+06	5.53676e+06	5.79476e+06
O95497	Pantetheinase OS=Homo sapiens OX=9606 GN=VNN1 PE=1 SV=2	1	13204	1665.02	4790.16	6101.23	8176.71	1302.02	123758	69527.7	52313.4	68558.8	3663.94	1348.71	72729.1	75464	167081	145754	99473	65551.1
O95498	Vascular non-inflammatory molecule 2 OS=Homo sapiens OX=9606 GN=VNN2 PE=1 SV=3	9	159649	26827.6	48497.1	216303	148839	154056	212828	227463	202813	37144.9	44981	186573	1.09552e+07	2.19601e+07	2.34174e+07	1.33275e+07	1.22841e+07	1.32795e+07
O95528	Solute carrier family 2, facilitated glucose transporter member 10 OS=Homo sapiens OX=9606 GN=SLC2A10 PE=1 SV=2	1	58435.5	36897.2	40746.2	54187	71699.7	83088.5	14592.8	17726.3	10961.6	6281.4	4485.53	5954.84	27730.6	37877.3	20395.4	22841.7	24482	20100.7
O95544	NAD kinase OS=Homo sapiens OX=9606 GN=NADK PE=1 SV=1	2	551536	678835	564098	468681	319593	337729	276250	281022	350417	303281	306424	217662	754120	555715	691472	511942	724493	575341
O95562	Vesicle transport protein SFT2B OS=Homo sapiens OX=9606 GN=SFT2D2 PE=1 SV=1	2	431064	450217	623101	755857	882185	737842	755060	1.50626e+06	998540	1.14357e+06	612641	965011	543601	567347	481446	588285	444686	559253
O95563	Mitochondrial pyruvate carrier 2 OS=Homo sapiens OX=9606 GN=MPC2 PE=1 SV=1	2	839342	546523	407318	1953.57	2469.28	12527.7	2.17224e+06	2.45986e+06	2.23421e+06	1.50352e+06	1.4145e+06	2.41802e+06	1.08085e+06	1.29572e+06	754597	1.46227e+06	1.36737e+06	1.38583e+06
O95571	Persulfide dioxygenase ETHE1, mitochondrial OS=Homo sapiens OX=9606 GN=ETHE1 PE=1 SV=2	12	1.62846e+07	1.72091e+07	1.64425e+07	1.03816e+07	1.17682e+07	1.43911e+07	1.21659e+06	2.54892e+06	1.14347e+06	1.00502e+06	1.06109e+06	1.40342e+06	4.70466e+06	5.06775e+06	6.48398e+06	4.54814e+06	5.43073e+06	5.73923e+06
O95573	Long-chain-fatty-acid--CoA ligase 3 OS=Homo sapiens OX=9606 GN=ACSL3 PE=1 SV=3	26	1.45654e+07	1.53456e+07	1.32968e+07	1.00616e+07	1.16579e+07	1.30438e+07	4.85472e+07	3.4983e+07	4.7328e+07	3.33316e+07	3.31497e+07	3.44985e+07	3.08286e+07	2.69587e+07	1.78621e+07	2.32715e+07	1.76714e+07	1.95777e+07
O95602	DNA-directed RNA polymerase I subunit RPA1 OS=Homo sapiens OX=9606 GN=POLR1A PE=1 SV=2	2	29325.6	40704.7	43730.7	54053.3	106895	58391.4	112623	137657	85148.3	71761.1	152985	136180	61267.5	69258.7	66981.2	25880.2	29754.1	26486.8
O95622	Adenylate cyclase type 5 OS=Homo sapiens OX=9606 GN=ADCY5 PE=1 SV=3	8	814194	948384	1.23831e+06	1.25156e+06	1.06875e+06	1.08414e+06	1.41196e+06	1.12898e+06	1.14258e+06	1.08679e+06	855601	1.0165e+06	2.44836e+06	3.47351e+06	3.0073e+06	2.86298e+06	2.23422e+06	2.84203e+06
O95630	STAM-binding protein OS=Homo sapiens OX=9606 GN=STAMBP PE=1 SV=1	17	1.37012e+07	1.3405e+07	1.41299e+07	1.60228e+07	1.42774e+07	1.46199e+07	1.95392e+07	2.60232e+07	1.73726e+07	2.2211e+07	1.86755e+07	1.94791e+07	1.47324e+07	1.7255e+07	1.65516e+07	1.62991e+07	1.64901e+07	1.68898e+07
O95631	Netrin-1 OS=Homo sapiens OX=9606 GN=NTN1 PE=1 SV=2	3	100355	124360	194645	169547	236349	97620.6	968532	338058	832794	712741	762435	893480	57825.3	76743.1	135471	99092.6	65893.3	73658.4
O95674	Phosphatidate cytidylyltransferase 2 OS=Homo sapiens OX=9606 GN=CDS2 PE=1 SV=1	4	616086	876906	731218	826154	935464	957814	3.68414e+06	3.5983e+06	4.74089e+06	3.66509e+06	3.86541e+06	4.24869e+06	2.03414e+06	2.10785e+06	1.62332e+06	2.12452e+06	2.61728e+06	1.86419e+06
O95678	Keratin, type II cytoskeletal 75 OS=Homo sapiens OX=9606 GN=KRT75 PE=1 SV=2	1	12929.8	11817.1	17554.6	23702.3	10296.2	11108.9	10193	8059.87	5416.75	13508.1	13284.3	7476.05	10295.4	9495.48	14627.9	13954.1	14757.3	12233.5
O95685	Protein phosphatase 1 regulatory subunit 3D OS=Homo sapiens OX=9606 GN=PPP1R3D PE=1 SV=1	2	714209	680956	784533	1.0063e+06	950717	636338	78643.4	101589	53977.1	59357.5	228385	56895.3	680252	600098	619455	965681	742134	648133
O95714	E3 ubiquitin-protein ligase HERC2 OS=Homo sapiens OX=9606 GN=HERC2 PE=1 SV=2	11	389450	372802	386276	390316	465476	476255	863499	954955	953530	786205	908910	814678	1.98808e+06	1.19476e+06	1.80342e+06	1.82711e+06	1.5678e+06	1.8905e+06
O95716	Ras-related protein Rab-3D OS=Homo sapiens OX=9606 GN=RAB3D PE=1 SV=1	11	1.61164e+07	1.38991e+07	1.84766e+07	1.35007e+07	1.23047e+07	1.48797e+07	5.11356e+06	4.26323e+06	5.0843e+06	3.4279e+06	4.21539e+06	4.25649e+06	2.60885e+06	3.66683e+06	4.39482e+06	3.60705e+06	3.98359e+06	2.94773e+06
O95721	Synaptosomal-associated protein 29 OS=Homo sapiens OX=9606 GN=SNAP29 PE=1 SV=1	10	2.84525e+06	2.86279e+06	2.86252e+06	2.9227e+06	3.11635e+06	3.16985e+06	5.55372e+06	6.1644e+06	5.10972e+06	5.87868e+06	4.23317e+06	4.39388e+06	4.34795e+06	3.54011e+06	3.75612e+06	3.49813e+06	3.41695e+06	3.78065e+06
O95747	Serine/threonine-protein kinase OSR1 OS=Homo sapiens OX=9606 GN=OXSR1 PE=1 SV=1	13	1.01573e+07	1.03259e+07	1.00636e+07	1.41746e+07	1.33792e+07	1.40112e+07	8.59191e+06	1.23007e+07	8.55226e+06	8.00784e+06	6.69386e+06	7.70309e+06	6.44068e+06	8.5108e+06	7.1371e+06	6.96561e+06	5.66572e+06	6.07872e+06
O95749	Geranylgeranyl pyrophosphate synthase OS=Homo sapiens OX=9606 GN=GGPS1 PE=1 SV=1	5	578384	562190	598871	529068	489604	530429	1.53521e+06	1.27649e+06	1.12718e+06	1.41706e+06	1.31887e+06	1.37107e+06	985612	611273	813776	710568	336573	401410
O95757	Heat shock 70 kDa protein 4L OS=Homo sapiens OX=9606 GN=HSPA4L PE=1 SV=3	24	5.62734e+06	7.10482e+06	8.20028e+06	9.64611e+06	8.00346e+06	6.1287e+06	1.14792e+07	1.29101e+07	9.72747e+06	1.11306e+07	8.20013e+06	8.42767e+06	2.94246e+06	2.57135e+06	2.8901e+06	2.15034e+06	2.40752e+06	2.22471e+06
O95758	Polypyrimidine tract-binding protein 3 OS=Homo sapiens OX=9606 GN=PTBP3 PE=1 SV=2	5	2.1945e+06	2.13718e+06	2.09996e+06	2.83519e+06	2.90835e+06	2.20337e+06	1.81207e+06	1.61331e+06	1.55486e+06	1.6124e+06	1.56699e+06	1.70577e+06	1.68981e+06	994580	1.74232e+06	1.9595e+06	2.14481e+06	1.67881e+06
O95759	TBC1 domain family member 8 OS=Homo sapiens OX=9606 GN=TBC1D8 PE=1 SV=3	3	105612	102977	106755	137540	100127	93752.1	387215	472890	364874	430939	220852	314133	61839.9	67447.9	130135	117177	105646	97644.6
O95772	STARD3 N-terminal-like protein OS=Homo sapiens OX=9606 GN=STARD3NL PE=1 SV=1	2	417251	437126	402978	400222	420825	495292	831512	909187	981878	1.21921e+06	786812	796282	116914	128884	321871	221025	288582	297770
O95777	U6 snRNA-associated Sm-like protein LSm8 OS=Homo sapiens OX=9606 GN=LSM8 PE=1 SV=3	2	292114	370882	355683	455098	267969	308329	698959	969787	742372	633505	590124	670619	586821	622573	409424	278593	365097	338234
O95782	AP-2 complex subunit alpha-1 OS=Homo sapiens OX=9606 GN=AP2A1 PE=1 SV=3	59	1.50421e+08	1.57585e+08	1.47408e+08	1.12675e+08	9.76824e+07	1.12942e+08	5.56207e+07	6.15334e+07	5.28218e+07	3.94784e+07	3.73005e+07	4.05504e+07	1.66481e+08	1.43711e+08	1.85626e+08	1.73963e+08	1.54442e+08	1.80482e+08
O95786	Probable ATP-dependent RNA helicase DDX58 OS=Homo sapiens OX=9606 GN=DDX58 PE=1 SV=2	21	3.069e+06	3.58546e+06	4.86395e+06	5.3857e+06	4.77652e+06	3.90505e+06	1.30817e+07	1.18635e+07	9.48466e+06	8.02515e+06	8.90991e+06	8.0952e+06	9.07854e+06	9.78023e+06	8.97412e+06	6.29557e+06	6.18539e+06	6.57701e+06
O95793	Double-stranded RNA-binding protein Staufen homolog 1 OS=Homo sapiens OX=9606 GN=STAU1 PE=1 SV=2	8	3.56506e+06	3.05411e+06	3.00415e+06	3.04161e+06	3.77073e+06	3.84832e+06	4.4068e+06	2.6203e+06	3.65154e+06	3.50742e+06	3.42835e+06	3.67339e+06	4.60379e+06	3.94195e+06	3.46336e+06	3.42503e+06	2.79758e+06	3.21334e+06
O95801	Tetratricopeptide repeat protein 4 OS=Homo sapiens OX=9606 GN=TTC4 PE=1 SV=3	3	375439	403568	358708	476585	599312	787811	480309	1.36504e+06	465581	752277	424361	314363	782275	552630	276076	232374	197531	287693
O95810	Caveolae-associated protein 2 OS=Homo sapiens OX=9606 GN=CAVIN2 PE=1 SV=3	3	2.12615e+06	1.71476e+06	1.65281e+06	967510	1.80588e+06	1.6657e+06	66131.8	77408.1	257166	101142	121587	315255	15679.2	63995	28813.9	393265	750791	375969
O95816	BAG family molecular chaperone regulator 2 OS=Homo sapiens OX=9606 GN=BAG2 PE=1 SV=1	14	3.64235e+06	2.54322e+06	2.33308e+06	3.22764e+06	2.75699e+06	3.92663e+06	2.15066e+07	2.3041e+07	2.86488e+07	4.56944e+07	2.83448e+07	2.72977e+07	5.25045e+06	2.82951e+06	3.75282e+06	3.61233e+06	4.12141e+06	4.13118e+06
O95817	BAG family molecular chaperone regulator 3 OS=Homo sapiens OX=9606 GN=BAG3 PE=1 SV=3	18	1.6398e+07	1.66306e+07	2.46389e+07	2.30547e+07	2.08033e+07	2.20674e+07	1.1718e+07	1.57028e+07	9.76473e+06	1.44286e+07	7.43209e+06	8.74047e+06	7.09778e+06	5.94642e+06	7.34089e+06	7.19569e+06	1.02194e+07	6.91977e+06
O95819	Mitogen-activated protein kinase kinase kinase kinase 4 OS=Homo sapiens OX=9606 GN=MAP4K4 PE=1 SV=2	20	1.00723e+08	8.6242e+07	6.8361e+07	9.83631e+07	1.04251e+08	8.47123e+07	4.80793e+07	5.94961e+07	3.93753e+07	6.21402e+07	6.55575e+07	5.5099e+07	5.42285e+07	1.11236e+07	4.86396e+07	5.15068e+07	6.20869e+07	5.31135e+07
O95822	Malonyl-CoA decarboxylase, mitochondrial OS=Homo sapiens OX=9606 GN=MLYCD PE=1 SV=3	1	68903.2	64408.6	61626.5	43401.2	47214.2	67502.2	20987.8	16292.5	37439.6	26745.8	24748.4	23192	42516.4	37685.3	30211.3	46360.1	27942.2	38301.5
O95825	Quinone oxidoreductase-like protein 1 OS=Homo sapiens OX=9606 GN=CRYZL1 PE=1 SV=2	5	1.18738e+06	1.61937e+06	1.4612e+06	2.99754e+06	3.39087e+06	3.18718e+06	1.51086e+06	1.68697e+06	1.19944e+06	4.25793e+06	3.99108e+06	3.38614e+06	2.55781e+06	2.17895e+06	3.25239e+06	2.39031e+06	3.1216e+06	2.89849e+06
O95831	Apoptosis-inducing factor 1, mitochondrial OS=Homo sapiens OX=9606 GN=AIFM1 PE=1 SV=1	34	2.40101e+07	2.80174e+07	2.62614e+07	2.2367e+07	2.56557e+07	2.68559e+07	1.12751e+08	7.6924e+07	1.29064e+08	9.40543e+07	9.07695e+07	1.56751e+08	2.87565e+07	3.06434e+07	2.45122e+07	3.3582e+07	3.40959e+07	3.42104e+07
O95832	Claudin-1 OS=Homo sapiens OX=9606 GN=CLDN1 PE=1 SV=1	7	2.88371e+07	2.06971e+07	2.20913e+07	1.82493e+07	2.53685e+07	3.19144e+07	302791	79896.6	90967	346762	401888	287863	59695.7	28958.7	161127	178350	273482	267881
O95833	Chloride intracellular channel protein 3 OS=Homo sapiens OX=9606 GN=CLIC3 PE=1 SV=2	9	4.5351e+06	4.67076e+06	8.46776e+06	3.07204e+06	1.59495e+06	1.76816e+06	1.97915e+06	937794	856724	153701	427086	113078	5.90028e+06	6.7899e+06	5.96501e+06	4.69691e+06	2.51881e+06	4.67934e+06
O95834	Echinoderm microtubule-associated protein-like 2 OS=Homo sapiens OX=9606 GN=EML2 PE=1 SV=1	21	4.19809e+07	3.34429e+07	2.51074e+07	2.7801e+07	2.96677e+07	3.26397e+07	2.89202e+06	3.58409e+06	2.34439e+06	1.5608e+06	1.65643e+06	2.0898e+06	9.22485e+06	8.8379e+06	7.39091e+06	8.27103e+06	7.10539e+06	7.75208e+06
O95837	Guanine nucleotide-binding protein subunit alpha-14 OS=Homo sapiens OX=9606 GN=GNA14 PE=1 SV=1	6	1.27871e+07	1.23008e+07	1.24932e+07	1.28245e+07	1.12282e+07	1.31512e+07	3.30347e+06	5.96545e+06	4.9636e+06	6.94426e+06	4.67876e+06	5.96535e+06	9.36634e+06	1.51459e+07	1.58246e+07	1.1758e+07	1.06135e+07	1.11221e+07
O95848	Uridine diphosphate glucose pyrophosphatase NUDT14 OS=Homo sapiens OX=9606 GN=NUDT14 PE=1 SV=2	2	677696	616678	580935	554317	764603	579434	241287	215472	181347	182056	129324	224976	163983	228317	166442	171041	125732	137046
O95857	Tetraspanin-13 OS=Homo sapiens OX=9606 GN=TSPAN13 PE=2 SV=1	2	4.23952e+06	3.94765e+06	4.34786e+06	1.20479e+06	1.03803e+06	1.05458e+06	3.49745e+06	7.01285e+06	2.94897e+06	2.96904e+06	3.28949e+06	2.48137e+06	1.05785e+06	1.19485e+06	870331	1.12458e+06	1.75207e+06	1.32674e+06
O95858	Tetraspanin-15 OS=Homo sapiens OX=9606 GN=TSPAN15 PE=1 SV=1	11	1.69284e+07	9.83678e+06	1.11741e+07	7.87678e+06	1.17664e+07	1.36408e+07	6.36309e+06	7.19231e+06	6.45966e+06	7.55126e+06	6.40869e+06	6.3156e+06	1.23322e+07	2.44723e+07	2.13666e+07	1.89373e+07	1.48797e+07	1.60248e+07
O95861	3'(2'),5'-bisphosphate nucleotidase 1 OS=Homo sapiens OX=9606 GN=BPNT1 PE=1 SV=1	13	6.64705e+06	6.42677e+06	6.86483e+06	6.59381e+06	5.91943e+06	5.55069e+06	5.33318e+06	5.38617e+06	5.17179e+06	6.68964e+06	6.10081e+06	5.16572e+06	1.83289e+07	1.42868e+07	1.25731e+07	1.55301e+07	1.3448e+07	1.20762e+07
O95864	Acyl-CoA 6-desaturase OS=Homo sapiens OX=9606 GN=FADS2 PE=1 SV=1	6	474854	667220	556692	205649	260997	168781	8.45717e+06	5.07852e+06	6.79751e+06	4.76362e+06	4.3046e+06	4.40357e+06	3.46717e+06	2.87775e+06	2.5879e+06	3.00819e+06	1.96355e+06	2.0196e+06
O95865	N(G),N(G)-dimethylarginine dimethylaminohydrolase 2 OS=Homo sapiens OX=9606 GN=DDAH2 PE=1 SV=1	12	2.00961e+07	1.76423e+07	1.97208e+07	1.53966e+07	1.61567e+07	1.45309e+07	1.57898e+07	1.39197e+07	1.52038e+07	1.58745e+07	1.58991e+07	1.73598e+07	2.33567e+07	2.10389e+07	2.02957e+07	1.80869e+07	1.82906e+07	2.04226e+07
O95870	Phosphatidylserine lipase ABHD16A OS=Homo sapiens OX=9606 GN=ABHD16A PE=1 SV=3	14	6.9085e+06	7.25011e+06	6.15591e+06	4.1917e+06	4.53337e+06	5.44795e+06	8.94424e+06	7.42841e+06	1.05573e+07	9.60599e+06	7.94945e+06	8.10553e+06	8.94208e+06	8.26633e+06	8.01303e+06	9.92608e+06	1.00131e+07	8.87755e+06
O95881	Thioredoxin domain-containing protein 12 OS=Homo sapiens OX=9606 GN=TXNDC12 PE=1 SV=1	11	9.01506e+06	8.75755e+06	7.27699e+06	6.35851e+06	6.1329e+06	7.1297e+06	1.10856e+07	7.86364e+06	1.65957e+07	2.23018e+07	2.11665e+07	2.04053e+07	1.21988e+07	8.31188e+06	7.76567e+06	8.40971e+06	8.63747e+06	8.8374e+06
O95980	Reversion-inducing cysteine-rich protein with Kazal motifs OS=Homo sapiens OX=9606 GN=RECK PE=1 SV=1	5	577461	723119	756381	478020	460833	446258	1.74436e+06	3.64618e+06	1.47827e+06	1.57337e+06	1.25782e+06	997997	1.32165e+06	1.06653e+06	2.34594e+06	541100	724184	648096
O95989	Diphosphoinositol polyphosphate phosphohydrolase 1 OS=Homo sapiens OX=9606 GN=NUDT3 PE=1 SV=1	2	752762	688016	627175	729755	702433	788933	1.3332e+06	1.75483e+06	1.21412e+06	1.03392e+06	1.03428e+06	1.0291e+06	875630	820394	659677	710348	435597	713382
O95994	Anterior gradient protein 2 homolog OS=Homo sapiens OX=9606 GN=AGR2 PE=1 SV=1	25	6.45699e+08	5.66751e+08	4.06516e+08	2.99716e+08	4.00971e+08	4.276e+08	1.40281e+08	1.23455e+08	2.48248e+08	2.27908e+08	2.26777e+08	2.01032e+08	3.89405e+08	2.89877e+08	2.01318e+08	2.77545e+08	2.04473e+08	2.87135e+08
O95999	B-cell lymphoma/leukemia 10 OS=Homo sapiens OX=9606 GN=BCL10 PE=1 SV=1	1	461498	316326	360022	419605	465691	423829	545855	405940	561930	4775.28	13641.4	1314.44	312108	277946	402696	340594	306461	303439
O96000	NADH dehydrogenase [ubiquinone] 1 beta subcomplex subunit 10 OS=Homo sapiens OX=9606 GN=NDUFB10 PE=1 SV=3	10	8.54833e+06	9.18657e+06	1.17413e+07	7.21677e+06	4.81611e+06	5.16796e+06	2.3094e+07	1.55105e+07	2.48097e+07	1.45333e+07	2.08592e+07	2.87637e+07	9.36186e+06	7.3724e+06	6.73496e+06	1.28427e+07	8.33353e+06	1.00307e+07
O96005	Cleft lip and palate transmembrane protein 1 OS=Homo sapiens OX=9606 GN=CLPTM1 PE=1 SV=1	11	8.3007e+06	1.15106e+07	9.66746e+06	1.03131e+07	9.53204e+06	1.29496e+07	1.28545e+07	1.25503e+07	1.31516e+07	8.60613e+06	1.06616e+07	1.4718e+07	1.42345e+07	1.78751e+07	1.69998e+07	1.76324e+07	1.78932e+07	1.55283e+07
O96008	Mitochondrial import receptor subunit TOM40 homolog OS=Homo sapiens OX=9606 GN=TOMM40 PE=1 SV=1	8	6.3757e+06	9.17684e+06	7.97605e+06	5.33957e+06	4.67848e+06	7.58437e+06	1.22559e+07	9.79064e+06	1.24475e+07	5.731e+06	1.0002e+07	1.10273e+07	7.01634e+06	7.8657e+06	6.49039e+06	1.07991e+07	8.30796e+06	7.36211e+06
O96011	Peroxisomal membrane protein 11B OS=Homo sapiens OX=9606 GN=PEX11B PE=1 SV=1	13	7.11093e+06	7.59611e+06	6.71942e+06	4.52886e+06	5.53056e+06	6.91414e+06	1.33797e+07	8.09714e+06	1.81324e+07	1.76538e+07	1.50369e+07	1.49304e+07	4.95092e+06	5.00724e+06	4.36303e+06	5.3502e+06	7.74734e+06	5.09502e+06
O96013	Serine/threonine-protein kinase PAK 4 OS=Homo sapiens OX=9606 GN=PAK4 PE=1 SV=1	15	7.58754e+06	7.09764e+06	8.06176e+06	5.92532e+06	5.39924e+06	6.27865e+06	2.28415e+07	2.63235e+07	2.42256e+07	2.91249e+07	3.19856e+07	2.02873e+07	7.3358e+06	6.72742e+06	4.54532e+06	4.47596e+06	3.98311e+06	4.19238e+06
O96019	Actin-like protein 6A OS=Homo sapiens OX=9606 GN=ACTL6A PE=1 SV=1	8	2.39829e+06	2.29428e+06	2.31999e+06	2.99229e+06	2.76222e+06	3.05381e+06	6.3973e+06	7.65309e+06	5.90201e+06	4.17797e+06	5.1408e+06	5.16191e+06	3.74141e+06	3.27148e+06	3.06011e+06	3.0711e+06	3.25856e+06	3.34107e+06
O96024	Beta-1,3-galactosyltransferase 4 OS=Homo sapiens OX=9606 GN=B3GALT4 PE=1 SV=1	2	4.71238e+06	3.5985e+06	3.85138e+06	2.49948e+06	2.80479e+06	4.20384e+06	361867	403609	433890	240463	233724	208724	1.47119e+06	2.07634e+06	1.44352e+06	1.81326e+06	1.1845e+06	1.33837e+06
P00167	Cytochrome b5 OS=Homo sapiens OX=9606 GN=CYB5A PE=1 SV=2	4	2.29018e+06	2.07748e+06	1.98888e+06	1.00675e+06	1.75399e+06	2.64329e+06	4.61947e+06	3.49566e+06	5.64065e+06	4.74522e+06	5.41375e+06	7.56792e+06	2.06655e+07	2.38823e+07	1.33316e+07	1.62045e+07	1.91114e+07	1.6756e+07
P00326	Alcohol dehydrogenase 1C OS=Homo sapiens OX=9606 GN=ADH1C PE=1 SV=2	13	1.52946e+07	1.01234e+07	1.71289e+07	9.02943e+06	1.00104e+07	1.49832e+07	478762	880152	495803	670706	569675	491900	1.15227e+07	1.45375e+07	1.65503e+07	1.4586e+07	1.54382e+07	1.34899e+07
P00330	Alcohol dehydrogenase 1 OS=Saccharomyces cerevisiae (strain ATCC 204508 / S288c) GN=ADH1 PE=1 SV=5	16	4.86822e+08	4.00707e+08	5.36744e+08	6.49852e+08	5.44407e+08	4.15411e+08	2.70287e+08	1.85385e+08	2.35487e+08	2.51226e+08	2.49259e+08	2.5103e+08	3.36245e+08	3.67743e+08	6.93779e+08	4.42067e+08	5.41824e+08	4.44864e+08
P00331	Alcohol dehydrogenase 2 OS=Saccharomyces cerevisiae (strain ATCC 204508 / S288c) GN=ADH2 PE=1 SV=3	1	3.52444e+06	2.1981e+06	3.86054e+06	1.40879e+06	1.32146e+06	2.66851e+06	2.13097e+06	361448	1.73782e+06	1.9122e+06	2.00609e+06	1.65017e+06	1.84238e+06	2.75825e+06	4.16373e+06	3.01531e+06	3.60503e+06	2.76831e+06
P00338	L-lactate dehydrogenase A chain OS=Homo sapiens OX=9606 GN=LDHA PE=1 SV=2	38	2.22794e+08	2.76956e+08	2.8408e+08	4.40686e+08	4.05096e+08	2.58675e+08	5.20866e+08	4.29486e+08	3.85553e+08	4.78464e+08	6.28575e+08	5.16113e+08	4.53826e+08	4.19478e+08	3.79901e+08	4.60719e+08	4.89302e+08	3.9296e+08
P00352	Retinal dehydrogenase 1 OS=Homo sapiens OX=9606 GN=ALDH1A1 PE=1 SV=2	40	1.89887e+08	2.53659e+08	3.49413e+08	1.67062e+08	1.1396e+08	1.24389e+08	7.76828e+06	7.08153e+06	8.57613e+06	8.36869e+06	6.53409e+06	1.00842e+07	1.13838e+08	1.01994e+08	9.5649e+07	1.12325e+08	9.01022e+07	1.00112e+08
P00367	Glutamate dehydrogenase 1, mitochondrial OS=Homo sapiens OX=9606 GN=GLUD1 PE=1 SV=2	48	8.22907e+07	1.30453e+08	9.21927e+07	6.30845e+07	7.19994e+07	8.29572e+07	1.58616e+08	1.39922e+08	1.80836e+08	1.31063e+08	1.54518e+08	2.13932e+08	1.36276e+08	1.29689e+08	1.28941e+08	1.76352e+08	1.74365e+08	1.60433e+08
P00374	Dihydrofolate reductase OS=Homo sapiens OX=9606 GN=DHFR PE=1 SV=2	3	1.20077e+06	1.59067e+06	1.55184e+06	1.73718e+06	1.3971e+06	1.44045e+06	1.52688e+06	1.65629e+06	1.24696e+06	1.05207e+06	1.67936e+06	1.45648e+06	2.50204e+06	1.451e+06	1.324e+06	1.60297e+06	1.5679e+06	1.69955e+06
P00387	NADH-cytochrome b5 reductase 3 OS=Homo sapiens OX=9606 GN=CYB5R3 PE=1 SV=3	18	1.86459e+07	2.20766e+07	2.0981e+07	1.51761e+07	1.61792e+07	1.62395e+07	6.53063e+07	4.19722e+07	6.93783e+07	6.8928e+07	7.90971e+07	8.35603e+07	5.22985e+07	5.36543e+07	4.79334e+07	6.25203e+07	4.68776e+07	5.7399e+07
P00390	Glutathione reductase, mitochondrial OS=Homo sapiens OX=9606 GN=GSR PE=1 SV=2	22	4.53036e+07	4.34967e+07	6.27083e+07	4.93154e+07	4.50106e+07	3.71417e+07	7.82147e+06	1.08235e+07	8.43e+06	9.07029e+06	8.7339e+06	9.07595e+06	3.21786e+07	2.91042e+07	2.81639e+07	2.77078e+07	3.19923e+07	2.70607e+07
P00403	Cytochrome c oxidase subunit 2 OS=Homo sapiens OX=9606 GN=MT-CO2 PE=1 SV=1	7	1.74281e+07	1.94661e+07	1.88287e+07	1.00968e+07	1.51843e+07	1.64485e+07	2.6626e+07	2.50638e+07	3.50949e+07	2.05896e+07	2.29842e+07	3.61968e+07	1.33028e+07	1.99154e+07	1.11931e+07	1.68185e+07	1.08288e+07	1.34977e+07
P00441	Superoxide dismutase [Cu-Zn] OS=Homo sapiens OX=9606 GN=SOD1 PE=1 SV=2	12	2.42754e+07	2.49551e+07	3.04043e+07	2.32943e+07	2.15771e+07	2.44776e+07	2.87123e+07	3.08303e+07	2.4871e+07	2.96974e+07	2.49105e+07	2.60487e+07	2.50864e+07	2.25996e+07	2.03361e+07	1.90733e+07	2.17018e+07	2.01714e+07
P00450	Ceruloplasmin OS=Homo sapiens OX=9606 GN=CP PE=1 SV=1	48	1.56132e+08	1.14229e+08	6.41419e+07	8.36166e+07	1.49593e+08	1.41833e+08	8.85974e+06	7.08098e+06	1.04574e+07	6.81468e+07	5.24449e+07	4.82349e+07	1.66212e+08	1.95844e+08	1.74977e+08	1.56873e+08	2.08218e+08	1.55372e+08
P00451	Coagulation factor VIII OS=Homo sapiens OX=9606 GN=F8 PE=1 SV=1	3	703071	1.20755e+06	1.30306e+06	855738	318372	295273	350152	287694	484380	772364	567566	314931	672433	681289	1.69068e+06	1.05564e+06	1.03934e+06	1.18411e+06
P00488	Coagulation factor XIII A chain OS=Homo sapiens OX=9606 GN=F13A1 PE=1 SV=4	5	3.75072e+06	4.88407e+06	2.39378e+06	3.76227e+06	4.95107e+06	3.41514e+06	1.66094e+06	4.88919e+06	3.18117e+06	1.56241e+06	911887	1.3028e+06	4.00204e+06	2.39966e+06	4.06647e+06	4.34948e+06	8.30159e+06	4.42207e+06
P00489	Glycogen phosphorylase, muscle form OS=Oryctolagus cuniculus GN=PYGM PE=1 SV=3	28	5.98865e+07	4.14491e+06	5.63107e+06	1.92714e+06	2.45696e+06	8.102e+06	6.59291e+06	5.13478e+07	3.75315e+06	3.31184e+06	2.18926e+06	1.28853e+06	6.815e+06	1.59798e+06	2.57426e+06	2.14698e+06	1.14165e+07	2.83869e+06
P00491	Purine nucleoside phosphorylase OS=Homo sapiens OX=9606 GN=PNP PE=1 SV=2	16	1.84669e+07	2.36013e+07	3.35692e+07	3.40135e+07	2.6719e+07	2.45245e+07	9.51788e+06	1.08225e+07	1.01387e+07	1.23432e+07	1.31792e+07	1.03508e+07	2.46353e+07	2.17784e+07	2.26936e+07	2.3552e+07	2.43976e+07	2.63623e+07
P00492	Hypoxanthine-guanine phosphoribosyltransferase OS=Homo sapiens OX=9606 GN=HPRT1 PE=1 SV=2	15	2.03904e+07	2.49588e+07	2.27235e+07	2.4673e+07	2.99631e+07	2.65455e+07	3.90172e+07	3.21993e+07	3.65179e+07	3.30936e+07	3.46436e+07	3.34331e+07	1.9694e+07	2.1989e+07	2.13746e+07	2.09943e+07	2.44192e+07	2.01645e+07
P00505	Aspartate aminotransferase, mitochondrial OS=Homo sapiens OX=9606 GN=GOT2 PE=1 SV=3	26	5.43394e+07	6.35068e+07	5.75824e+07	4.00875e+07	4.37349e+07	4.82823e+07	4.63952e+07	5.47121e+07	5.29228e+07	4.9596e+07	5.11116e+07	5.92848e+07	6.61972e+07	6.41449e+07	5.65712e+07	7.11947e+07	8.2404e+07	6.93154e+07
P00519	Tyrosine-protein kinase ABL1 OS=Homo sapiens OX=9606 GN=ABL1 PE=1 SV=4	6	911037	894057	905361	715095	856851	929077	1.11544e+06	659418	1.24023e+06	1.38434e+06	927907	1.16244e+06	421813	489185	352457	350296	494265	317689
P00533	Epidermal growth factor receptor OS=Homo sapiens OX=9606 GN=EGFR PE=1 SV=2	84	4.5141e+08	4.34452e+08	5.74565e+08	7.49199e+08	6.54582e+08	6.68359e+08	2.97172e+08	4.34437e+08	2.68945e+08	2.30811e+08	2.55116e+08	2.39076e+08	1.0935e+08	1.28566e+08	1.15132e+08	1.00809e+08	8.80674e+07	1.15192e+08
P00558	Phosphoglycerate kinase 1 OS=Homo sapiens OX=9606 GN=PGK1 PE=1 SV=3	61	7.58489e+08	8.0875e+08	8.12116e+08	1.25241e+09	1.18479e+09	7.45539e+08	8.94149e+08	6.62677e+08	7.23134e+08	8.96174e+08	1.09868e+09	9.81038e+08	8.91172e+08	1.00621e+09	8.22294e+08	8.90834e+08	8.75728e+08	8.17257e+08
P00568	Adenylate kinase isoenzyme 1 OS=Homo sapiens OX=9606 GN=AK1 PE=1 SV=3	18	4.96544e+07	2.05149e+07	2.0883e+07	1.97467e+07	1.88578e+07	2.80581e+07	2.11422e+07	7.1824e+07	2.08569e+07	2.46317e+07	1.87345e+07	2.04501e+07	2.80024e+07	1.64098e+07	1.80094e+07	1.42813e+07	2.16206e+07	1.54134e+07
P00734	Prothrombin OS=Homo sapiens OX=9606 GN=F2 PE=1 SV=2	6	5.9426e+06	4.56389e+06	4.74521e+06	7.20881e+06	9.10797e+06	8.17978e+06	1.61041e+06	2.19687e+06	2.03597e+06	2.27499e+06	4.25014e+06	5.4264e+06	6.38696e+06	9.35806e+06	9.34663e+06	9.11637e+06	1.79127e+07	7.80973e+06
P00736	Complement C1r subcomponent OS=Homo sapiens OX=9606 GN=C1R PE=1 SV=2	1	96705.1	156758	110978	3997.61	14504.8	5403.17	75292.9	1533.31	8101.47	1181.28	5687.72	3454.3	136458	173931	199215	225733	553691	200206
P00738	Haptoglobin OS=Homo sapiens OX=9606 GN=HP PE=1 SV=1	3	3.05096e+07	8.50214e+06	5.94355e+06	3.4047e+07	5.35511e+07	4.98449e+07	21604	12705.7	10010.4	181658	7036.09	14588.4	1.02471e+07	1.26332e+07	9.5501e+06	2.23094e+07	8.02128e+07	1.75107e+07
P00742	Coagulation factor X OS=Homo sapiens OX=9606 GN=F10 PE=1 SV=2	2	781612	849525	821394	1.04353e+06	763226	1.07455e+06	347573	472723	460019	881949	1.68892e+06	2.12743e+06	1.46506e+06	2.18476e+06	2.19339e+06	2.82164e+06	2.39847e+06	2.42736e+06
P00746	Complement factor D OS=Homo sapiens OX=9606 GN=CFD PE=1 SV=5	1	86085.9	115187	137524	39745.6	66435	56835.4	37027.8	777.262	3796.33	6560.24	9865.78	4386.35	11370.2	3800.51	8041.64	13299.6	915.248	1872.54
P00747	Plasminogen OS=Homo sapiens OX=9606 GN=PLG PE=1 SV=2	7	3.08095e+06	2.51241e+06	3.13837e+06	3.54718e+06	5.81067e+06	3.32663e+06	2.05384e+06	1.69869e+06	1.94538e+06	2.89677e+06	4.30339e+06	6.79136e+06	5.62929e+06	1.02456e+07	6.69014e+06	9.57159e+06	2.32811e+07	9.01321e+06
P00749	Urokinase-type plasminogen activator OS=Homo sapiens OX=9606 GN=PLAU PE=1 SV=2	15	3.72806e+06	3.98724e+06	2.88885e+06	8.21854e+06	8.17517e+06	6.18508e+06	8.43529e+06	4.58884e+06	7.01903e+06	6.23141e+06	1.14041e+07	6.8049e+06	2.47443e+07	1.94856e+07	1.48337e+07	1.86075e+07	1.78188e+07	2.06284e+07
P00750	Tissue-type plasminogen activator OS=Homo sapiens OX=9606 GN=PLAT PE=1 SV=1	7	2.41534e+06	1.63921e+06	1.3191e+06	1.73033e+06	3.25406e+06	2.63242e+06	718357	809150	444221	396093	249957	535643	1.01035e+06	1.76084e+06	1.13014e+06	1.38673e+06	1.986e+06	1.37078e+06
P00751	Complement factor B OS=Homo sapiens OX=9606 GN=CFB PE=1 SV=2	14	7.25705e+06	6.4278e+06	5.33434e+06	7.07978e+06	7.7928e+06	7.57146e+06	2.44625e+06	2.79156e+06	1.92955e+06	3.03325e+06	2.66084e+06	3.10706e+06	1.38969e+07	1.68199e+07	1.54752e+07	1.35209e+07	2.14563e+07	1.63186e+07
P00761	Trypsin OS=Sus scrofa PE=1 SV=1	6	2.89619e+09	2.5446e+09	3.19176e+09	3.5817e+09	3.14367e+09	2.58157e+09	2.17683e+09	2.18369e+09	1.77138e+09	1.78153e+09	1.95318e+09	1.74001e+09	2.46621e+09	2.70274e+09	3.7672e+09	3.15665e+09	3.56471e+09	3.30683e+09
P00813	Adenosine deaminase OS=Homo sapiens OX=9606 GN=ADA PE=1 SV=3	12	2.38743e+06	2.52283e+06	1.36095e+06	2.13058e+06	1.61912e+06	2.10267e+06	4.28988e+06	4.21832e+06	4.6302e+06	8.20081e+06	5.83665e+06	5.55962e+06	1.44619e+07	1.17966e+07	1.20377e+07	1.06502e+07	1.32573e+07	1.21369e+07
P00846	ATP synthase subunit a OS=Homo sapiens OX=9606 GN=MT-ATP6 PE=1 SV=1	2	1.27872e+06	1.45522e+06	1.51073e+06	1.17266e+06	1.02352e+06	1.49705e+06	1.48439e+06	2.00675e+06	2.20418e+06	1.56386e+06	2.16104e+06	3.15253e+06	659664	1.40857e+06	587875	1.46559e+06	1.20954e+06	1.17079e+06
P00966	Argininosuccinate synthase OS=Homo sapiens OX=9606 GN=ASS1 PE=1 SV=2	28	8.60253e+07	7.16546e+07	5.47141e+07	5.70187e+07	5.6435e+07	6.70627e+07	9.51274e+06	8.53535e+06	9.72565e+06	9.75412e+06	1.70597e+07	1.18824e+07	5.02087e+07	5.3191e+07	5.29568e+07	4.54554e+07	4.49685e+07	4.72998e+07
P00973	2'-5'-oligoadenylate synthase 1 OS=Homo sapiens OX=9606 GN=OAS1 PE=1 SV=4	17	6.65471e+06	7.37244e+06	8.13619e+06	4.29716e+06	4.00843e+06	3.31188e+06	175671	223250	251409	291411	141830	216730	2.67638e+07	2.93007e+07	2.44687e+07	2.26631e+07	1.93655e+07	2.08375e+07
P01008	Antithrombin-III OS=Homo sapiens OX=9606 GN=SERPINC1 PE=1 SV=1	9	2.10752e+07	2.42578e+07	2.06358e+07	2.33066e+07	2.1116e+07	2.28506e+07	3.73918e+06	3.9813e+06	4.62251e+06	7.19542e+06	1.06445e+07	1.21836e+07	2.69458e+07	3.08779e+07	3.1042e+07	2.89143e+07	3.47489e+07	2.87282e+07
P01009	Alpha-1-antitrypsin OS=Homo sapiens OX=9606 GN=SERPINA1 PE=1 SV=3	13	393807	515567	571902	660175	541445	533723	575175	639439	475403	503672	808002	592767	9.13323e+06	6.99636e+06	8.34602e+06	8.70013e+06	1.35374e+07	9.2856e+06
P01011	Alpha-1-antichymotrypsin OS=Homo sapiens OX=9606 GN=SERPINA3 PE=1 SV=2	2	498399	899095	622192	847215	923510	713229	1.55265e+06	1.1264e+06	1.54514e+06	1.08694e+06	1.30602e+06	1.29744e+06	1.61897e+06	2.33844e+06	2.48347e+06	3.00026e+06	4.73522e+06	2.8046e+06
P01023	Alpha-2-macroglobulin OS=Homo sapiens OX=9606 GN=A2M PE=1 SV=3	3	8.01969e+06	7.90666e+06	7.93852e+06	8.50504e+06	8.05208e+06	8.53144e+06	4.28341e+06	8.07841e+06	4.34703e+06	3.99941e+06	6.2103e+06	5.96813e+06	1.44705e+07	9.27041e+06	1.2366e+07	1.30927e+07	2.60234e+07	1.32047e+07
P01024	Complement C3 OS=Homo sapiens OX=9606 GN=C3 PE=1 SV=2	79	9.1832e+07	5.71391e+07	5.70948e+07	8.18055e+07	8.62879e+07	1.33877e+08	1.5104e+07	2.6071e+07	1.58639e+07	2.12645e+07	2.02117e+07	2.20541e+07	2.3103e+08	2.1191e+08	1.87574e+08	1.63421e+08	2.04258e+08	1.84711e+08
P01031	Complement C5 OS=Homo sapiens OX=9606 GN=C5 PE=1 SV=4	3	7.73161e+06	8.89752e+06	7.4042e+06	6.57227e+06	6.00678e+06	5.96981e+06	1.96144e+07	2.15367e+07	2.0167e+07	2.81833e+07	3.31602e+07	1.88112e+07	1.41055e+07	1.18275e+07	1.62077e+07	1.22557e+07	1.87502e+07	1.2632e+07
P01033	Metalloproteinase inhibitor 1 OS=Homo sapiens OX=9606 GN=TIMP1 PE=1 SV=1	7	3.06173e+06	2.78755e+06	3.24206e+06	2.93931e+06	3.70003e+06	3.31313e+06	1.25476e+06	943709	1.70417e+06	3.04004e+06	2.57422e+06	3.0408e+06	6.08569e+06	5.02958e+06	5.17126e+06	6.97909e+06	1.14401e+07	7.58402e+06
P01034	Cystatin-C OS=Homo sapiens OX=9606 GN=CST3 PE=1 SV=1	5	1.07122e+07	9.87663e+06	1.01874e+07	5.8938e+06	7.07851e+06	9.47166e+06	2.03292e+06	1.18163e+06	2.3895e+06	3.90024e+06	3.01383e+06	3.2959e+06	8.64169e+06	9.05327e+06	6.57971e+06	7.62101e+06	9.20486e+06	8.48557e+06
P01040	Cystatin-A OS=Homo sapiens OX=9606 GN=CSTA PE=1 SV=1	8	3.48834e+06	4.6318e+06	1.66716e+07	1.02754e+07	4.58981e+06	4.288e+06	164455	305109	510366	46583.6	40547.7	72649.5	160081	119531	256003	101340	33721.7	27868.2
P01042	Kininogen-1 OS=Homo sapiens OX=9606 GN=KNG1 PE=1 SV=2	1	1.12913e+07	6.21e+06	4.12539e+06	5.51787e+06	5.9756e+06	8.72497e+06	1.34307e+06	2.29854e+06	1.36622e+06	2.34458e+06	2.36335e+06	2.38602e+06	7.39254e+06	6.666e+06	4.95487e+06	5.67911e+06	9.56386e+06	4.41064e+06
P01111	GTPase NRas OS=Homo sapiens OX=9606 GN=NRAS PE=1 SV=1	9	2.73708e+07	2.23965e+07	3.01332e+07	2.20845e+07	2.30597e+07	2.20614e+07	1.57068e+07	1.22336e+07	1.32884e+07	1.49229e+07	1.68983e+07	1.18109e+07	1.21441e+07	1.21953e+07	1.5344e+07	1.27027e+07	1.11964e+07	1.2555e+07
P01112	GTPase HRas OS=Homo sapiens OX=9606 GN=HRAS PE=1 SV=1	5	2.04772e+07	1.42467e+07	1.82405e+07	1.17539e+07	8.52716e+06	8.93142e+06	5.86405e+06	5.02399e+06	4.42582e+06	7.13519e+06	6.81773e+06	4.33261e+06	7.04045e+06	7.86382e+06	1.04828e+07	8.59501e+06	7.98355e+06	8.3717e+06
P01116	GTPase KRas OS=Homo sapiens OX=9606 GN=KRAS PE=1 SV=1	15	9.74038e+07	9.30525e+07	1.0827e+08	8.60643e+07	7.75616e+07	8.9138e+07	6.6819e+07	5.22886e+07	5.63529e+07	6.48047e+07	5.52995e+07	5.06423e+07	8.67225e+07	1.009e+08	9.51286e+07	8.54535e+07	7.33809e+07	8.33028e+07
P01130	Low-density lipoprotein receptor OS=Homo sapiens OX=9606 GN=LDLR PE=1 SV=1	11	2.71352e+06	3.19088e+06	2.78958e+06	8.05953e+06	6.39338e+06	5.30636e+06	4.91498e+06	5.18849e+06	4.36381e+06	3.54943e+06	3.43424e+06	3.11678e+06	4.34394e+06	3.6504e+06	2.03182e+06	3.57577e+06	2.95258e+06	3.56468e+06
P01137	Transforming growth factor beta-1 proprotein OS=Homo sapiens OX=9606 GN=TGFB1 PE=1 SV=2	6	657052	735260	684645	1.56619e+06	1.46838e+06	1.72965e+06	1.00697e+06	845783	1.17234e+06	1.22698e+06	1.35595e+06	1.26299e+06	2.49756e+06	2.00848e+06	1.88859e+06	1.6775e+06	3.61504e+06	2.3795e+06
P01833	Polymeric immunoglobulin receptor OS=Homo sapiens OX=9606 GN=PIGR PE=1 SV=4	9	7.32478e+06	6.90892e+06	9.22431e+06	5.40963e+06	8.47591e+06	9.57897e+06	5.17544e+06	4.43477e+06	3.62987e+06	2.36407e+06	4.07418e+06	4.31719e+06	4.36695e+06	5.78175e+06	4.89899e+06	4.43421e+06	4.6295e+06	5.25606e+06
P01876	Immunoglobulin heavy constant alpha 1 OS=Homo sapiens OX=9606 GN=IGHA1 PE=1 SV=2	2	46770.4	52789.5	98641.8	133369	125511	78791.3	82795.2	93023.6	138429	50382.4	27945.9	53216.5	41941.7	77738.8	324406	183950	93051.2	53344.8
P01889	HLA class I histocompatibility antigen, B alpha chain OS=Homo sapiens OX=9606 GN=HLA-B PE=1 SV=3	17	1.19501e+07	2.6148e+07	1.95465e+07	2.31274e+07	1.81788e+07	1.89435e+07	1.04668e+08	5.70275e+07	7.39494e+07	9.04505e+07	9.3404e+07	9.08793e+07	1.77036e+08	2.16148e+08	1.44881e+08	1.22519e+08	7.66289e+07	1.27603e+08
P01893	Putative HLA class I histocompatibility antigen, alpha chain H OS=Homo sapiens OX=9606 GN=HLA-H PE=5 SV=3	4	1.87823e+06	2.24134e+06	2.89483e+06	5.39559e+06	4.83225e+06	5.8254e+06	3.65385e+07	1.33359e+07	2.5056e+07	1.97924e+07	2.65126e+07	2.12672e+07	2.35261e+07	2.45652e+07	1.71189e+07	2.2187e+07	1.35147e+07	2.21803e+07
P01903	HLA class II histocompatibility antigen, DR alpha chain OS=Homo sapiens OX=9606 GN=HLA-DRA PE=1 SV=1	15	2.21416e+06	7.76252e+06	6.18193e+06	5.93526e+06	2.53513e+06	3.80601e+06	4.4235e+06	5.27179e+06	8.20176e+06	3.70935e+06	3.2969e+06	2.8614e+06	6.67448e+07	5.86779e+07	4.39523e+07	3.80825e+07	3.83017e+07	3.65221e+07
P02042	Hemoglobin subunit delta OS=Homo sapiens OX=9606 GN=HBD PE=1 SV=2	3	1.53683e+08	7.97572e+07	8.46171e+07	1.00163e+08	2.65679e+08	2.04858e+08	8.65414e+07	2.20182e+08	1.70622e+08	1.31366e+08	3.24902e+08	2.12343e+08	1.4279e+08	6.10075e+07	1.35428e+08	1.81927e+08	6.8848e+08	2.90263e+08
P02452	Collagen alpha-1(I) chain OS=Homo sapiens OX=9606 GN=COL1A1 PE=1 SV=5	16	5.0125e+06	1.04836e+07	1.57595e+07	9.69196e+06	9.04424e+06	6.10898e+06	1.35879e+07	1.11623e+07	1.42294e+07	1.34774e+07	1.50523e+07	1.72384e+07	8.88083e+06	1.77153e+07	1.86628e+07	1.42022e+07	2.67777e+07	1.23781e+07
P02461	Collagen alpha-1(III) chain OS=Homo sapiens OX=9606 GN=COL3A1 PE=1 SV=4	8	2.834e+06	5.62981e+06	8.29467e+06	5.66034e+06	7.65091e+06	4.44662e+06	3.43309e+06	4.54349e+06	2.88983e+06	2.80872e+06	2.44809e+06	3.66247e+06	5.1056e+06	6.14009e+06	6.391e+06	5.28798e+06	1.23706e+07	5.55046e+06
P02462	Collagen alpha-1(IV) chain OS=Homo sapiens OX=9606 GN=COL4A1 PE=1 SV=4	3	937776	1.80396e+06	1.47497e+06	1.19042e+06	1.68145e+06	1.32679e+06	804857	1.08617e+06	1.71702e+06	2.53067e+06	2.5058e+06	3.0621e+06	2.75717e+06	2.8272e+06	2.00725e+06	2.35702e+06	4.88201e+06	3.3679e+06
P02511	Alpha-crystallin B chain OS=Homo sapiens OX=9606 GN=CRYAB PE=1 SV=2	5	4.62023e+06	1.07118e+06	298971	96218.8	266570	685650	559552	1.01131e+06	536441	667968	383921	610006	807821	353397	411098	236112	493072	144592
P02533	Keratin, type I cytoskeletal 14 OS=Homo sapiens OX=9606 GN=KRT14 PE=1 SV=4	19	1.2422e+07	9.72724e+06	2.28504e+07	2.7967e+07	1.85243e+07	1.21442e+07	6.6577e+06	7.08824e+06	7.05828e+06	4.49633e+06	4.39081e+06	5.32854e+06	6.71858e+06	8.83367e+06	2.27574e+07	8.38156e+06	1.15585e+07	7.85828e+06
P02538	Keratin, type II cytoskeletal 6A OS=Homo sapiens OX=9606 GN=KRT6A PE=1 SV=3	25	1.34765e+07	1.16968e+07	3.1303e+07	3.85419e+07	2.94385e+07	1.77546e+07	6.4643e+06	6.38595e+06	6.8986e+06	4.03119e+06	5.23422e+06	3.6e+06	6.45289e+06	1.06173e+07	1.64185e+07	7.26723e+06	1.12427e+07	8.52509e+06
P02545	Prelamin-A/C OS=Homo sapiens OX=9606 GN=LMNA PE=1 SV=1	44	1.39974e+07	2.28095e+07	3.10545e+07	4.32433e+07	5.2692e+07	2.18752e+07	3.73057e+07	3.18384e+07	3.36872e+07	3.57722e+07	4.62461e+07	6.32776e+07	3.39588e+07	4.33674e+07	3.5559e+07	3.69801e+07	6.76927e+07	4.4639e+07
P02649	Apolipoprotein E OS=Homo sapiens OX=9606 GN=APOE PE=1 SV=1	22	1.85673e+07	1.68418e+07	1.40415e+07	1.54456e+07	1.7138e+07	1.6846e+07	5.09822e+07	4.33613e+07	5.32065e+07	4.12577e+07	4.62754e+07	5.38421e+07	2.86618e+07	1.88079e+07	2.57205e+07	2.59608e+07	4.11739e+07	2.86123e+07
P02662	Alpha-S1-casein OS=Bos taurus GN=CSN1S1 PE=1 SV=2	14	1.52888e+08	2.58676e+08	1.81051e+08	4.66996e+08	2.5679e+08	4.62434e+08	1.65539e+08	2.04116e+08	1.47177e+08	3.02698e+08	1.45934e+08	3.36255e+08	1.36706e+08	5.7351e+08	3.99736e+08	4.07725e+08	2.38066e+08	3.05158e+08
P02663	Alpha-S2-casein OS=Bos taurus GN=CSN1S2 PE=1 SV=2	21	1.14931e+08	2.16709e+08	1.38732e+08	3.22484e+08	1.76924e+08	2.34387e+08	1.07916e+08	8.53678e+07	8.12682e+07	1.4713e+08	8.45935e+07	1.5588e+08	8.89759e+07	2.67396e+08	2.01085e+08	2.45493e+08	1.44956e+08	2.07845e+08
P02666	Beta-casein OS=Bos taurus GN=CSN2 PE=1 SV=2	4	4.57132e+06	7.2276e+06	4.96403e+06	1.27263e+07	6.63548e+06	6.60516e+06	3.71114e+06	3.7612e+06	2.72091e+06	5.87404e+06	3.43224e+06	7.29402e+06	5.4831e+06	1.3025e+07	8.79363e+06	7.31258e+06	7.02069e+06	9.47128e+06
P02671	Fibrinogen alpha chain OS=Homo sapiens OX=9606 GN=FGA PE=1 SV=2	2	1.20647e+08	1.29439e+08	1.67921e+08	1.23658e+08	9.73311e+07	7.29318e+07	9.32399e+07	5.06025e+07	7.1224e+07	9.03379e+07	1.09744e+08	6.23475e+07	1.52125e+08	1.97106e+08	2.97545e+08	2.52738e+08	1.99649e+08	2.53433e+08
P02675	Fibrinogen beta chain OS=Homo sapiens OX=9606 GN=FGB PE=1 SV=2	19	5.13947e+07	2.88102e+07	3.28771e+07	4.41953e+07	4.49421e+07	5.07941e+07	8.85674e+06	1.44751e+07	1.02425e+07	1.97559e+07	1.76395e+07	1.90851e+07	7.47799e+07	7.82422e+07	7.95331e+07	1.10651e+08	2.37358e+08	8.49439e+07
P02679	Fibrinogen gamma chain OS=Homo sapiens OX=9606 GN=FGG PE=1 SV=3	5	1.06456e+08	1.03381e+08	1.29572e+08	1.42504e+08	2.10033e+08	1.92746e+08	2.02052e+08	2.14275e+08	1.25875e+08	1.06518e+08	1.15059e+08	1.8427e+08	1.39541e+08	2.86657e+08	1.94065e+08	1.76128e+08	2.27789e+08	1.57457e+08
P02686	Myelin basic protein OS=Homo sapiens OX=9606 GN=MBP PE=1 SV=3	5	4.69385e+06	1.37584e+07	1.1609e+07	4.40422e+06	4.31898e+06	5.10393e+06	3.59637e+06	3.18276e+07	3.77215e+06	2.39709e+06	5.49158e+06	3.72914e+06	3.92293e+06	5.70638e+06	2.55821e+06	3.65213e+06	1.40136e+06	5.66323e+06
P02730	Band 3 anion transport protein OS=Homo sapiens OX=9606 GN=SLC4A1 PE=1 SV=3	1	315480	215899	1.17606e+06	751812	1.21018e+06	683822	265609	303087	512343	785080	2.76214e+06	1.3207e+06	844041	713085	1.55193e+06	2.25343e+06	7.46007e+06	2.7454e+06
P02745	Complement C1q subcomponent subunit A OS=Homo sapiens OX=9606 GN=C1QA PE=1 SV=2	1	964094	2.30213e+06	873925	1.06017e+06	1.7634e+06	1.42982e+06	1.88849e+06	3.80599e+06	3.02006e+06	2.24778e+06	1.33045e+06	2.05442e+06	2.48963e+06	1.72017e+06	1.59013e+06	1.62441e+06	2.20502e+06	1.56347e+06
P02746	Complement C1q subcomponent subunit B OS=Homo sapiens OX=9606 GN=C1QB PE=1 SV=3	2	1.55471e+06	2.83599e+06	1.44026e+06	2.09891e+06	1.55655e+06	1.42424e+06	1.37231e+06	3.52417e+06	2.16877e+06	2.5359e+06	1.73054e+06	1.83578e+06	3.83954e+06	1.79456e+06	2.91719e+06	2.9165e+06	4.39049e+06	2.77025e+06
P02749	Beta-2-glycoprotein 1 OS=Homo sapiens OX=9606 GN=APOH PE=1 SV=3	1	1.73706e+06	1.79386e+06	1.94661e+06	1.82102e+06	4.8924e+06	5.05759e+06	1.95052e+06	4.38106e+06	2.84772e+06	2.3521e+06	2.78336e+06	6.08872e+06	3.44006e+06	4.5127e+06	2.4372e+06	2.54034e+06	6.45525e+06	2.31635e+06
P02751	Fibronectin OS=Homo sapiens OX=9606 GN=FN1 PE=1 SV=5	47	2.16765e+07	1.90166e+07	2.05012e+07	2.24255e+07	4.74283e+07	2.98235e+07	1.71539e+07	2.61753e+07	2.44735e+07	2.685e+07	2.56092e+07	3.47713e+07	5.70121e+07	6.95713e+07	5.73393e+07	8.47142e+07	2.14375e+08	8.48808e+07
P02768	Serum albumin OS=Homo sapiens OX=9606 GN=ALB PE=1 SV=2	7	6.81203e+08	6.81592e+08	6.83275e+08	7.27462e+08	8.96537e+08	9.02751e+08	4.21826e+08	4.5429e+08	3.29809e+08	3.12464e+08	3.50378e+08	5.11119e+08	5.06761e+08	7.85329e+08	7.10308e+08	5.60394e+08	8.55511e+08	5.64472e+08
P02769	Serum albumin OS=Bos taurus GN=ALB PE=1 SV=4	18	4.52114e+08	4.48204e+08	4.9289e+08	5.12126e+08	6.55678e+08	6.7963e+08	1.98338e+08	2.81771e+08	1.75845e+08	1.64894e+08	1.85758e+08	2.8954e+08	2.95768e+08	3.47749e+08	4.21818e+08	3.22181e+08	4.70138e+08	3.04609e+08
P02774	Vitamin D-binding protein OS=Homo sapiens OX=9606 GN=GC PE=1 SV=2	2	5.07209e+06	4.52309e+06	3.74544e+06	3.77244e+06	3.68188e+06	2.05989e+06	575102	495840	506583	1.37203e+06	2.07145e+06	1.211e+06	3.97746e+06	3.23896e+06	4.14711e+06	4.96821e+06	1.30084e+07	5.42165e+06
P02786	Transferrin receptor protein 1 OS=Homo sapiens OX=9606 GN=TFRC PE=1 SV=2	62	4.03566e+07	6.14693e+07	4.56455e+07	5.58211e+08	4.73591e+08	4.29578e+08	5.54875e+08	2.885e+08	3.15544e+08	3.91376e+08	3.6106e+08	3.07463e+08	6.01108e+07	8.84085e+07	5.88872e+07	8.9045e+07	9.15371e+07	8.30169e+07
P02787	Serotransferrin OS=Homo sapiens OX=9606 GN=TF PE=1 SV=3	6	8.7253e+06	9.17999e+06	8.52958e+06	1.1884e+07	1.32833e+07	1.51656e+07	4.92421e+06	5.66825e+06	3.92912e+06	4.51079e+06	4.19795e+06	6.02101e+06	9.15247e+06	9.2494e+06	6.41757e+06	7.50889e+06	1.42253e+07	6.87408e+06
P02788	Lactotransferrin OS=Homo sapiens OX=9606 GN=LTF PE=1 SV=6	3	217942	997590	723474	1.49095e+06	1.39829e+06	685935	150339	202932	150273	80801.9	80053.8	173721	1.59811e+06	3.11312e+06	4.17148e+06	2.77386e+06	4.25661e+06	2.88968e+06
P02790	Hemopexin OS=Homo sapiens OX=9606 GN=HPX PE=1 SV=2	5	4.41738e+07	2.9485e+07	3.09714e+07	4.98375e+07	6.23243e+07	6.71889e+07	6.45527e+06	6.44254e+06	6.03995e+06	7.09314e+06	7.32312e+06	7.24667e+06	3.13291e+07	2.87136e+07	2.64668e+07	4.01851e+07	1.01825e+08	2.8262e+07
P02792	Ferritin light chain OS=Homo sapiens OX=9606 GN=FTL PE=1 SV=2	12	1.39745e+07	5.6022e+06	8.33558e+06	2.86062e+06	2.99088e+06	4.54981e+06	1.03044e+07	3.54069e+07	1.54092e+07	8.37536e+06	2.6777e+07	2.0544e+07	9.41252e+06	1.05534e+07	8.39399e+06	7.64702e+06	1.12702e+07	7.36687e+06
P02794	Ferritin heavy chain OS=Homo sapiens OX=9606 GN=FTH1 PE=1 SV=2	15	2.83073e+07	2.02792e+07	1.6886e+07	1.17789e+07	1.54414e+07	1.89003e+07	2.12498e+07	6.03863e+07	2.9295e+07	2.82032e+07	5.05123e+07	4.36656e+07	5.82501e+07	5.66669e+07	4.36934e+07	4.34181e+07	7.04503e+07	4.01378e+07
P02795	Metallothionein-2 OS=Homo sapiens OX=9606 GN=MT2A PE=1 SV=1	4	2.37543e+06	2.00178e+06	2.12423e+06	3.06164e+06	2.68731e+06	2.47941e+06	1.16517e+06	304848	1.89342e+06	6.30643e+06	4.28185e+06	3.71184e+06	2.32845e+06	1.81432e+06	1.24473e+06	2.08484e+06	3.22926e+06	1.46399e+06
P03886	NADH-ubiquinone oxidoreductase chain 1 OS=Homo sapiens OX=9606 GN=MT-ND1 PE=1 SV=1	2	1.06137e+06	1.05982e+06	1.33595e+06	1.50352e+06	1.31474e+06	1.21235e+06	2.86443e+06	2.93608e+06	2.63725e+06	1.8031e+06	2.592e+06	2.84344e+06	1.47641e+06	1.73855e+06	1.63663e+06	1.63935e+06	1.87541e+06	1.98219e+06
P03905	NADH-ubiquinone oxidoreductase chain 4 OS=Homo sapiens OX=9606 GN=MT-ND4 PE=1 SV=1	2	88282.4	117874	203475	135802	22180.1	129852	1.13449e+06	1.77896e+06	1.75035e+06	846904	763460	1.53886e+06	318956	435945	243750	407599	297600	352772
P03915	NADH-ubiquinone oxidoreductase chain 5 OS=Homo sapiens OX=9606 GN=MT-ND5 PE=1 SV=2	1	816.672	7944.9	4333.91	3990.15	3577.3	2043.21	914315	1.13803e+06	1.07166e+06	506940	549617	904132	891.945	1234.35	13658.3	393822	156799	408727
P03973	Antileukoproteinase OS=Homo sapiens OX=9606 GN=SLPI PE=1 SV=2	7	7.80973e+06	6.0018e+06	7.76249e+06	3.86629e+06	4.62192e+06	4.34325e+06	16832	33327	11805.9	28109.8	33182.7	20993.2	5.79147e+06	6.5502e+06	4.11849e+06	6.56321e+06	8.52609e+06	5.91035e+06
P04003	C4b-binding protein alpha chain OS=Homo sapiens OX=9606 GN=C4BPA PE=1 SV=2	3	175211	160398	159802	80736	50839.6	204027	811512	1.48813e+06	955952	640015	647976	808721	1.52112e+06	2.43833e+06	1.29688e+06	2.45387e+06	2.21587e+06	2.43206e+06
P04004	Vitronectin OS=Homo sapiens OX=9606 GN=VTN PE=1 SV=1	4	3.58238e+06	3.30609e+06	2.09352e+06	3.03561e+06	2.08835e+06	2.13059e+06	763891	1.2039e+06	1.45063e+06	1.75207e+06	1.73133e+06	1.81109e+06	7.03787e+06	5.95853e+06	5.79578e+06	1.22915e+07	2.23472e+07	1.05211e+07
P04035	3-hydroxy-3-methylglutaryl-coenzyme A reductase OS=Homo sapiens OX=9606 GN=HMGCR PE=1 SV=1	4	165967	107463	150955	85194.9	84776.9	185083	660436	524188	636472	379890	274691	361190	213168	194585	169950	159140	75103.5	124387
P04040	Catalase OS=Homo sapiens OX=9606 GN=CAT PE=1 SV=3	38	6.57818e+07	6.55252e+07	6.37825e+07	3.94565e+07	4.81588e+07	5.55024e+07	9.94234e+07	5.04969e+07	1.25767e+08	1.56897e+08	1.19389e+08	1.12244e+08	2.554e+07	1.90342e+07	3.0726e+07	2.41559e+07	3.45606e+07	1.98652e+07
P04049	RAF proto-oncogene serine/threonine-protein kinase OS=Homo sapiens OX=9606 GN=RAF1 PE=1 SV=1	1	87399.5	75815.1	90712.7	98676.9	102912	133847	95958.6	186617	77704.2	83460	70492	76215.1	60436.4	75382.5	90578.9	59736.1	50636.9	54739.1
P04062	Lysosomal acid glucosylceramidase OS=Homo sapiens OX=9606 GN=GBA PE=1 SV=3	18	4.06808e+06	6.67184e+06	6.06234e+06	5.3084e+06	4.54142e+06	3.97141e+06	3.65636e+07	3.35615e+07	3.16157e+07	4.06668e+07	3.49146e+07	3.89445e+07	2.60441e+07	2.41819e+07	2.2717e+07	2.63648e+07	2.4666e+07	2.4819e+07
P04066	Tissue alpha-L-fucosidase OS=Homo sapiens OX=9606 GN=FUCA1 PE=1 SV=4	12	1.41835e+07	1.07459e+07	1.3824e+07	8.19342e+06	1.20789e+07	1.22181e+07	5.23637e+06	4.4989e+06	4.94011e+06	5.2142e+06	6.5013e+06	6.81152e+06	7.0876e+06	6.96566e+06	6.78859e+06	8.01256e+06	1.43524e+07	6.21253e+06
P04075	Fructose-bisphosphate aldolase A OS=Homo sapiens OX=9606 GN=ALDOA PE=1 SV=2	50	2.27532e+09	1.96781e+09	1.51914e+09	2.61491e+09	2.74579e+09	2.05654e+09	1.43008e+09	1.84078e+09	1.13436e+09	1.71045e+09	1.59794e+09	1.56094e+09	1.43614e+09	1.13648e+09	1.09894e+09	1.2432e+09	1.38902e+09	1.24251e+09
P04080	Cystatin-B OS=Homo sapiens OX=9606 GN=CSTB PE=1 SV=2	6	3.80409e+07	4.17896e+07	8.65659e+07	5.68387e+07	4.09112e+07	4.16568e+07	2.98215e+07	2.66336e+07	2.98279e+07	3.37955e+07	2.98063e+07	3.67266e+07	9.01746e+07	1.12465e+08	7.13004e+07	8.15567e+07	9.61677e+07	8.13227e+07
P04083	Annexin A1 OS=Homo sapiens OX=9606 GN=ANXA1 PE=1 SV=2	68	1.08744e+09	1.00481e+09	1.40877e+09	1.52178e+09	1.28417e+09	1.07858e+09	4.84974e+08	3.92874e+08	3.64926e+08	5.51916e+08	5.75883e+08	4.72231e+08	1.24393e+09	2.09432e+09	2.34269e+09	2.1402e+09	2.07955e+09	2.11186e+09
P04114	Apolipoprotein B-100 OS=Homo sapiens OX=9606 GN=APOB PE=1 SV=2	2	588962	610360	892152	676864	542162	644031	1.2961e+06	1.68657e+06	1.10588e+06	704244	1.01196e+06	1.31008e+06	603067	758075	444606	518772	494245	396995
P04156	Major prion protein OS=Homo sapiens OX=9606 GN=PRNP PE=1 SV=1	8	8.3189e+06	8.102e+06	9.3973e+06	1.74455e+07	1.77637e+07	1.5944e+07	3.72955e+06	4.54241e+06	4.52187e+06	8.29043e+06	4.31014e+06	4.27476e+06	1.11272e+06	1.38947e+06	889922	912449	830556	824571
P04179	Superoxide dismutase [Mn], mitochondrial OS=Homo sapiens OX=9606 GN=SOD2 PE=1 SV=3	12	8.93977e+06	1.0599e+07	9.97345e+06	6.42595e+06	6.19007e+06	7.33888e+06	1.88006e+07	1.6526e+07	3.49326e+07	3.05737e+07	3.32524e+07	4.65922e+07	1.00906e+07	1.22594e+07	1.25404e+07	1.34707e+07	1.77886e+07	1.46266e+07
P04181	Ornithine aminotransferase, mitochondrial OS=Homo sapiens OX=9606 GN=OAT PE=1 SV=1	26	1.77927e+07	2.76136e+07	2.70096e+07	1.97881e+07	1.76181e+07	2.20739e+07	4.18597e+07	3.70134e+07	4.22981e+07	3.26874e+07	3.82681e+07	4.96556e+07	1.13814e+07	9.36683e+06	1.1735e+07	1.25862e+07	1.88856e+07	1.30271e+07
P04183	Thymidine kinase, cytosolic OS=Homo sapiens OX=9606 GN=TK1 PE=1 SV=2	5	1.01154e+06	1.09652e+06	1.07173e+06	1.96963e+06	1.83374e+06	1.59331e+06	2.72968e+06	2.5425e+06	2.03732e+06	1.14822e+06	1.95371e+06	1.89874e+06	2.64225e+06	1.55029e+06	1.46087e+06	2.18398e+06	1.56079e+06	2.05277e+06
P04216	Thy-1 membrane glycoprotein OS=Homo sapiens OX=9606 GN=THY1 PE=1 SV=2	4	149072	244271	272261	202529	48667.1	177540	1.36779e+07	1.27349e+07	1.58286e+07	1.05724e+07	8.84168e+06	1.38361e+07	140176	147868	527375	263305	303199	199465
P04233	HLA class II histocompatibility antigen gamma chain OS=Homo sapiens OX=9606 GN=CD74 PE=1 SV=3	6	22770.1	31553.9	21049.2	151658	133674	87110.3	439324	223633	174910	89118.3	41521.3	149979	5.74621e+06	6.18272e+06	3.95778e+06	3.91986e+06	3.23645e+06	3.17836e+06
P04259	Keratin, type II cytoskeletal 6B OS=Homo sapiens OX=9606 GN=KRT6B PE=1 SV=5	2	1.30187e+06	1.06077e+06	1.34153e+06	321211	141692	87126.7	1.16601e+06	1.00326e+06	693420	1.1185e+06	1.09023e+06	877079	1.34001e+06	1.53739e+06	1.34114e+06	1.35312e+06	1.85316e+06	1.17861e+06
P04264	Keratin, type II cytoskeletal 1 OS=Homo sapiens OX=9606 GN=KRT1 PE=1 SV=6	79	6.74886e+08	3.00383e+08	5.80405e+08	1.34435e+09	8.84724e+08	5.28555e+08	6.03631e+08	2.84772e+08	5.1099e+08	2.79817e+08	1.87805e+08	4.50946e+08	3.81299e+08	6.09197e+08	2.5863e+09	6.23745e+08	7.10796e+08	3.54616e+08
P04350	Tubulin beta-4A chain OS=Homo sapiens OX=9606 GN=TUBB4A PE=1 SV=2	7	4.27865e+07	3.89054e+07	3.18063e+07	2.88874e+07	2.47552e+07	2.21259e+07	2.17148e+07	1.85675e+07	2.06366e+07	2.7193e+07	3.26152e+07	1.76208e+07	3.58882e+07	1.86752e+07	3.16098e+07	3.38018e+07	3.02059e+07	3.22276e+07
P04406	Glyceraldehyde-3-phosphate dehydrogenase OS=Homo sapiens OX=9606 GN=GAPDH PE=1 SV=3	52	1.82026e+09	2.22318e+09	2.06785e+09	2.61493e+09	2.70355e+09	2.06933e+09	1.97681e+09	1.62083e+09	1.67756e+09	2.08916e+09	2.23236e+09	1.9998e+09	1.98312e+09	1.90575e+09	1.58435e+09	1.84021e+09	1.78382e+09	1.78858e+09
P04424	Argininosuccinate lyase OS=Homo sapiens OX=9606 GN=ASL PE=1 SV=4	12	3.90415e+06	3.99655e+06	3.17634e+06	3.11239e+06	3.5188e+06	3.75906e+06	4.82e+06	5.35536e+06	3.46272e+06	3.30298e+06	3.69823e+06	3.71301e+06	1.70341e+07	1.75703e+07	1.42227e+07	1.3719e+07	1.52981e+07	1.34708e+07
P04439	HLA class I histocompatibility antigen, A alpha chain OS=Homo sapiens OX=9606 GN=HLA-A PE=1 SV=2	38	1.12239e+08	1.04634e+08	8.60617e+07	1.36472e+08	1.4953e+08	1.77078e+08	5.84874e+08	4.32152e+08	5.14045e+08	6.75371e+08	5.4194e+08	4.89556e+08	9.89224e+08	1.16704e+09	8.93089e+08	7.86618e+08	5.71013e+08	8.00252e+08
P04440	HLA class II histocompatibility antigen, DP beta 1 chain OS=Homo sapiens OX=9606 GN=HLA-DPB1 PE=1 SV=1	1	14053.5	181343	5141.67	10829.1	14354.7	3605.87	1122.6	9809.51	1948.2	231366	251511	314724	2.42038e+06	1.54193e+06	665485	854289	1.2994e+06	1.10336e+06
P04626	Receptor tyrosine-protein kinase erbB-2 OS=Homo sapiens OX=9606 GN=ERBB2 PE=1 SV=1	45	5.62116e+07	3.88084e+07	6.23248e+07	3.32143e+07	3.07046e+07	3.95104e+07	2.5241e+07	2.438e+07	1.70092e+07	9.30128e+06	7.38747e+06	9.17435e+06	8.10262e+07	1.0464e+08	7.98941e+07	7.19695e+07	3.28536e+07	6.72059e+07
P04632	Calpain small subunit 1 OS=Homo sapiens OX=9606 GN=CAPNS1 PE=1 SV=1	15	6.47216e+07	5.52327e+07	4.02879e+07	4.61838e+07	5.19036e+07	6.7871e+07	3.09413e+07	3.30953e+07	3.32403e+07	3.52038e+07	3.37511e+07	3.54744e+07	4.23291e+07	3.80325e+07	3.22235e+07	3.86499e+07	3.68902e+07	3.42404e+07
P04637	Cellular tumor antigen p53 OS=Homo sapiens OX=9606 GN=TP53 PE=1 SV=4	2	151366	368828	342432	286474	159201	151838	94585.1	119813	118645	54191.6	86665.6	75572.3	256708	142284	149632	319629	74077.9	287540
P04733	Metallothionein-1F OS=Homo sapiens OX=9606 GN=MT1F PE=1 SV=1	3	411112	189257	213866	273671	283993	228918	78208.1	129729	131048	324763	351289	188133	1.15393e+06	419126	264096	374617	935092	280549
P04792	Heat shock protein beta-1 OS=Homo sapiens OX=9606 GN=HSPB1 PE=1 SV=2	23	7.88639e+08	7.00958e+08	1.05596e+09	7.05196e+08	5.88713e+08	7.12325e+08	3.06488e+08	1.93602e+08	2.10652e+08	2.09691e+08	2.16912e+08	2.1539e+08	1.58163e+08	1.02751e+08	8.18812e+07	9.97283e+07	7.13486e+07	1.0677e+08
P04818	Thymidylate synthase OS=Homo sapiens OX=9606 GN=TYMS PE=1 SV=3	2	162233	205000	252481	282124	139593	251548	280888	490373	292431	248270	385984	203998	223489	117410	170060	163984	236637	211658
P04839	Cytochrome b-245 heavy chain OS=Homo sapiens OX=9606 GN=CYBB PE=1 SV=2	17	3.62247e+07	6.65919e+07	4.22192e+07	5.27518e+07	3.32646e+07	3.08333e+07	3.60619e+07	5.15196e+07	5.86194e+07	5.31699e+07	3.962e+07	3.22381e+07	4.28824e+07	5.72426e+07	8.7285e+07	6.31417e+07	7.99435e+07	7.87995e+07
P04843	Dolichyl-diphosphooligosaccharide--protein glycosyltransferase subunit 1 OS=Homo sapiens OX=9606 GN=RPN1 PE=1 SV=1	64	1.1812e+08	1.60774e+08	1.27956e+08	1.06616e+08	1.33936e+08	1.1067e+08	3.71018e+08	2.57491e+08	4.3676e+08	3.87559e+08	3.84739e+08	4.05623e+08	2.36897e+08	2.53458e+08	2.15326e+08	2.72433e+08	3.45844e+08	2.52418e+08
P04844	Dolichyl-diphosphooligosaccharide--protein glycosyltransferase subunit 2 OS=Homo sapiens OX=9606 GN=RPN2 PE=1 SV=3	22	3.06093e+07	3.80516e+07	3.47897e+07	3.1325e+07	3.45129e+07	3.27486e+07	1.27192e+08	9.22655e+07	1.49927e+08	1.16301e+08	1.13404e+08	1.25037e+08	5.39816e+07	6.11706e+07	4.68415e+07	6.23629e+07	7.92068e+07	5.58503e+07
P04899	Guanine nucleotide-binding protein G(i) subunit alpha-2 OS=Homo sapiens OX=9606 GN=GNAI2 PE=1 SV=3	46	8.10625e+08	7.75914e+08	7.87358e+08	7.91031e+08	6.87585e+08	7.34971e+08	4.43412e+08	4.8953e+08	4.49855e+08	5.56612e+08	4.79576e+08	4.21248e+08	5.87197e+08	7.70481e+08	8.85892e+08	6.8748e+08	6.94573e+08	7.26356e+08
P04920	Anion exchange protein 2 OS=Homo sapiens OX=9606 GN=SLC4A2 PE=1 SV=4	19	9.28842e+06	8.87328e+06	1.15852e+07	8.40367e+06	6.86967e+06	8.39402e+06	2.71472e+07	3.187e+07	2.38413e+07	1.74469e+07	1.93207e+07	1.93338e+07	1.30902e+07	1.04018e+07	7.78554e+06	8.26014e+06	6.05951e+06	8.09871e+06
P05023	Sodium/potassium-transporting ATPase subunit alpha-1 OS=Homo sapiens OX=9606 GN=ATP1A1 PE=1 SV=1	90	1.99413e+09	1.71012e+09	2.58686e+09	1.74029e+09	1.84952e+09	2.16733e+09	4.18068e+08	6.51908e+08	4.27448e+08	5.35405e+08	4.24666e+08	4.13699e+08	1.23988e+09	1.63104e+09	1.28689e+09	1.15211e+09	1.07512e+09	1.11509e+09
P05026	Sodium/potassium-transporting ATPase subunit beta-1 OS=Homo sapiens OX=9606 GN=ATP1B1 PE=1 SV=1	32	2.21646e+08	1.96948e+08	2.71801e+08	1.7089e+08	2.03545e+08	2.32063e+08	4.98169e+07	6.68912e+07	5.34356e+07	9.35972e+07	7.4387e+07	6.88262e+07	2.80009e+08	3.61269e+08	2.6523e+08	2.51578e+08	2.53723e+08	2.3313e+08
P05067	Amyloid-beta precursor protein OS=Homo sapiens OX=9606 GN=APP PE=1 SV=3	20	4.46337e+06	5.92901e+06	4.61008e+06	4.33325e+06	4.87606e+06	3.48141e+06	3.12848e+07	2.78197e+07	3.13714e+07	2.7024e+07	3.02446e+07	3.07947e+07	2.28693e+07	1.8973e+07	1.48682e+07	2.10388e+07	2.1058e+07	2.20113e+07
P05089	Arginase-1 OS=Homo sapiens OX=9606 GN=ARG1 PE=1 SV=2	4	7.03324e+06	9.49817e+06	7.56135e+06	7.18468e+06	5.61182e+06	4.49762e+06	8.45629e+06	5.89701e+06	1.01249e+07	1.68289e+07	1.24222e+07	1.11025e+07	1.24585e+07	8.84191e+06	9.41544e+06	9.10694e+06	2.21965e+07	9.83305e+06
P05090	Apolipoprotein D OS=Homo sapiens OX=9606 GN=APOD PE=1 SV=1	2	1.28446e+06	1.64197e+06	1.37136e+06	1.65249e+06	1.69096e+06	1.57631e+06	703169	1.28575e+06	714921	1.11578e+06	1.00098e+06	771164	1.40458e+06	1.19727e+06	1.27682e+06	1.86338e+06	3.32097e+06	1.87493e+06
P05091	Aldehyde dehydrogenase, mitochondrial OS=Homo sapiens OX=9606 GN=ALDH2 PE=1 SV=2	20	1.58058e+07	2.36403e+07	2.12646e+07	1.56492e+07	1.55007e+07	1.48845e+07	1.27497e+07	1.59345e+07	1.88283e+07	2.02763e+07	1.47581e+07	2.20204e+07	2.88575e+07	2.91413e+07	3.79836e+07	5.00738e+07	7.01007e+07	5.16449e+07
P05106	Integrin beta-3 OS=Homo sapiens OX=9606 GN=ITGB3 PE=1 SV=2	14	2.78943e+06	2.84742e+06	4.53834e+06	4.6823e+06	9.91228e+06	4.6036e+06	7.62662e+06	6.98287e+06	7.62186e+06	1.16921e+07	1.078e+07	1.05347e+07	8.495e+06	1.38313e+07	1.14535e+07	8.1219e+06	2.80715e+07	9.81792e+06
P05107	Integrin beta-2 OS=Homo sapiens OX=9606 GN=ITGB2 PE=1 SV=2	15	2.62514e+07	4.30979e+07	3.33841e+07	3.72792e+07	2.44823e+07	1.86115e+07	1.89068e+07	2.75476e+07	3.46374e+07	3.28218e+07	2.53896e+07	1.73952e+07	3.53287e+07	4.24407e+07	7.38945e+07	6.12051e+07	8.96614e+07	6.82191e+07
P05109	Protein S100-A8 OS=Homo sapiens OX=9606 GN=S100A8 PE=1 SV=1	14	1.44676e+07	3.01769e+07	3.30239e+08	9.83476e+07	8.01244e+06	3.92647e+06	977594	1.13052e+06	882115	558193	638871	504984	103022	194852	542734	380070	282690	207725
P05114	Non-histone chromosomal protein HMG-14 OS=Homo sapiens OX=9606 GN=HMGN1 PE=1 SV=3	1	103514	73171.5	70606.3	100473	126080	102247	108569	160669	147209	120583	71536.9	89866.2	163678	126026	103606	840.528	43970.1	13094.3
P05121	Plasminogen activator inhibitor 1 OS=Homo sapiens OX=9606 GN=SERPINE1 PE=1 SV=1	15	1.12835e+06	1.44718e+06	1.06125e+06	2.3406e+06	2.59908e+06	1.70089e+06	1.78976e+07	2.29883e+07	2.81335e+07	2.42574e+07	3.75902e+07	3.63504e+07	2.3295e+06	2.70412e+06	6.31389e+06	2.82255e+06	6.28299e+06	2.95906e+06
P05129	Protein kinase C gamma type OS=Homo sapiens OX=9606 GN=PRKCG PE=1 SV=3	1	3894.79	3734.11	3339.47	3086.5	5866.4	6233.43	2366.5	1983.37	2559.22	3134.86	3073.62	2158.67	2659.49	2296.48	3689.07	3693.95	3624.15	3947.14
P05141	ADP/ATP translocase 2 OS=Homo sapiens OX=9606 GN=SLC25A5 PE=1 SV=7	41	4.94062e+08	5.9917e+08	5.68411e+08	3.80717e+08	4.51341e+08	4.88591e+08	5.57571e+08	8.35149e+08	8.98558e+08	5.67765e+08	5.92788e+08	8.00891e+08	5.17327e+08	4.66565e+08	5.65682e+08	7.5179e+08	7.87415e+08	6.85482e+08
P05155	Plasma protease C1 inhibitor OS=Homo sapiens OX=9606 GN=SERPING1 PE=1 SV=2	3	1.25362e+06	1.22176e+06	827138	1.70872e+06	1.91168e+06	2.17341e+06	877775	1.0373e+06	732664	656812	807975	975272	1.78294e+06	1.66885e+06	2.05745e+06	2.50007e+06	7.17613e+06	2.07214e+06
P05161	Ubiquitin-like protein ISG15 OS=Homo sapiens OX=9606 GN=ISG15 PE=1 SV=5	5	2.81743e+06	3.47926e+06	3.39931e+06	4.74307e+06	4.75503e+06	3.86683e+06	8.67252e+06	6.56838e+06	5.61146e+06	4.71747e+06	5.68164e+06	5.31047e+06	4.61768e+07	5.27506e+07	3.8458e+07	3.72951e+07	3.41822e+07	3.69754e+07
P05162	Galectin-2 OS=Homo sapiens OX=9606 GN=LGALS2 PE=1 SV=3	1	1044.26	1368.16	1007.42	2416.57	971.07	1986.61	1075.27	4817.5	3276.55	3422.79	1104.72	8842.3	100317	207801	274880	319088	252368	476996
P05164	Myeloperoxidase OS=Homo sapiens OX=9606 GN=MPO PE=1 SV=1	16	6.38995e+06	2.10879e+07	1.61548e+07	2.34296e+07	1.99132e+07	8.14005e+06	1.76591e+06	1.81434e+06	2.83743e+06	2.0103e+06	2.75709e+06	2.84927e+06	4.07191e+07	6.16589e+07	8.48321e+07	9.62972e+07	1.7102e+08	9.54566e+07
P05165	Propionyl-CoA carboxylase alpha chain, mitochondrial OS=Homo sapiens OX=9606 GN=PCCA PE=1 SV=4	8	1.69462e+06	2.01871e+06	1.67794e+06	992643	1.35404e+06	1.10087e+06	2.29533e+06	3.32981e+06	2.33448e+06	1.79673e+06	1.45965e+06	1.98694e+06	1.94936e+06	1.93217e+06	1.83374e+06	2.6749e+06	3.41509e+06	2.97676e+06
P05166	Propionyl-CoA carboxylase beta chain, mitochondrial OS=Homo sapiens OX=9606 GN=PCCB PE=1 SV=3	6	1.04817e+06	1.38952e+06	1.01431e+06	661311	765366	922387	2.17744e+06	2.81621e+06	1.98256e+06	1.47603e+06	1.54481e+06	1.97943e+06	1.87263e+06	1.07481e+06	1.34019e+06	2.13976e+06	2.43372e+06	2.30541e+06
P05186	Alkaline phosphatase, tissue-nonspecific isozyme OS=Homo sapiens OX=9606 GN=ALPL PE=1 SV=4	5	2.25934e+06	2.48223e+06	8.53874e+06	1.30205e+06	1.17593e+06	2.03832e+06	871720	618074	701118	483999	340460	227710	508839	257403	1.78508e+06	171521	154726	173290
P05198	Eukaryotic translation initiation factor 2 subunit 1 OS=Homo sapiens OX=9606 GN=EIF2S1 PE=1 SV=3	28	4.9665e+07	4.38037e+07	5.1686e+07	5.21659e+07	5.02127e+07	4.66109e+07	3.92649e+07	4.46315e+07	2.83077e+07	3.26827e+07	3.44362e+07	3.17288e+07	6.93276e+07	9.92363e+07	1.15721e+08	9.30304e+07	5.98823e+07	9.98369e+07
P05204	Non-histone chromosomal protein HMG-17 OS=Homo sapiens OX=9606 GN=HMGN2 PE=1 SV=3	6	1.3404e+07	8.65968e+06	1.2334e+07	7.9751e+06	7.03139e+06	6.89695e+06	4.89686e+06	5.1951e+06	5.05997e+06	6.06574e+06	5.66683e+06	4.22819e+06	6.5478e+06	5.46686e+06	5.44395e+06	6.01392e+06	5.13469e+06	4.63031e+06
P05362	Intercellular adhesion molecule 1 OS=Homo sapiens OX=9606 GN=ICAM1 PE=1 SV=2	26	3.32193e+07	2.67191e+07	2.46304e+07	2.61217e+07	3.57977e+07	3.98213e+07	1.44702e+08	1.02109e+08	1.27852e+08	1.6899e+08	1.11926e+08	1.18514e+08	2.67071e+07	3.8492e+07	2.77305e+07	2.32969e+07	2.03821e+07	2.47978e+07
P05386	60S acidic ribosomal protein P1 OS=Homo sapiens OX=9606 GN=RPLP1 PE=1 SV=1	1	6.23741e+07	5.55824e+07	8.5624e+07	8.95571e+07	8.0286e+07	7.3996e+07	3.46016e+07	2.69236e+07	2.97528e+07	3.46757e+07	3.41372e+07	3.42823e+07	7.77849e+07	1.27498e+08	1.36465e+08	1.17389e+08	1.01063e+08	1.21814e+08
P05387	60S acidic ribosomal protein P2 OS=Homo sapiens OX=9606 GN=RPLP2 PE=1 SV=1	5	3.91382e+06	4.29257e+06	3.9223e+06	4.19358e+06	5.40637e+06	7.83095e+06	5.83352e+06	7.98632e+06	7.22127e+06	6.15385e+06	6.03745e+06	8.6143e+06	4.39058e+06	5.65577e+06	5.66185e+06	3.60496e+06	4.935e+06	2.93917e+06
P05388	60S acidic ribosomal protein P0 OS=Homo sapiens OX=9606 GN=RPLP0 PE=1 SV=1	23	5.7046e+07	6.31492e+07	5.5066e+07	5.91984e+07	6.77906e+07	6.48932e+07	8.20818e+07	6.34576e+07	9.87167e+07	9.45939e+07	1.02417e+08	1.03664e+08	8.04994e+07	5.85066e+07	6.15921e+07	7.89531e+07	9.84941e+07	8.26022e+07
P05413	Fatty acid-binding protein, heart OS=Homo sapiens OX=9606 GN=FABP3 PE=1 SV=4	5	1.24772e+07	7.21553e+06	6.56805e+06	6.21834e+06	1.03943e+07	8.12434e+06	1.06859e+07	1.14269e+07	1.1878e+07	1.12168e+07	9.97956e+06	1.13409e+07	1.25206e+07	7.16486e+06	9.30208e+06	8.95504e+06	9.72278e+06	1.03162e+07
P05455	Lupus La protein OS=Homo sapiens OX=9606 GN=SSB PE=1 SV=2	17	5.49064e+06	5.30326e+06	5.61157e+06	7.3962e+06	7.17417e+06	7.28364e+06	2.48286e+07	3.08908e+07	2.16164e+07	1.2446e+07	1.88835e+07	2.02241e+07	1.32425e+07	1.20743e+07	9.52315e+06	6.99999e+06	6.60029e+06	8.82228e+06
P05546	Heparin cofactor 2 OS=Homo sapiens OX=9606 GN=SERPIND1 PE=1 SV=3	5	3.32911e+06	3.53598e+06	3.10639e+06	4.80263e+06	3.81564e+06	4.15695e+06	952654	1.53898e+06	1.32708e+06	1.51568e+06	3.09331e+06	4.06962e+06	4.47887e+06	5.45832e+06	4.45514e+06	5.56438e+06	1.10367e+07	5.57999e+06
P05556	Integrin beta-1 OS=Homo sapiens OX=9606 GN=ITGB1 PE=1 SV=2	68	3.3757e+08	2.63049e+08	2.22295e+08	7.1256e+08	9.51024e+08	9.12516e+08	5.44903e+08	5.58552e+08	5.52823e+08	7.51785e+08	6.73722e+08	6.08264e+08	1.00223e+09	1.41495e+09	1.0049e+09	1.09589e+09	1.0641e+09	1.03199e+09
P05771	Protein kinase C beta type OS=Homo sapiens OX=9606 GN=PRKCB PE=1 SV=4	11	4.8349e+06	6.7308e+06	3.63126e+06	4.00493e+06	3.30576e+06	3.1758e+06	3.06952e+06	4.27182e+06	3.65235e+06	5.14597e+06	3.40399e+06	3.05705e+06	6.47733e+06	6.04827e+06	9.73276e+06	8.54062e+06	1.05511e+07	9.72993e+06
P05783	Keratin, type I cytoskeletal 18 OS=Homo sapiens OX=9606 GN=KRT18 PE=1 SV=2	33	9.39931e+06	1.1075e+07	7.17921e+06	1.35842e+07	2.64631e+07	1.05865e+07	6.71052e+07	3.81811e+07	4.19132e+07	4.98689e+07	8.2387e+07	7.55224e+07	6.96214e+07	6.50915e+07	4.14213e+07	7.12842e+07	2.27353e+08	1.03817e+08
P05787	Keratin, type II cytoskeletal 8 OS=Homo sapiens OX=9606 GN=KRT8 PE=1 SV=7	57	7.55301e+07	7.64855e+07	6.2217e+07	7.3405e+07	1.43447e+08	5.8153e+07	1.48501e+08	8.16793e+07	9.3405e+07	9.72622e+07	1.38892e+08	1.44642e+08	1.97771e+08	2.4592e+08	1.94999e+08	2.41695e+08	5.6218e+08	3.14206e+08
P05976	Myosin light chain 1/3, skeletal muscle isoform OS=Homo sapiens OX=9606 GN=MYL1 PE=1 SV=3	5	1.80547e+06	116722	262741	81591.5	223641	1.13406e+06	2.41048e+06	1.29039e+07	578957	500951	162489	161860	333568	154172	203645	59251.8	502710	66290.2
P05997	Collagen alpha-2(V) chain OS=Homo sapiens OX=9606 GN=COL5A2 PE=1 SV=3	8	1.43626e+06	2.48447e+06	2.6285e+06	1.89326e+06	2.13763e+06	1.28197e+06	6.85869e+06	4.25817e+06	6.24916e+06	4.59146e+06	8.07043e+06	6.37429e+06	5.90113e+06	4.64487e+06	4.54101e+06	5.96787e+06	8.65018e+06	6.01112e+06
P06132	Uroporphyrinogen decarboxylase OS=Homo sapiens OX=9606 GN=UROD PE=1 SV=2	10	5.52541e+06	7.04244e+06	6.17e+06	6.12298e+06	6.17016e+06	6.17468e+06	5.04474e+06	5.45006e+06	5.403e+06	6.39104e+06	5.32702e+06	4.97776e+06	9.70388e+06	7.3205e+06	6.54226e+06	7.75125e+06	7.36842e+06	7.81369e+06
P06213	Insulin receptor OS=Homo sapiens OX=9606 GN=INSR PE=1 SV=4	14	9.25355e+06	7.13231e+06	6.20263e+06	7.46167e+06	7.11577e+06	7.13909e+06	6.44869e+06	7.83069e+06	5.3197e+06	4.48945e+06	5.28242e+06	4.60579e+06	8.30546e+06	8.90765e+06	9.2517e+06	7.23313e+06	1.09953e+07	9.42636e+06
P06239	Tyrosine-protein kinase Lck OS=Homo sapiens OX=9606 GN=LCK PE=1 SV=6	10	3.68764e+06	3.40855e+06	2.33646e+06	3.96753e+06	4.68564e+06	5.21147e+06	441536	454768	578501	318670	307222	306696	8.13348e+06	1.2303e+07	1.02397e+07	8.43907e+06	5.99579e+06	1.05973e+07
P06241	Tyrosine-protein kinase Fyn OS=Homo sapiens OX=9606 GN=FYN PE=1 SV=3	6	946155	1.66258e+06	1.33993e+06	1.2767e+06	554356	727898	801016	799761	1.21005e+06	685511	677657	805991	1.75442e+06	2.40661e+06	2.49116e+06	2.26114e+06	2.79479e+06	2.77937e+06
P06280	Alpha-galactosidase A OS=Homo sapiens OX=9606 GN=GLA PE=1 SV=1	12	8.55019e+06	8.83415e+06	1.16612e+07	7.63097e+06	6.91051e+06	6.21153e+06	1.55855e+07	1.27946e+07	1.39509e+07	1.45508e+07	1.65847e+07	1.3515e+07	3.56257e+06	2.46915e+06	2.56794e+06	3.56282e+06	2.92192e+06	3.06278e+06
P06396	Gelsolin OS=Homo sapiens OX=9606 GN=GSN PE=1 SV=1	55	2.0624e+08	2.34031e+08	2.9095e+08	2.79922e+08	2.61473e+08	2.11255e+08	2.36232e+08	2.39903e+08	2.28235e+08	2.4923e+08	2.91056e+08	2.96382e+08	8.81935e+07	1.12381e+08	1.1401e+08	1.1607e+08	1.47001e+08	1.28054e+08
P06400	Retinoblastoma-associated protein OS=Homo sapiens OX=9606 GN=RB1 PE=1 SV=2	2	33673.1	57484.2	34381.3	83129.6	74485.4	67058.3	137516	225739	117205	27510.9	48923.6	67444.7	52104.1	45363.9	78043.5	31761.7	43356.2	40388
P06454	Prothymosin alpha OS=Homo sapiens OX=9606 GN=PTMA PE=1 SV=2	7	1.31922e+06	2.25801e+06	2.61191e+06	2.99715e+06	9.92756e+06	6.90021e+06	9.61829e+06	8.74585e+06	6.65417e+06	2.75358e+06	2.23378e+06	6.62076e+06	2.39422e+06	3.45005e+06	1.4796e+06	977335	536295	520090
P06493	Cyclin-dependent kinase 1 OS=Homo sapiens OX=9606 GN=CDK1 PE=1 SV=3	22	2.05267e+07	2.20667e+07	2.72946e+07	3.31585e+07	2.75096e+07	2.78531e+07	4.07255e+07	5.35974e+07	3.01619e+07	2.44678e+07	2.90877e+07	2.59505e+07	3.18365e+07	2.86941e+07	2.28491e+07	2.5452e+07	1.90235e+07	2.64011e+07
P06576	ATP synthase subunit beta, mitochondrial OS=Homo sapiens OX=9606 GN=ATP5F1B PE=1 SV=3	42	4.56767e+08	5.51821e+08	4.42634e+08	3.20226e+08	3.60934e+08	3.98157e+08	6.83366e+08	7.36301e+08	7.72891e+08	5.51788e+08	6.05434e+08	9.08536e+08	7.4694e+08	6.19338e+08	6.0256e+08	7.05079e+08	8.26553e+08	7.74866e+08
P06702	Protein S100-A9 OS=Homo sapiens OX=9606 GN=S100A9 PE=1 SV=1	12	1.41314e+07	2.14008e+07	2.75663e+08	1.13352e+08	1.04501e+07	6.25315e+06	1.35004e+06	1.19432e+06	1.0716e+06	617479	874481	848631	399270	750500	706830	1.19647e+06	330966	646435
P06703	Protein S100-A6 OS=Homo sapiens OX=9606 GN=S100A6 PE=1 SV=1	8	3.57185e+07	2.59947e+07	2.29147e+07	1.89927e+07	2.11693e+07	2.11163e+07	2.32395e+07	2.0503e+07	1.8694e+07	2.91126e+07	3.16146e+07	2.98124e+07	1.57511e+07	5.87519e+07	4.38956e+07	6.15902e+07	3.90933e+07	5.75812e+07
P06730	Eukaryotic translation initiation factor 4E OS=Homo sapiens OX=9606 GN=EIF4E PE=1 SV=2	9	9.80158e+06	1.01565e+07	9.9712e+06	1.04973e+07	1.033e+07	1.0019e+07	9.69957e+06	7.77379e+06	8.60246e+06	8.29478e+06	7.78714e+06	7.69868e+06	9.73603e+06	9.85163e+06	9.62558e+06	8.55119e+06	8.19202e+06	8.91632e+06
P06731	Carcinoembryonic antigen-related cell adhesion molecule 5 OS=Homo sapiens OX=9606 GN=CEACAM5 PE=1 SV=3	17	7.2812e+08	8.65704e+08	9.82342e+08	4.04692e+08	6.61986e+08	6.53425e+08	571958	724077	893952	715887	923844	672390	1.46462e+07	5.84882e+07	4.70332e+07	2.82431e+07	3.01445e+07	2.00454e+07
P06732	Creatine kinase M-type OS=Homo sapiens OX=9606 GN=CKM PE=1 SV=2	43	5.10701e+08	2.0123e+07	2.73093e+07	1.05183e+07	1.15998e+07	1.7252e+08	5.75861e+07	6.99342e+08	2.87264e+07	5.56698e+07	8.81807e+06	8.44036e+06	1.87136e+08	2.1392e+07	1.32665e+07	1.34087e+07	5.58887e+07	1.66045e+07
P06733	Alpha-enolase OS=Homo sapiens OX=9606 GN=ENO1 PE=1 SV=2	71	1.46716e+09	1.61053e+09	1.71318e+09	2.44038e+09	2.32913e+09	1.72417e+09	2.00918e+09	1.70107e+09	1.6889e+09	2.29848e+09	2.2699e+09	2.06135e+09	1.59768e+09	1.39559e+09	1.199e+09	1.34233e+09	1.30291e+09	1.30029e+09
P06737	Glycogen phosphorylase, liver form OS=Homo sapiens OX=9606 GN=PYGL PE=1 SV=4	28	1.60393e+07	1.37366e+07	1.20366e+07	2.24591e+07	2.72049e+07	2.14861e+07	1.3343e+07	1.86237e+07	1.57374e+07	1.50895e+07	1.719e+07	1.78012e+07	6.10501e+06	5.85718e+06	7.1684e+06	8.04712e+06	1.19625e+07	7.64686e+06
P06744	Glucose-6-phosphate isomerase OS=Homo sapiens OX=9606 GN=GPI PE=1 SV=4	45	2.85984e+08	2.88504e+08	2.79459e+08	3.63047e+08	3.23835e+08	2.8259e+08	2.16578e+08	1.94506e+08	1.54942e+08	1.62538e+08	1.94077e+08	1.97009e+08	1.14903e+08	1.22244e+08	1.06699e+08	1.12902e+08	1.26117e+08	1.03239e+08
P06748	Nucleophosmin OS=Homo sapiens OX=9606 GN=NPM1 PE=1 SV=2	15	1.76481e+07	2.16282e+07	2.51944e+07	3.1536e+07	3.04356e+07	2.24035e+07	5.39864e+07	6.97416e+07	5.25349e+07	4.23658e+07	7.21877e+07	6.28552e+07	3.05168e+07	2.7063e+07	2.82185e+07	2.39018e+07	4.00642e+07	3.51616e+07
P06753	Tropomyosin alpha-3 chain OS=Homo sapiens OX=9606 GN=TPM3 PE=1 SV=2	8	1.86837e+07	2.83014e+07	2.98277e+07	3.33276e+07	4.6752e+07	4.94658e+07	3.19685e+07	2.90401e+07	2.49079e+07	2.46383e+07	2.33866e+07	2.76469e+07	2.07764e+07	2.78294e+07	2.10105e+07	2.19934e+07	1.89257e+07	2.08125e+07
P06756	Integrin alpha-V OS=Homo sapiens OX=9606 GN=ITGAV PE=1 SV=2	69	1.084e+08	1.17551e+08	1.09738e+08	2.35098e+08	2.56621e+08	2.64767e+08	2.86094e+08	3.33162e+08	2.81627e+08	5.28692e+08	3.36095e+08	3.34984e+08	2.03982e+08	2.12219e+08	1.93003e+08	1.92862e+08	2.23071e+08	1.93303e+08
P06865	Beta-hexosaminidase subunit alpha OS=Homo sapiens OX=9606 GN=HEXA PE=1 SV=2	13	1.27021e+07	1.55424e+07	1.57986e+07	1.25916e+07	1.42043e+07	1.39327e+07	2.57707e+07	1.6036e+07	2.37099e+07	1.96541e+07	2.38207e+07	2.92473e+07	1.44813e+07	1.32793e+07	1.52857e+07	1.55052e+07	2.01476e+07	1.67115e+07
P07093	Glia-derived nexin OS=Homo sapiens OX=9606 GN=SERPINE2 PE=1 SV=1	4	546028	1.00333e+06	1.08044e+06	1.41987e+06	1.22999e+06	1.07875e+06	649433	1.16839e+06	1.00756e+06	2.30893e+06	1.26597e+06	1.45369e+06	3.18196e+06	1.52377e+06	1.40545e+06	1.36072e+06	3.03458e+06	2.25281e+06
P07099	Epoxide hydrolase 1 OS=Homo sapiens OX=9606 GN=EPHX1 PE=1 SV=1	31	3.26317e+07	3.32798e+07	5.71891e+07	2.25397e+07	2.19345e+07	2.75916e+07	6.90502e+07	3.71364e+07	6.33575e+07	5.20584e+07	5.73189e+07	6.16479e+07	2.58054e+07	3.81383e+07	3.34256e+07	3.37753e+07	3.18742e+07	3.25585e+07
P07108	Acyl-CoA-binding protein OS=Homo sapiens OX=9606 GN=DBI PE=1 SV=2	4	6.45925e+06	4.88585e+06	6.48175e+06	4.76148e+06	3.36359e+06	4.26241e+06	4.61812e+06	5.459e+06	5.20445e+06	8.18294e+06	4.53957e+06	5.17262e+06	5.40951e+06	4.26757e+06	2.47978e+06	3.60525e+06	2.67445e+06	5.50965e+06
P07195	L-lactate dehydrogenase B chain OS=Homo sapiens OX=9606 GN=LDHB PE=1 SV=2	18	1.85182e+08	1.88242e+08	1.98748e+08	2.40974e+08	2.44974e+08	2.14122e+08	1.40245e+08	2.60335e+08	1.5624e+08	1.85044e+08	1.6423e+08	1.50732e+08	2.2864e+08	1.76227e+08	1.80625e+08	2.0613e+08	1.94232e+08	1.97861e+08
P07197	Neurofilament medium polypeptide OS=Homo sapiens OX=9606 GN=NEFM PE=1 SV=3	1	6.32002e+06	229527	1.51728e+06	96964.4	44079.3	4.59842e+06	204165	1.59366e+07	576387	1.14204e+06	145138	193833	2.31919e+06	211202	122824	155972	665165	158739
P07203	Glutathione peroxidase 1 OS=Homo sapiens OX=9606 GN=GPX1 PE=1 SV=4	10	1.44654e+07	1.27354e+07	1.49853e+07	1.46147e+07	1.65268e+07	1.5826e+07	8.6085e+06	6.7413e+06	6.68115e+06	7.84174e+06	6.8566e+06	6.69258e+06	1.43531e+07	1.35359e+07	1.20955e+07	1.51136e+07	1.0007e+07	1.31542e+07
P07204	Thrombomodulin OS=Homo sapiens OX=9606 GN=THBD PE=1 SV=2	8	1.59474e+07	2.04024e+07	1.86717e+07	2.86196e+07	3.50703e+07	2.51326e+07	5.16838e+06	5.70708e+06	3.86138e+06	3.62131e+06	3.15701e+06	4.11351e+06	9.89145e+06	1.11531e+07	8.9686e+06	8.15081e+06	8.73478e+06	8.09457e+06
P07205	Phosphoglycerate kinase 2 OS=Homo sapiens OX=9606 GN=PGK2 PE=1 SV=3	1	2.00017e+06	2.16357e+06	2.13334e+06	2.3413e+06	1.87395e+06	1.70501e+06	1.53107e+06	955664	1.38135e+06	2.76948e+06	2.95429e+06	2.19485e+06	2.11155e+06	2.5364e+06	1.67305e+06	2.30528e+06	2.31325e+06	1.83947e+06
P07225	Vitamin K-dependent protein S OS=Homo sapiens OX=9606 GN=PROS1 PE=1 SV=1	4	1.21346e+06	1.87358e+06	1.37216e+06	1.53138e+06	1.04838e+06	1.04537e+06	984900	611462	1.04917e+06	1.88865e+06	2.12698e+06	1.4635e+06	2.10211e+06	2.52498e+06	2.61994e+06	3.6108e+06	5.2119e+06	3.34613e+06
P07237	Protein disulfide-isomerase OS=Homo sapiens OX=9606 GN=P4HB PE=1 SV=3	66	3.32372e+08	4.2706e+08	3.66096e+08	3.21047e+08	3.40453e+08	3.23533e+08	8.79065e+08	5.97478e+08	9.48652e+08	7.88701e+08	9.35848e+08	9.23241e+08	6.28499e+08	5.31053e+08	5.36323e+08	5.25704e+08	6.53505e+08	5.18845e+08
P07305	Histone H1.0 OS=Homo sapiens OX=9606 GN=H1F0 PE=1 SV=3	4	1.24114e+06	1.2482e+06	1.53692e+06	1.99742e+06	3.88336e+06	3.59689e+06	2.30281e+06	2.58824e+06	1.68581e+06	1.88705e+06	1.47537e+06	2.6808e+06	1.42026e+06	2.41542e+06	1.41504e+06	1.39212e+06	2.92518e+06	1.45858e+06
P07311	Acylphosphatase-1 OS=Homo sapiens OX=9606 GN=ACYP1 PE=1 SV=2	3	944081	992125	1.0803e+06	1.17911e+06	1.23354e+06	1.15199e+06	1.05312e+06	1.57083e+06	1.06899e+06	977270	844252	848892	2.30047e+06	1.66049e+06	1.61639e+06	1.50867e+06	1.48921e+06	1.77353e+06
P07333	Macrophage colony-stimulating factor 1 receptor OS=Homo sapiens OX=9606 GN=CSF1R PE=1 SV=2	5	1.50699e+07	1.70306e+07	1.67521e+07	1.73692e+07	1.32138e+07	1.38008e+07	1.13984e+07	1.31865e+07	1.22668e+07	1.47284e+07	1.15276e+07	1.13893e+07	1.29755e+07	1.33758e+07	1.77066e+07	1.46177e+07	1.91627e+07	1.49876e+07
P07339	Cathepsin D OS=Homo sapiens OX=9606 GN=CTSD PE=1 SV=1	35	3.26077e+08	3.07884e+08	3.90457e+08	2.23898e+08	2.60193e+08	2.87106e+08	3.44219e+08	2.79828e+08	3.55697e+08	8.29186e+08	5.11011e+08	5.27167e+08	1.37791e+08	1.0859e+08	1.04652e+08	1.41302e+08	1.19727e+08	1.06995e+08
P07355	Annexin A2 OS=Homo sapiens OX=9606 GN=ANXA2 PE=1 SV=2	95	9.58031e+09	8.5497e+09	8.86253e+09	8.84871e+09	1.01833e+10	7.70658e+09	7.34407e+09	5.69431e+09	6.40483e+09	7.92274e+09	7.76033e+09	7.61342e+09	9.43984e+09	1.29841e+10	1.60151e+10	1.61611e+10	1.64658e+10	1.67557e+10
P07384	Calpain-1 catalytic subunit OS=Homo sapiens OX=9606 GN=CAPN1 PE=1 SV=1	58	2.6091e+08	2.13189e+08	2.01016e+08	2.14505e+08	2.2321e+08	2.33603e+08	1.34847e+08	1.08833e+08	1.15135e+08	1.47817e+08	1.22346e+08	1.19344e+08	9.62645e+07	1.00262e+08	9.79654e+07	1.02218e+08	9.28034e+07	1.12398e+08
P07437	Tubulin beta chain OS=Homo sapiens OX=9606 GN=TUBB PE=1 SV=2	9	2.01592e+08	1.98867e+08	2.06372e+08	2.10443e+08	2.09446e+08	2.36896e+08	3.75671e+08	3.43989e+08	3.16369e+08	3.05153e+08	3.31302e+08	3.0053e+08	3.09947e+08	2.54266e+08	2.87861e+08	2.83879e+08	2.24635e+08	2.87214e+08
P07451	Carbonic anhydrase 3 OS=Homo sapiens OX=9606 GN=CA3 PE=1 SV=3	5	1.39627e+07	1.68996e+06	3.54877e+06	1.30975e+06	4.15501e+06	3.73202e+06	1.74043e+06	8.02297e+06	4.31166e+06	3.72811e+06	910044	2.42508e+06	2.44016e+06	837617	1.34065e+06	5.3712e+06	1.48175e+06	1.03844e+07
P07476	Involucrin OS=Homo sapiens OX=9606 GN=IVL PE=1 SV=2	6	882647	276612	4.18745e+06	808067	160525	166258	57914.6	254522	72141.8	84021.5	29632.7	73213.7	14735.7	35585.3	52184.7	19847.4	35656.4	32004.1
P07602	Prosaposin OS=Homo sapiens OX=9606 GN=PSAP PE=1 SV=2	17	2.95181e+07	2.70047e+07	3.94617e+07	3.14662e+07	4.33787e+07	5.16585e+07	3.31688e+07	4.05587e+07	2.94727e+07	2.263e+07	2.42403e+07	3.35098e+07	1.50238e+07	2.55792e+07	1.22434e+07	1.12306e+07	8.69596e+06	9.40863e+06
P07686	Beta-hexosaminidase subunit beta OS=Homo sapiens OX=9606 GN=HEXB PE=1 SV=3	27	3.28377e+07	3.77227e+07	3.98742e+07	2.86726e+07	3.16167e+07	3.31949e+07	7.7131e+07	6.23798e+07	7.79832e+07	8.03518e+07	1.00932e+08	1.08338e+08	4.28443e+07	3.30745e+07	3.81723e+07	4.04553e+07	5.48425e+07	4.17485e+07
P07737	Profilin-1 OS=Homo sapiens OX=9606 GN=PFN1 PE=1 SV=2	21	4.5165e+08	5.05307e+08	3.0155e+08	5.06774e+08	5.12065e+08	3.61113e+08	3.74513e+08	3.26986e+08	3.76941e+08	4.62516e+08	4.60526e+08	3.79605e+08	4.24445e+08	3.54891e+08	3.72809e+08	3.92093e+08	3.83683e+08	4.20128e+08
P07738	Bisphosphoglycerate mutase OS=Homo sapiens OX=9606 GN=BPGM PE=1 SV=2	8	829153	707270	910679	1.17114e+06	693169	556502	3.35885e+06	4.34578e+06	3.76916e+06	3.21167e+06	6.22785e+06	6.91831e+06	1.14018e+06	1.07314e+06	1.20223e+06	745824	690383	703033
P07741	Adenine phosphoribosyltransferase OS=Homo sapiens OX=9606 GN=APRT PE=1 SV=2	11	2.07778e+07	2.16037e+07	2.081e+07	1.97746e+07	1.89951e+07	2.01436e+07	1.63616e+07	1.44456e+07	1.29053e+07	1.72612e+07	1.5043e+07	1.45545e+07	3.01073e+07	1.81893e+07	1.75866e+07	1.93319e+07	1.5636e+07	1.78515e+07
P07814	Bifunctional glutamate/proline--tRNA ligase OS=Homo sapiens OX=9606 GN=EPRS PE=1 SV=5	98	1.06508e+08	9.81236e+07	1.02254e+08	1.01987e+08	1.09532e+08	1.15793e+08	1.04558e+08	1.32453e+08	8.88934e+07	1.0788e+08	9.47473e+07	9.4452e+07	9.07037e+07	8.27204e+07	7.17313e+07	7.50427e+07	7.04285e+07	7.6517e+07
P07858	Cathepsin B OS=Homo sapiens OX=9606 GN=CTSB PE=1 SV=3	17	3.54418e+07	3.87521e+07	5.65225e+07	3.05888e+07	3.56615e+07	3.5316e+07	1.97958e+07	2.56746e+07	2.38716e+07	4.27584e+07	3.04144e+07	3.06302e+07	1.49629e+07	1.40304e+07	1.24805e+07	1.30343e+07	1.10078e+07	1.26731e+07
P07900	Heat shock protein HSP 90-alpha OS=Homo sapiens OX=9606 GN=HSP90AA1 PE=1 SV=5	54	5.64474e+08	4.82616e+08	4.10264e+08	5.42316e+08	5.97393e+08	5.35125e+08	2.08982e+08	3.29093e+08	2.04511e+08	2.16878e+08	1.87603e+08	1.87425e+08	4.72652e+08	3.26883e+08	3.00005e+08	3.16945e+08	2.78305e+08	3.22818e+08
P07902	Galactose-1-phosphate uridylyltransferase OS=Homo sapiens OX=9606 GN=GALT PE=1 SV=3	2	245110	177396	195151	55687	81681	42755	82026.3	75210.5	48324.2	65658.3	59439.6	69223.5	189851	201119	207574	286520	16152.9	364989
P07910	Heterogeneous nuclear ribonucleoproteins C1/C2 OS=Homo sapiens OX=9606 GN=HNRNPC PE=1 SV=4	16	1.40924e+08	1.32711e+08	1.43417e+08	1.46759e+08	1.57787e+08	1.26202e+08	1.46773e+08	6.67562e+07	1.14729e+08	1.62085e+08	1.74799e+08	1.49842e+08	1.15122e+08	1.79518e+08	2.0152e+08	2.55403e+08	2.75367e+08	2.4136e+08
P07919	Cytochrome b-c1 complex subunit 6, mitochondrial OS=Homo sapiens OX=9606 GN=UQCRH PE=1 SV=2	5	616024	617840	691111	564687	538381	930132	2.70363e+06	2.54074e+06	2.64219e+06	1.82395e+06	1.83084e+06	3.85904e+06	418973	563754	339007	313683	797601	291761
P07942	Laminin subunit beta-1 OS=Homo sapiens OX=9606 GN=LAMB1 PE=1 SV=2	48	7.584e+06	1.08989e+07	9.462e+06	1.05022e+07	1.40894e+07	1.29435e+07	2.77555e+07	2.38388e+07	3.80713e+07	4.0113e+07	2.87499e+07	4.35601e+07	2.01211e+07	1.95157e+07	1.61808e+07	1.57334e+07	2.03362e+07	1.7689e+07
P07947	Tyrosine-protein kinase Yes OS=Homo sapiens OX=9606 GN=YES1 PE=1 SV=3	20	5.77921e+07	5.08602e+07	5.8328e+07	5.75477e+07	5.11267e+07	6.47161e+07	5.85642e+07	6.0763e+07	5.72571e+07	4.94299e+07	5.81004e+07	6.45344e+07	4.9169e+07	4.65765e+07	3.70533e+07	4.31148e+07	4.4935e+07	4.10996e+07
P07948	Tyrosine-protein kinase Lyn OS=Homo sapiens OX=9606 GN=LYN PE=1 SV=3	44	1.61119e+08	1.47029e+08	1.5063e+08	1.5129e+08	1.14262e+08	1.27781e+08	5.31563e+07	5.93312e+07	6.88001e+07	6.96553e+07	6.07082e+07	4.475e+07	1.51286e+08	2.02974e+08	2.05458e+08	1.70997e+08	1.61456e+08	1.9094e+08
P07949	Proto-oncogene tyrosine-protein kinase receptor Ret OS=Homo sapiens OX=9606 GN=RET PE=1 SV=3	1	12911.1	871.352	2533.38	9324.08	5065.61	3805	139993	97108.1	80494.1	137657	52347.9	71910.2	931.793	3363.89	2323.74	2087.61	5521.33	871.227
P07951	Tropomyosin beta chain OS=Homo sapiens OX=9606 GN=TPM2 PE=1 SV=1	4	598953	483194	604954	606263	840442	669286	1.32421e+06	1.68768e+06	1.2378e+06	1.55351e+06	1.25435e+06	1.64549e+06	307122	476301	410068	405392	849960	444302
P07954	Fumarate hydratase, mitochondrial OS=Homo sapiens OX=9606 GN=FH PE=1 SV=3	23	1.08038e+07	1.44421e+07	1.25699e+07	1.06441e+07	1.13282e+07	1.28124e+07	3.006e+07	2.43302e+07	3.0112e+07	2.69518e+07	2.72033e+07	4.07055e+07	1.98729e+07	1.53619e+07	1.25605e+07	2.15523e+07	1.80453e+07	1.7611e+07
P07996	Thrombospondin-1 OS=Homo sapiens OX=9606 GN=THBS1 PE=1 SV=2	26	6.17002e+06	7.21415e+06	6.67044e+06	1.77323e+07	9.96687e+06	8.17452e+06	8.43207e+06	7.56898e+06	1.20077e+07	1.1421e+07	1.19352e+07	1.03755e+07	4.29752e+07	2.74518e+07	2.76854e+07	3.1267e+07	3.69211e+07	4.05125e+07
P08069	Insulin-like growth factor 1 receptor OS=Homo sapiens OX=9606 GN=IGF1R PE=1 SV=1	38	4.83069e+07	3.82167e+07	4.5666e+07	5.6964e+07	6.25609e+07	6.79359e+07	5.45414e+07	5.24914e+07	4.00859e+07	4.65995e+07	4.00277e+07	4.84578e+07	9.92414e+07	1.86917e+08	1.28755e+08	9.7415e+07	1.01501e+08	9.37138e+07
P08123	Collagen alpha-2(I) chain OS=Homo sapiens OX=9606 GN=COL1A2 PE=1 SV=7	6	2.20074e+06	7.91777e+06	1.08645e+07	7.58948e+06	7.25516e+06	3.80723e+06	3.2571e+06	3.4492e+06	3.96301e+06	2.63027e+06	2.02995e+06	3.76032e+06	7.20764e+06	1.2134e+07	1.33079e+07	1.09579e+07	1.78737e+07	1.00869e+07
P08133	Annexin A6 OS=Homo sapiens OX=9606 GN=ANXA6 PE=1 SV=3	95	3.18991e+08	3.22379e+08	3.0731e+08	2.62243e+08	2.66804e+08	2.64955e+08	9.79556e+08	1.28412e+09	1.11681e+09	1.51972e+09	1.51629e+09	1.03765e+09	5.73064e+08	4.92817e+08	6.17527e+08	4.43018e+08	7.16235e+08	5.34993e+08
P08134	Rho-related GTP-binding protein RhoC OS=Homo sapiens OX=9606 GN=RHOC PE=1 SV=1	9	3.68103e+07	3.71795e+07	2.98563e+07	3.13883e+07	3.18947e+07	2.80677e+07	1.32506e+07	1.21942e+07	1.45655e+07	1.75955e+07	1.57543e+07	1.62332e+07	2.17835e+07	2.92102e+07	3.21425e+07	2.60992e+07	3.07016e+07	2.68098e+07
P08138	Tumor necrosis factor receptor superfamily member 16 OS=Homo sapiens OX=9606 GN=NGFR PE=1 SV=1	4	4.57348e+06	3.26975e+06	3.43378e+06	2.36184e+06	1.92154e+06	3.84345e+06	215914	170610	215612	273772	346669	121774	1.3585e+06	753098	1.02592e+06	1.33342e+06	868782	1.58933e+06
P08174	Complement decay-accelerating factor OS=Homo sapiens OX=9606 GN=CD55 PE=1 SV=4	17	7.96454e+07	6.7709e+07	4.65165e+07	5.36873e+07	6.84948e+07	5.46662e+07	9.55423e+06	1.41862e+07	1.03773e+07	1.99511e+07	8.20957e+06	9.99482e+06	7.75782e+07	1.51533e+08	1.52768e+08	8.4458e+07	9.32028e+07	6.83287e+07
P08183	ATP-dependent translocase ABCB1 OS=Homo sapiens OX=9606 GN=ABCB1 PE=1 SV=3	9	5.18808e+06	5.19787e+06	5.35624e+06	6.68214e+06	5.80448e+06	6.54883e+06	3.05766e+06	1.91873e+06	2.88695e+06	2.57439e+06	2.29369e+06	2.84586e+06	4.92302e+06	5.99412e+06	6.88877e+06	5.18796e+06	7.19376e+06	5.85613e+06
P08195	4F2 cell-surface antigen heavy chain OS=Homo sapiens OX=9606 GN=SLC3A2 PE=1 SV=3	28	1.29914e+08	1.27471e+08	2.18448e+08	2.16364e+08	1.87302e+08	2.00294e+08	2.55279e+08	1.59733e+08	1.81472e+08	1.42363e+08	1.53391e+08	1.34137e+08	1.10416e+08	1.06675e+08	9.6428e+07	9.01074e+07	1.0382e+08	9.29916e+07
P08236	Beta-glucuronidase OS=Homo sapiens OX=9606 GN=GUSB PE=1 SV=2	12	6.41072e+06	6.45386e+06	7.22103e+06	5.38601e+06	6.65193e+06	6.08997e+06	1.27609e+07	1.3592e+07	1.59279e+07	1.09427e+07	2.00443e+07	1.95115e+07	1.24352e+07	1.19177e+07	1.26959e+07	1.21866e+07	2.75925e+07	1.22567e+07
P08237	ATP-dependent 6-phosphofructokinase, muscle type OS=Homo sapiens OX=9606 GN=PFKM PE=1 SV=2	15	2.70635e+07	7.81055e+06	7.77387e+06	9.99432e+06	9.8979e+06	1.45034e+07	7.08903e+06	3.60343e+07	7.07237e+06	9.78815e+06	6.71254e+06	7.26109e+06	1.66289e+07	9.55278e+06	7.18356e+06	8.19976e+06	1.00615e+07	7.42633e+06
P08238	Heat shock protein HSP 90-beta OS=Homo sapiens OX=9606 GN=HSP90AB1 PE=1 SV=4	88	1.09452e+09	1.10408e+09	1.05561e+09	1.28384e+09	1.29788e+09	1.36016e+09	1.41198e+09	1.88827e+09	1.2478e+09	1.18263e+09	1.1531e+09	1.12222e+09	1.43647e+09	9.38805e+08	9.36283e+08	8.47787e+08	7.5948e+08	9.04487e+08
P08240	Signal recognition particle receptor subunit alpha OS=Homo sapiens OX=9606 GN=SRPRA PE=1 SV=2	24	9.25217e+06	1.07522e+07	9.75041e+06	6.93919e+06	6.9891e+06	7.91695e+06	2.50211e+07	1.91029e+07	2.67995e+07	2.28196e+07	2.58714e+07	2.9314e+07	1.31608e+07	1.324e+07	1.18003e+07	1.35985e+07	1.30744e+07	1.1344e+07
P08243	Asparagine synthetase [glutamine-hydrolyzing] OS=Homo sapiens OX=9606 GN=ASNS PE=1 SV=4	11	1.4025e+06	1.48257e+06	1.87225e+06	2.01652e+06	1.94478e+06	1.88149e+06	1.12499e+07	1.41038e+07	9.65902e+06	1.038e+07	1.05273e+07	1.09252e+07	4.80362e+06	3.72522e+06	4.6313e+06	4.28991e+06	4.50203e+06	4.44976e+06
P08253	72 kDa type IV collagenase OS=Homo sapiens OX=9606 GN=MMP2 PE=1 SV=2	7	582270	1.10858e+06	1.24584e+06	1.05852e+06	1.10736e+06	665409	1.52598e+06	1.29951e+06	2.17793e+06	2.33558e+06	2.99974e+06	2.7318e+06	1.9777e+06	2.34289e+06	2.85064e+06	2.31578e+06	3.73147e+06	2.21952e+06
P08263	Glutathione S-transferase A1 OS=Homo sapiens OX=9606 GN=GSTA1 PE=1 SV=3	21	1.10477e+08	9.28912e+07	8.79199e+07	4.14283e+07	4.43754e+07	5.15365e+07	1.13826e+07	1.0424e+07	9.55484e+06	1.44115e+07	1.12669e+07	1.62107e+07	4.83118e+06	7.88366e+06	8.45584e+06	6.48844e+06	9.49528e+06	5.47629e+06
P08294	Extracellular superoxide dismutase [Cu-Zn] OS=Homo sapiens OX=9606 GN=SOD3 PE=1 SV=2	2	3159.07	12546.6	4628.22	6182.19	15159.3	6110	7982.09	13506.3	74031.6	1.71278e+06	183215	315544	444555	473555	395018	549276	520940	434947
P08397	Porphobilinogen deaminase OS=Homo sapiens OX=9606 GN=HMBS PE=1 SV=2	5	2.51629e+06	2.86129e+06	3.36991e+06	1.82487e+06	1.71018e+06	1.89443e+06	2.28388e+06	2.82724e+06	1.93522e+06	1.72821e+06	1.71452e+06	1.59777e+06	3.70809e+06	2.3109e+06	2.88833e+06	1.3224e+06	1.21258e+06	1.24509e+06
P08473	Neprilysin OS=Homo sapiens OX=9606 GN=MME PE=1 SV=2	10	5.26256e+06	3.28517e+06	6.07627e+06	4.84987e+06	3.80909e+06	4.76939e+06	3.24529e+06	8.01807e+06	3.16691e+06	1.69093e+06	3.49912e+06	3.27436e+06	7.58055e+06	7.77056e+06	1.08706e+07	5.93016e+06	6.8253e+06	5.72763e+06
P08559	Pyruvate dehydrogenase E1 component subunit alpha, somatic form, mitochondrial OS=Homo sapiens OX=9606 GN=PDHA1 PE=1 SV=3	28	2.846e+07	2.44544e+07	2.37155e+07	1.79094e+07	1.86255e+07	2.48263e+07	3.90015e+07	5.60244e+07	4.07145e+07	3.20869e+07	3.62308e+07	5.00691e+07	3.28177e+07	3.17103e+07	2.92233e+07	3.76356e+07	4.47499e+07	3.89114e+07
P08567	Pleckstrin OS=Homo sapiens OX=9606 GN=PLEK PE=1 SV=3	2	1.21953e+06	1.33107e+06	1.07847e+06	1.37526e+06	1.20086e+06	1.15463e+06	1.05024e+06	906139	1.53737e+06	1.33432e+06	1.20473e+06	1.33913e+06	1.2964e+06	1.15639e+06	2.77713e+06	1.35882e+06	3.57781e+06	1.84869e+06
P08571	Monocyte differentiation antigen CD14 OS=Homo sapiens OX=9606 GN=CD14 PE=1 SV=2	11	4.77711e+06	7.4092e+06	7.47332e+06	5.55545e+06	5.33542e+06	4.56539e+06	431287	647669	851368	1.16375e+06	564559	420793	1.21156e+07	1.46312e+07	1.50326e+07	9.76618e+06	4.3016e+06	8.89374e+06
P08572	Collagen alpha-2(IV) chain OS=Homo sapiens OX=9606 GN=COL4A2 PE=1 SV=4	6	504966	1.13321e+06	1.10781e+06	920652	1.21803e+06	897481	1.52013e+06	915726	1.64841e+06	2.32213e+06	2.09334e+06	2.30779e+06	2.77594e+06	2.38386e+06	2.49756e+06	2.50595e+06	3.99398e+06	2.92509e+06
P08574	Cytochrome c1, heme protein, mitochondrial OS=Homo sapiens OX=9606 GN=CYC1 PE=1 SV=3	12	1.89113e+07	2.16576e+07	1.57334e+07	1.35438e+07	1.49481e+07	1.39425e+07	3.06015e+07	3.61951e+07	3.62617e+07	2.34729e+07	2.32518e+07	3.55029e+07	1.97134e+07	1.74695e+07	1.57398e+07	2.21178e+07	2.03995e+07	2.01341e+07
P08575	Receptor-type tyrosine-protein phosphatase C OS=Homo sapiens OX=9606 GN=PTPRC PE=1 SV=3	19	6.45067e+07	1.01378e+08	6.64204e+07	7.21778e+07	4.37263e+07	4.44418e+07	4.1975e+07	6.02251e+07	7.13255e+07	6.32325e+07	5.00852e+07	3.57882e+07	5.03185e+07	6.43803e+07	9.53881e+07	7.78174e+07	1.00936e+08	9.54168e+07
P08579	U2 small nuclear ribonucleoprotein B'' OS=Homo sapiens OX=9606 GN=SNRPB2 PE=1 SV=1	5	1.06189e+06	1.36456e+06	1.1677e+06	1.55192e+06	2.11013e+06	1.30718e+06	2.64362e+06	2.74368e+06	1.95447e+06	1.25167e+06	2.13271e+06	2.13446e+06	1.55627e+06	1.87386e+06	1.58322e+06	1.09985e+06	1.99094e+06	1.5235e+06
P08581	Hepatocyte growth factor receptor OS=Homo sapiens OX=9606 GN=MET PE=1 SV=4	42	5.89378e+07	4.46106e+07	4.05307e+07	4.67317e+07	4.702e+07	6.49026e+07	6.3935e+06	8.94693e+06	7.22319e+06	7.73394e+06	7.34337e+06	5.56921e+06	5.80778e+07	5.78745e+07	4.31036e+07	4.50952e+07	2.57614e+07	3.9898e+07
P08582	Melanotransferrin OS=Homo sapiens OX=9606 GN=MELTF PE=1 SV=2	45	2.9e+06	2.64577e+06	3.1064e+06	3.15504e+06	3.20603e+06	2.48693e+06	5.00466e+06	2.00021e+07	5.68385e+06	2.84452e+06	4.60919e+06	3.95602e+06	1.09815e+08	1.05847e+08	8.67373e+07	1.00765e+08	1.14188e+08	1.13706e+08
P08603	Complement factor H OS=Homo sapiens OX=9606 GN=CFH PE=1 SV=4	8	628927	1.05493e+06	691732	737360	1.13806e+06	1.17346e+06	260941	251089	339171	405450	256153	327721	622820	1.04038e+06	797940	583946	542098	792983
P08621	U1 small nuclear ribonucleoprotein 70 kDa OS=Homo sapiens OX=9606 GN=SNRNP70 PE=1 SV=2	9	2.91544e+07	2.79369e+07	2.63747e+07	3.16938e+07	3.99129e+07	4.1537e+07	1.7051e+07	1.96817e+07	1.43324e+07	1.6537e+07	1.22301e+07	1.63726e+07	1.89192e+07	1.66536e+07	1.45875e+07	1.47471e+07	1.68507e+07	1.43737e+07
P08631	Tyrosine-protein kinase HCK OS=Homo sapiens OX=9606 GN=HCK PE=1 SV=5	3	3.48128e+06	3.66599e+06	3.8436e+06	4.2079e+06	2.67399e+06	3.42875e+06	2.98649e+06	3.42661e+06	3.49632e+06	3.13355e+06	3.00464e+06	2.32965e+06	2.58217e+06	3.27099e+06	4.15602e+06	2.70039e+06	3.32352e+06	3.00629e+06
P08648	Integrin alpha-5 OS=Homo sapiens OX=9606 GN=ITGA5 PE=1 SV=2	23	3.36624e+07	2.898e+07	3.32384e+07	6.33969e+07	5.19094e+07	4.54556e+07	4.32259e+07	4.29317e+07	4.30502e+07	5.29784e+07	5.59592e+07	4.57873e+07	3.36622e+07	3.82639e+07	4.04e+07	3.33548e+07	5.56535e+07	3.97956e+07
P08670	Vimentin OS=Homo sapiens OX=9606 GN=VIM PE=1 SV=4	65	5.59252e+07	7.39781e+07	6.41636e+07	6.28993e+07	1.40846e+08	7.03747e+07	1.83482e+08	2.47701e+08	2.01643e+08	1.72788e+08	3.06502e+08	4.03937e+08	9.01314e+07	9.73485e+07	1.33239e+08	1.43046e+08	3.61502e+08	2.34506e+08
P08697	Alpha-2-antiplasmin OS=Homo sapiens OX=9606 GN=SERPINF2 PE=1 SV=3	1	433926	473412	1.11244e+06	4199.69	11467.4	3108.36	146930	226661	183302	820.883	1365.07	738.63	528949	842618	749165	909653	1.27616e+06	749063
P08708	40S ribosomal protein S17 OS=Homo sapiens OX=9606 GN=RPS17 PE=1 SV=2	12	4.34453e+07	4.16758e+07	3.19898e+07	3.46071e+07	4.06966e+07	4.0283e+07	4.07641e+07	2.92297e+07	4.18408e+07	6.18091e+07	6.65911e+07	5.82395e+07	4.9359e+07	3.84578e+07	3.81486e+07	4.34828e+07	6.29397e+07	4.49706e+07
P08727	Keratin, type I cytoskeletal 19 OS=Homo sapiens OX=9606 GN=KRT19 PE=1 SV=4	49	1.89263e+08	1.43228e+08	1.88636e+08	2.71244e+08	3.59524e+08	1.65277e+08	1.44994e+08	8.84458e+07	1.0961e+08	8.79695e+07	9.99987e+07	1.27227e+08	2.9618e+08	3.89306e+08	4.18533e+08	3.53986e+08	8.62028e+08	4.11519e+08
P08729	Keratin, type II cytoskeletal 7 OS=Homo sapiens OX=9606 GN=KRT7 PE=1 SV=5	39	3.24378e+07	2.54122e+07	2.62651e+07	4.39373e+07	8.23048e+07	3.30117e+07	9.09198e+06	5.58455e+06	8.21092e+06	4.30269e+06	3.38096e+06	6.11811e+06	1.03193e+08	1.19922e+08	9.34476e+07	1.10368e+08	3.24935e+08	1.32519e+08
P08754	Guanine nucleotide-binding protein G(i) subunit alpha OS=Homo sapiens OX=9606 GN=GNAI3 PE=1 SV=3	18	1.17999e+08	1.08135e+08	1.35762e+08	1.18987e+08	1.1631e+08	1.14842e+08	4.41844e+07	4.28333e+07	4.03448e+07	3.39822e+07	3.64571e+07	3.36275e+07	8.03548e+07	1.07063e+08	1.00846e+08	8.59442e+07	6.38627e+07	8.51652e+07
P08758	Annexin A5 OS=Homo sapiens OX=9606 GN=ANXA5 PE=1 SV=2	58	1.43141e+09	1.27022e+09	1.41643e+09	1.09249e+09	1.51774e+09	1.18885e+09	1.33142e+09	1.6216e+09	1.10402e+09	1.3446e+09	1.55373e+09	1.49324e+09	1.00178e+09	1.80686e+09	2.09581e+09	1.98826e+09	2.6166e+09	2.10024e+09
P08779	Keratin, type I cytoskeletal 16 OS=Homo sapiens OX=9606 GN=KRT16 PE=1 SV=4	9	6.71671e+06	5.02973e+06	1.04597e+07	6.68355e+06	3.83035e+06	3.80926e+06	5.91665e+06	3.78474e+06	3.97793e+06	1.98126e+06	3.51419e+06	3.35741e+06	5.99356e+06	8.05073e+06	9.82615e+06	4.30935e+06	8.17806e+06	3.62688e+06
P08842	Steryl-sulfatase OS=Homo sapiens OX=9606 GN=STS PE=1 SV=2	5	141398	139268	173265	61261.4	181447	111720	20161	20965.6	69544.5	79047.7	66665.3	126667	1.45086e+06	2.00235e+06	1.33946e+06	1.71824e+06	2.94668e+06	1.31861e+06
P08865	40S ribosomal protein SA OS=Homo sapiens OX=9606 GN=RPSA PE=1 SV=4	16	3.8089e+07	3.48256e+07	3.18594e+07	4.36445e+07	4.68552e+07	4.87485e+07	4.30106e+07	5.18022e+07	5.19355e+07	5.46213e+07	6.1212e+07	5.84382e+07	5.05121e+07	5.25718e+07	5.40972e+07	4.55301e+07	5.49656e+07	5.17688e+07
P08913	Alpha-2A adrenergic receptor OS=Homo sapiens OX=9606 GN=ADRA2A PE=1 SV=3	2	534968	628172	685241	387426	520346	443876	11762.8	105456	9829.21	5132.79	9855.77	19617.6	547995	457380	828709	405488	865167	507307
P08962	CD63 antigen OS=Homo sapiens OX=9606 GN=CD63 PE=1 SV=2	3	6.00669e+06	5.48081e+06	5.08873e+06	6.11455e+06	8.58929e+06	1.1021e+07	6.31608e+06	7.25444e+06	7.01925e+06	5.97233e+06	6.93671e+06	9.39559e+06	3.75383e+06	4.82703e+06	5.12785e+06	5.06244e+06	6.10402e+06	4.6791e+06
P08F94	Fibrocystin OS=Homo sapiens OX=9606 GN=PKHD1 PE=1 SV=1	3	7.77531e+06	4.86573e+06	7.21234e+06	2.00987e+07	8.34386e+06	6.96865e+06	1.46659e+07	8.32189e+06	1.39884e+07	5.4018e+06	3.71992e+06	1.09297e+07	6.68986e+06	1.03411e+07	2.70257e+07	9.21534e+06	1.29347e+07	6.08559e+06
P09001	39S ribosomal protein L3, mitochondrial OS=Homo sapiens OX=9606 GN=MRPL3 PE=1 SV=1	7	2.15644e+06	2.96384e+06	2.52974e+06	1.92734e+06	2.55521e+06	3.48375e+06	7.51763e+06	6.04968e+06	7.33804e+06	4.30142e+06	4.87227e+06	1.04508e+07	3.73205e+06	5.33924e+06	2.60891e+06	3.90066e+06	2.89872e+06	3.25146e+06
P09012	U1 small nuclear ribonucleoprotein A OS=Homo sapiens OX=9606 GN=SNRPA PE=1 SV=3	2	747800	911304	687876	808449	838007	664719	1.22416e+06	1.47496e+06	1.09957e+06	676292	1.02449e+06	905362	1.01961e+06	1.05083e+06	773296	793600	973996	1.06955e+06
P09038	Fibroblast growth factor 2 OS=Homo sapiens OX=9606 GN=FGF2 PE=1 SV=3	2	3147.15	16278.3	15511.4	21797.9	6245.43	41814.1	729786	533228	696087	708230	768431	773940	882065	575594	624054	456559	423881	720789
P09104	Gamma-enolase OS=Homo sapiens OX=9606 GN=ENO2 PE=1 SV=3	12	4.35769e+06	6.43634e+06	5.57409e+06	6.74463e+06	7.54682e+06	6.97684e+06	8.72138e+06	9.35969e+06	8.26247e+06	8.10692e+06	1.05509e+07	1.10031e+07	1.0371e+07	1.22769e+07	1.27746e+07	8.56136e+06	1.39694e+07	9.28689e+06
P09110	3-ketoacyl-CoA thiolase, peroxisomal OS=Homo sapiens OX=9606 GN=ACAA1 PE=1 SV=2	19	3.62543e+07	4.58461e+07	3.34181e+07	2.77708e+07	3.6479e+07	3.63417e+07	3.65178e+07	1.13119e+07	4.40359e+07	4.99114e+07	3.70691e+07	4.1284e+07	1.87501e+07	1.25937e+07	1.84233e+07	1.55525e+07	1.74937e+07	1.01978e+07
P09132	Signal recognition particle 19 kDa protein OS=Homo sapiens OX=9606 GN=SRP19 PE=1 SV=3	4	585012	567414	231189	795468	741858	421029	1.55938e+06	1.68606e+06	1.49335e+06	1.36665e+06	1.10657e+06	1.66326e+06	1.08941e+06	1.46014e+06	776147	1.03674e+06	1.15428e+06	1.03354e+06
P09210	Glutathione S-transferase A2 OS=Homo sapiens OX=9606 GN=GSTA2 PE=1 SV=4	1	743469	630763	714010	340140	250412	307191	3905.39	1679.14	2143.69	1837.19	5344.57	879.342	1832.41	2604.04	1625.55	1959.9	1029.51	1165.29
P09211	Glutathione S-transferase P OS=Homo sapiens OX=9606 GN=GSTP1 PE=1 SV=2	16	3.38669e+08	3.26907e+08	4.17326e+08	3.9538e+08	3.62419e+08	3.00313e+08	1.48068e+08	1.47305e+08	1.29236e+08	1.66522e+08	1.61019e+08	1.38752e+08	3.38406e+08	2.77573e+08	2.57266e+08	2.60149e+08	2.15105e+08	2.51727e+08
P09237	Matrilysin OS=Homo sapiens OX=9606 GN=MMP7 PE=1 SV=1	11	380283	874758	534135	646420	659969	647375	1.40694e+06	1.16565e+06	1.4617e+06	1.83499e+06	1.85246e+06	1.92035e+06	3.42362e+07	2.45705e+07	2.12784e+07	3.71367e+07	4.33496e+07	3.96863e+07
P09327	Villin-1 OS=Homo sapiens OX=9606 GN=VIL1 PE=1 SV=4	93	5.40332e+07	6.09443e+07	6.39101e+07	4.63487e+07	4.09868e+07	4.64177e+07	1.06659e+07	1.12679e+07	9.86439e+06	1.24303e+07	1.43126e+07	1.30721e+07	4.33966e+08	1.54873e+09	1.91016e+09	1.50913e+09	6.27472e+08	1.6496e+09
P09341	Growth-regulated alpha protein OS=Homo sapiens OX=9606 GN=CXCL1 PE=1 SV=1	3	77726.2	63149.6	125982	143710	57739.2	51749.3	37080.4	8864.29	10067.8	69827.1	145948	53381.9	1.22739e+06	1.28775e+06	1.1407e+06	1.76994e+06	2.12565e+06	2.0426e+06
P09382	Galectin-1 OS=Homo sapiens OX=9606 GN=LGALS1 PE=1 SV=2	20	6.43222e+07	9.23796e+07	9.00393e+07	1.14482e+08	1.10161e+08	7.16929e+07	7.06152e+08	4.24569e+08	8.5826e+08	1.59121e+09	1.11178e+09	1.06656e+09	9.79734e+07	8.96079e+07	1.10247e+08	8.72959e+07	1.59682e+08	1.00958e+08
P09417	Dihydropteridine reductase OS=Homo sapiens OX=9606 GN=QDPR PE=1 SV=2	9	6.73768e+06	6.1415e+06	6.15871e+06	6.02937e+06	5.37122e+06	5.8535e+06	3.09003e+06	5.31194e+06	2.68389e+06	2.81108e+06	3.07524e+06	2.6591e+06	1.4579e+07	8.22074e+06	1.00111e+07	1.01379e+07	1.10312e+07	9.20384e+06
P09429	High mobility group protein B1 OS=Homo sapiens OX=9606 GN=HMGB1 PE=1 SV=3	27	1.9684e+08	1.71835e+08	1.46332e+08	1.6296e+08	1.77169e+08	1.57793e+08	1.2621e+08	9.5501e+07	9.83472e+07	9.20289e+07	1.24279e+08	1.02335e+08	1.1102e+08	8.82231e+07	9.58395e+07	8.41819e+07	9.69791e+07	8.50037e+07
P09455	Retinol-binding protein 1 OS=Homo sapiens OX=9606 GN=RBP1 PE=1 SV=2	8	8.1804e+06	1.0653e+07	5.93998e+06	1.26847e+07	1.37882e+07	1.27554e+07	4.3188e+06	5.20036e+06	5.2469e+06	6.21142e+06	5.38087e+06	6.50021e+06	2.199e+07	1.11163e+07	1.37509e+07	1.34401e+07	1.83221e+07	1.47848e+07
P09467	Fructose-1,6-bisphosphatase 1 OS=Homo sapiens OX=9606 GN=FBP1 PE=1 SV=5	16	3.30192e+07	2.73245e+07	1.99351e+07	1.14009e+07	1.47148e+07	1.61089e+07	1.11933e+06	1.42448e+06	1.47486e+06	2.53584e+06	2.36996e+06	2.08843e+06	4.59772e+06	3.45066e+06	2.84252e+06	3.87571e+06	3.35585e+06	3.7263e+06
P09471	Guanine nucleotide-binding protein G(o) subunit alpha OS=Homo sapiens OX=9606 GN=GNAO1 PE=1 SV=4	2	119630	123959	224206	122934	121783	169891	125986	268640	200220	991205	588869	631392	179072	459810	333244	4827.98	5997.58	15568.8
P09486	SPARC OS=Homo sapiens OX=9606 GN=SPARC PE=1 SV=1	7	5.38842e+06	6.94033e+06	1.08806e+07	6.40289e+06	8.21323e+06	3.86979e+06	6.38441e+06	7.68649e+06	6.1252e+06	5.87283e+06	7.55909e+06	7.39022e+06	9.73303e+06	1.2669e+07	1.29626e+07	9.36225e+06	2.6923e+07	1.08558e+07
P09488	Glutathione S-transferase Mu 1 OS=Homo sapiens OX=9606 GN=GSTM1 PE=1 SV=3	1	2.29387e+06	1.79791e+06	1.36112e+06	1.22625e+06	934805	1.41719e+06	664189	2.94792e+06	997674	857433	737617	781370	2.76578e+06	1.33754e+06	3.28074e+06	1.99153e+06	3.7673e+06	2.02121e+06
P09493	Tropomyosin alpha-1 chain OS=Homo sapiens OX=9606 GN=TPM1 PE=1 SV=2	15	6.31311e+06	6.74906e+06	8.26785e+06	1.10233e+07	1.13235e+07	1.34944e+07	1.48346e+07	2.2811e+07	8.2036e+06	5.96841e+06	7.70032e+06	9.42639e+06	1.45165e+07	2.35989e+07	1.59162e+07	1.54853e+07	1.90702e+07	1.41409e+07
P09496	Clathrin light chain A OS=Homo sapiens OX=9606 GN=CLTA PE=1 SV=1	21	8.91199e+07	4.62324e+07	5.04234e+07	5.45602e+07	5.29602e+07	6.34859e+07	7.7797e+07	1.09838e+08	6.75408e+07	8.18559e+07	7.48782e+07	7.29724e+07	9.57115e+07	9.42142e+07	1.06673e+08	9.45883e+07	7.13413e+07	9.28511e+07
P09497	Clathrin light chain B OS=Homo sapiens OX=9606 GN=CLTB PE=1 SV=1	25	9.19037e+07	6.10208e+07	8.34206e+07	8.2841e+07	7.41166e+07	9.67632e+07	3.5831e+07	5.56264e+07	3.71295e+07	5.01167e+07	3.61791e+07	3.98765e+07	6.59292e+07	8.68438e+07	9.22337e+07	6.38913e+07	4.08983e+07	6.62812e+07
P09525	Annexin A4 OS=Homo sapiens OX=9606 GN=ANXA4 PE=1 SV=4	72	1.28468e+09	1.00194e+09	9.75529e+08	7.01531e+08	9.45439e+08	1.01571e+09	6.67741e+08	7.00504e+08	5.78445e+08	6.42583e+08	6.81909e+08	5.96992e+08	2.26288e+09	2.90324e+09	3.3749e+09	3.58659e+09	3.69658e+09	3.05463e+09
P09543	2',3'-cyclic-nucleotide 3'-phosphodiesterase OS=Homo sapiens OX=9606 GN=CNP PE=1 SV=2	38	6.03892e+07	5.75942e+07	6.8058e+07	4.88051e+07	4.4652e+07	5.41516e+07	5.69918e+07	6.10994e+07	5.18539e+07	4.35978e+07	4.48615e+07	4.2881e+07	1.04668e+08	1.37555e+08	1.28318e+08	1.09166e+08	9.45243e+07	1.16868e+08
P09601	Heme oxygenase 1 OS=Homo sapiens OX=9606 GN=HMOX1 PE=1 SV=1	9	1.10075e+06	1.39962e+06	893763	1.05312e+06	1.95256e+06	1.29969e+06	7.85014e+06	5.09125e+06	7.77915e+06	4.06985e+06	1.14156e+07	8.49273e+06	2.36783e+06	1.13115e+06	2.25247e+06	2.29393e+06	5.17023e+06	2.65427e+06
P09619	Platelet-derived growth factor receptor beta OS=Homo sapiens OX=9606 GN=PDGFRB PE=1 SV=1	15	1.90029e+07	2.4416e+07	2.54534e+07	2.12233e+07	2.07242e+07	2.04024e+07	2.7125e+07	3.21467e+07	2.81796e+07	2.21177e+07	2.07335e+07	3.69254e+07	1.05861e+07	3.76383e+07	3.99904e+07	3.76152e+07	4.36167e+07	4.11186e+07
P09622	Dihydrolipoyl dehydrogenase, mitochondrial OS=Homo sapiens OX=9606 GN=DLD PE=1 SV=2	22	4.58787e+07	5.19485e+07	4.35803e+07	3.26107e+07	3.30098e+07	3.90464e+07	5.33698e+07	5.18673e+07	5.73264e+07	5.13072e+07	5.87992e+07	7.5019e+07	5.33523e+07	4.9052e+07	3.72691e+07	4.92988e+07	5.0155e+07	5.15902e+07
P09651	Heterogeneous nuclear ribonucleoprotein A1 OS=Homo sapiens OX=9606 GN=HNRNPA1 PE=1 SV=5	21	2.91001e+07	3.25602e+07	2.52642e+07	4.10071e+07	4.30557e+07	2.99697e+07	4.15037e+07	4.4526e+07	3.51486e+07	2.41414e+07	3.25797e+07	3.29479e+07	3.88815e+07	3.47578e+07	2.63795e+07	2.5548e+07	3.6964e+07	2.75478e+07
P09661	U2 small nuclear ribonucleoprotein A' OS=Homo sapiens OX=9606 GN=SNRPA1 PE=1 SV=2	2	258867	259494	297916	49324.3	61527.3	250432	767616	646997	479011	307750	565528	432403	274789	333621	337607	420665	122633	120639
P09668	Pro-cathepsin H OS=Homo sapiens OX=9606 GN=CTSH PE=1 SV=4	13	6.08559e+07	4.8848e+07	3.54355e+07	3.39607e+07	5.05562e+07	5.71847e+07	3.26459e+06	2.58592e+06	3.37635e+06	4.73396e+06	2.91442e+06	3.02499e+06	6.37475e+06	7.9875e+06	5.60863e+06	5.64335e+06	4.06089e+06	4.94407e+06
P09669	Cytochrome c oxidase subunit 6C OS=Homo sapiens OX=9606 GN=COX6C PE=1 SV=2	9	1.65232e+07	1.60308e+07	1.58655e+07	7.2193e+06	1.00619e+07	1.21275e+07	2.82205e+07	2.00947e+07	2.93224e+07	2.10883e+07	2.35539e+07	2.946e+07	1.59225e+07	1.75763e+07	8.49888e+06	1.60706e+07	1.11337e+07	1.5029e+07
P09758	Tumor-associated calcium signal transducer 2 OS=Homo sapiens OX=9606 GN=TACSTD2 PE=1 SV=3	26	1.54098e+09	1.10037e+09	1.19259e+09	1.02112e+09	1.24353e+09	1.46433e+09	2.22767e+07	1.76438e+07	1.66583e+07	1.16872e+07	1.55512e+07	1.32435e+07	1.81446e+08	1.56942e+08	1.64178e+08	1.74249e+08	1.22718e+08	1.52268e+08
P09769	Tyrosine-protein kinase Fgr OS=Homo sapiens OX=9606 GN=FGR PE=1 SV=2	1	177892	443511	297346	459057	320809	178511	171579	246001	377871	248749	152179	112947	173155	438381	762442	448127	557514	579294
P09874	Poly [ADP-ribose] polymerase 1 OS=Homo sapiens OX=9606 GN=PARP1 PE=1 SV=4	37	3.92831e+06	4.31935e+06	4.00974e+06	4.92083e+06	4.79963e+06	6.28997e+06	3.84584e+07	2.40332e+07	3.19858e+07	1.95179e+07	2.58349e+07	2.87501e+07	1.56393e+07	1.75788e+07	1.32451e+07	9.22723e+06	8.6154e+06	1.25945e+07
P09913	Interferon-induced protein with tetratricopeptide repeats 2 OS=Homo sapiens OX=9606 GN=IFIT2 PE=1 SV=1	6	57585.1	98413.6	265898	381842	627540	434954	105816	56731.3	132741	184833	348673	109124	4.36506e+06	3.27e+06	2.70204e+06	2.33302e+06	1.98935e+06	1.84815e+06
P09914	Interferon-induced protein with tetratricopeptide repeats 1 OS=Homo sapiens OX=9606 GN=IFIT1 PE=1 SV=2	27	7.45798e+06	7.87681e+06	8.51108e+06	1.03235e+07	8.71229e+06	7.69802e+06	1.10097e+07	7.98136e+06	9.17293e+06	1.19301e+07	1.43911e+07	1.00129e+07	5.14762e+07	4.62516e+07	3.60257e+07	3.21979e+07	3.22155e+07	3.04951e+07
P09917	Arachidonate 5-lipoxygenase OS=Homo sapiens OX=9606 GN=ALOX5 PE=1 SV=2	6	1.10331e+06	1.49623e+06	992730	875956	1.26794e+06	947068	368354	770028	494535	470709	457043	495500	2.88298e+06	3.61678e+06	3.97957e+06	4.86437e+06	6.70028e+06	4.57711e+06
P09958	Furin OS=Homo sapiens OX=9606 GN=FURIN PE=1 SV=2	2	200863	284923	431762	280134	224087	209697	402667	381383	355864	385547	362184	360815	392184	498367	446293	445823	639299	514325
P09960	Leukotriene A-4 hydrolase OS=Homo sapiens OX=9606 GN=LTA4H PE=1 SV=2	33	4.26632e+07	4.49036e+07	4.88223e+07	4.96612e+07	4.87324e+07	4.70255e+07	5.10707e+07	6.38252e+07	4.4351e+07	4.24521e+07	3.65424e+07	3.99715e+07	5.61137e+07	5.95134e+07	5.55046e+07	4.17002e+07	4.32431e+07	4.36436e+07
P09972	Fructose-bisphosphate aldolase C OS=Homo sapiens OX=9606 GN=ALDOC PE=1 SV=2	13	1.68021e+07	1.77921e+07	1.59991e+07	2.74323e+07	2.92224e+07	2.78469e+07	1.94599e+07	2.1294e+07	1.35742e+07	1.2872e+07	1.73127e+07	1.89295e+07	1.40188e+07	1.75713e+07	1.02894e+07	1.0893e+07	1.02038e+07	1.01948e+07
P0C0L4	Complement C4-A OS=Homo sapiens OX=9606 GN=C4A PE=1 SV=2	9	5.38981e+06	4.43537e+06	3.67405e+06	6.233e+06	8.54108e+06	8.42906e+06	1.13269e+06	2.13333e+06	1.41333e+06	2.14504e+06	1.91797e+06	3.05278e+06	6.2673e+06	7.25527e+06	9.69998e+06	5.60868e+06	1.41583e+07	6.7232e+06
P0C7P0	CDGSH iron-sulfur domain-containing protein 3, mitochondrial OS=Homo sapiens OX=9606 GN=CISD3 PE=1 SV=1	2	30629	41146.3	163105	14823.6	20123.9	16332.3	652977	590913	785908	421557	665064	888545	1.46598e+06	1.62525e+06	711728	1.59859e+06	1.08169e+06	1.76558e+06
P0C7P3	Protein SLFN14 OS=Homo sapiens OX=9606 GN=SLFN14 PE=1 SV=2	2	3.41811e+06	3.89291e+06	2.9998e+06	2.90101e+06	3.65991e+06	3.30868e+06	4.9222e+06	3.46245e+06	4.35109e+06	4.64125e+06	3.77204e+06	3.87141e+06	7.15747e+06	5.42378e+06	4.19383e+06	6.64479e+06	6.30158e+06	6.30541e+06
P0C7U0	Protein ELFN1 OS=Homo sapiens OX=9606 GN=ELFN1 PE=1 SV=2	3	554058	659460	437714	17464.1	19210	16244.9	950615	826894	797125	596773	494534	541463	14924.1	14631.5	109892	4726.39	111249	15097.9
P0CB38	Polyadenylate-binding protein 4-like OS=Homo sapiens OX=9606 GN=PABPC4L PE=2 SV=1	1	1.00092e+06	1.53353e+06	440601	1.17048e+06	1.29897e+06	698305	451728	1.35718e+06	547238	1.6709e+06	404378	435905	2.13022e+06	1.47973e+06	1.09206e+06	877584	1.88864e+06	879291
P0DI81	Trafficking protein particle complex subunit 2 OS=Homo sapiens OX=9606 GN=TRAPPC2 PE=1 SV=1	2	661609	558825	423789	410233	402382	517205	516472	665270	565866	586253	495528	523837	964086	855027	688444	690166	662273	779290
P0DI83	Ras-related protein Rab-34, isoform NARR OS=Homo sapiens OX=9606 GN=RAB34 PE=1 SV=1	1	129170	128401	150687	118691	52864.5	99628.4	72144	114755	65486	65599.9	66724	49417.4	67036.4	90113.9	187937	81343.8	184803	66941.5
P0DMN0	Sulfotransferase 1A4 OS=Homo sapiens OX=9606 GN=SULT1A4 PE=1 SV=1	19	9.51059e+06	8.12359e+06	6.82036e+06	8.34899e+06	1.02774e+07	9.22022e+06	156739	202190	271848	162004	342653	183069	2.11363e+07	1.85288e+07	1.95482e+07	2.28541e+07	1.67079e+07	2.06768e+07
P0DMV8	Heat shock 70 kDa protein 1A OS=Homo sapiens OX=9606 GN=HSPA1A PE=1 SV=1	55	9.76585e+08	7.95729e+08	7.65992e+08	8.38227e+08	8.64344e+08	8.18573e+08	3.43817e+08	2.70984e+08	2.86419e+08	4.56784e+08	3.17538e+08	3.01986e+08	4.83664e+08	3.51082e+08	3.0185e+08	3.52876e+08	2.51543e+08	3.29189e+08
P0DP23	Calmodulin-1 OS=Homo sapiens OX=9606 GN=CALM1 PE=1 SV=1	1	369041	336323	492786	498759	853839	2.00222e+06	887161	1.06457e+06	876719	867799	460880	1.38638e+06	324975	1.09683e+06	506437	488132	277311	224004
P0DP58	Ly-6/neurotoxin-like protein 1 OS=Homo sapiens OX=9606 GN=LYNX1 PE=1 SV=1	2	4.37647e+06	2.54043e+06	4.02014e+06	2.42215e+06	2.53402e+06	3.05384e+06	1.79096e+06	1.72048e+06	1.70346e+06	1.73545e+06	1.45672e+06	1.36477e+06	82243.6	11990.1	9066.5	94557.7	68600.2	61072.1
P10109	Adrenodoxin, mitochondrial OS=Homo sapiens OX=9606 GN=FDX1 PE=1 SV=1	3	581920	681627	631623	525918	555196	704061	1.0212e+06	1.01211e+06	1.13233e+06	980354	1.2341e+06	1.33626e+06	848769	711785	577938	738963	636532	737131
P10114	Ras-related protein Rap-2a OS=Homo sapiens OX=9606 GN=RAP2A PE=1 SV=1	4	3.08688e+06	2.92589e+06	2.50056e+06	2.77313e+06	2.48556e+06	3.08591e+06	3.04828e+06	4.49057e+06	2.94098e+06	2.5529e+06	1.99821e+06	2.22529e+06	2.97185e+06	3.16442e+06	3.66887e+06	3.13316e+06	3.83044e+06	3.37986e+06
P10145	Interleukin-8 OS=Homo sapiens OX=9606 GN=CXCL8 PE=1 SV=1	1	12384.2	1302.04	1289.54	2535.56	4888.19	13268.8	1993.02	1039.71	1022.08	8872.98	2927.1	5747.04	361291	249708	244495	277035	791212	458463
P10155	60 kDa SS-A/Ro ribonucleoprotein OS=Homo sapiens OX=9606 GN=RO60 PE=1 SV=2	9	7.2621e+06	6.26048e+06	6.72354e+06	7.63917e+06	7.91281e+06	8.28948e+06	6.87962e+06	8.69107e+06	6.91996e+06	5.95405e+06	8.15803e+06	7.22298e+06	4.9171e+06	4.00246e+06	3.14606e+06	2.83819e+06	4.05984e+06	3.23704e+06
P10253	Lysosomal alpha-glucosidase OS=Homo sapiens OX=9606 GN=GAA PE=1 SV=4	16	3.08422e+06	3.69273e+06	5.0389e+06	2.72833e+06	3.01702e+06	3.23003e+06	1.03463e+07	1.48307e+07	1.1181e+07	1.46173e+07	1.31544e+07	1.35837e+07	2.51112e+06	2.75371e+06	2.44391e+06	2.34557e+06	3.22886e+06	2.60542e+06
P10301	Ras-related protein R-Ras OS=Homo sapiens OX=9606 GN=RRAS PE=1 SV=1	15	9.24925e+07	6.77708e+07	6.35753e+07	7.08606e+07	7.59777e+07	8.71403e+07	4.87057e+07	5.42095e+07	4.89492e+07	4.31409e+07	4.31954e+07	4.00607e+07	5.62832e+07	6.85898e+07	7.35328e+07	5.70402e+07	5.02742e+07	5.38023e+07
P10321	HLA class I histocompatibility antigen, C alpha chain OS=Homo sapiens OX=9606 GN=HLA-C PE=1 SV=3	12	5.53095e+06	6.52906e+06	6.13504e+06	1.0281e+07	1.01384e+07	9.50477e+06	9.50164e+07	6.80374e+07	8.36478e+07	1.06463e+08	1.0663e+08	7.36902e+07	1.53167e+08	1.49591e+08	1.2656e+08	1.09678e+08	8.35022e+07	1.20275e+08
P10398	Serine/threonine-protein kinase A-Raf OS=Homo sapiens OX=9606 GN=ARAF PE=1 SV=2	5	1.75204e+06	1.48352e+06	2.0283e+06	1.84761e+06	1.60832e+06	1.78552e+06	2.13296e+06	3.08034e+06	1.70581e+06	1.91152e+06	1.73071e+06	1.64881e+06	2.64418e+06	3.1319e+06	3.54219e+06	3.07238e+06	3.11067e+06	3.32308e+06
P10412	Histone H1.4 OS=Homo sapiens OX=9606 GN=HIST1H1E PE=1 SV=2	15	1.06471e+07	1.02829e+07	7.90779e+06	7.51402e+06	1.42265e+07	8.04567e+06	4.77182e+06	3.6603e+06	7.40998e+06	8.27592e+06	1.13134e+07	8.52459e+06	1.19182e+07	1.17251e+07	1.56221e+07	1.40835e+07	3.62155e+07	1.39495e+07
P10451	Osteopontin OS=Homo sapiens OX=9606 GN=SPP1 PE=1 SV=1	1	38084.4	4048.01	958.961	57351.4	52867.9	69451.3	2777.32	8897.76	1810.01	11445.8	7663.56	6734.41	8044.63	993.769	13815.5	1281.67	5588.76	2955.51
P10515	Dihydrolipoyllysine-residue acetyltransferase component of pyruvate dehydrogenase complex, mitochondrial OS=Homo sapiens OX=9606 GN=DLAT PE=1 SV=3	18	1.53657e+07	1.51752e+07	1.446e+07	9.61557e+06	1.11607e+07	1.68583e+07	4.43351e+07	4.99311e+07	3.80267e+07	2.64578e+07	2.73522e+07	4.61024e+07	1.75418e+07	2.00906e+07	1.4905e+07	2.03583e+07	2.13117e+07	1.92138e+07
P10586	Receptor-type tyrosine-protein phosphatase F OS=Homo sapiens OX=9606 GN=PTPRF PE=1 SV=2	47	6.63024e+07	3.67995e+07	7.06351e+07	4.43396e+07	3.73672e+07	4.59408e+07	1.19474e+07	1.60374e+07	1.05901e+07	9.05323e+06	1.05198e+07	9.07586e+06	1.13338e+07	1.75537e+07	1.32638e+07	1.04032e+07	5.83669e+06	8.17207e+06
P10599	Thioredoxin OS=Homo sapiens OX=9606 GN=TXN PE=1 SV=3	15	1.74334e+08	1.80609e+08	3.14184e+08	2.57005e+08	2.62732e+08	2.14278e+08	7.0078e+07	7.49261e+07	6.40828e+07	6.12941e+07	5.31646e+07	6.64667e+07	4.70635e+07	3.73823e+07	4.76509e+07	4.28435e+07	4.45961e+07	4.23965e+07
P10600	Transforming growth factor beta-3 proprotein OS=Homo sapiens OX=9606 GN=TGFB3 PE=1 SV=1	4	724719	924476	601223	735593	855379	994437	465127	574606	458484	372945	434127	354721	868985	579950	877629	705979	830583	893231
P10606	Cytochrome c oxidase subunit 5B, mitochondrial OS=Homo sapiens OX=9606 GN=COX5B PE=1 SV=2	4	3.67322e+06	3.50822e+06	2.99874e+06	1.29454e+06	1.92226e+06	2.59492e+06	5.1455e+06	4.98727e+06	5.86785e+06	4.8061e+06	5.62974e+06	7.75389e+06	4.54445e+06	2.89649e+06	1.54914e+06	2.81462e+06	2.13588e+06	3.31713e+06
P10619	Lysosomal protective protein OS=Homo sapiens OX=9606 GN=CTSA PE=1 SV=2	10	4.14952e+06	4.06294e+06	5.59435e+06	3.3535e+06	3.51756e+06	4.12695e+06	1.3976e+07	9.86642e+06	1.17462e+07	1.76605e+07	1.52539e+07	1.46854e+07	4.55226e+06	3.85147e+06	3.30475e+06	3.83438e+06	2.74814e+06	3.16754e+06
P10620	Microsomal glutathione S-transferase 1 OS=Homo sapiens OX=9606 GN=MGST1 PE=1 SV=1	3	2.85622e+06	3.39791e+06	3.5858e+06	2.17359e+06	2.22222e+06	2.76293e+06	364745	477180	1.21108e+06	1.03772e+06	547752	662502	3.14937e+06	3.05569e+06	2.37444e+06	3.67656e+06	2.34114e+06	3.52554e+06
P10636	Microtubule-associated protein tau OS=Homo sapiens OX=9606 GN=MAPT PE=1 SV=5	1	99552.1	75910.3	108886	98799.6	44442.8	80781.9	118312	101725	40138.8	31455.3	33640.6	43481.1	13335.4	1664.3	10833.3	12371.7	11066.4	2601.66
P10644	cAMP-dependent protein kinase type I-alpha regulatory subunit OS=Homo sapiens OX=9606 GN=PRKAR1A PE=1 SV=1	18	1.71419e+07	1.42929e+07	1.45523e+07	1.46987e+07	1.32429e+07	1.69049e+07	2.46555e+07	3.47162e+07	2.53283e+07	2.90498e+07	3.09233e+07	2.70862e+07	2.4818e+07	1.8056e+07	2.03685e+07	1.9445e+07	2.12556e+07	2.20261e+07
P10646	Tissue factor pathway inhibitor OS=Homo sapiens OX=9606 GN=TFPI PE=1 SV=1	6	1.16121e+06	1.10834e+06	817525	1.09671e+06	1.42211e+06	1.19703e+06	6.64819e+06	7.49726e+06	6.48774e+06	3.23276e+06	4.51529e+06	4.65586e+06	573976	344558	439398	355849	356746	400638
P10696	Alkaline phosphatase, germ cell type OS=Homo sapiens OX=9606 GN=ALPG PE=2 SV=4	5	1.02347e+06	1.19043e+06	859527	841183	624265	711027	267168	200765	273579	783141	607902	601301	787313	900359	1.16673e+06	744464	1.36619e+06	744377
P10721	Mast/stem cell growth factor receptor Kit OS=Homo sapiens OX=9606 GN=KIT PE=1 SV=1	1	110513	119746	83227.2	107133	83356.6	79972.6	47347.4	106283	74092.2	59274.8	11038.1	4342.2	94099.2	188564	169656	138687	262481	158624
P10768	S-formylglutathione hydrolase OS=Homo sapiens OX=9606 GN=ESD PE=1 SV=2	15	3.87687e+07	3.87403e+07	3.84799e+07	4.04632e+07	4.22458e+07	3.62414e+07	2.59281e+07	3.01529e+07	2.02757e+07	2.40059e+07	2.63842e+07	2.30066e+07	2.81521e+07	2.43722e+07	2.51892e+07	2.28224e+07	2.76213e+07	2.32694e+07
P10809	60 kDa heat shock protein, mitochondrial OS=Homo sapiens OX=9606 GN=HSPD1 PE=1 SV=2	55	1.72422e+08	2.28384e+08	1.9076e+08	1.40155e+08	1.51645e+08	1.73407e+08	6.38645e+08	5.69608e+08	6.4946e+08	5.7834e+08	5.52593e+08	7.85529e+08	3.62427e+08	2.93984e+08	2.23862e+08	3.58261e+08	3.93602e+08	3.11438e+08
P10909	Clusterin OS=Homo sapiens OX=9606 GN=CLU PE=1 SV=1	14	4.93825e+06	3.70613e+06	3.79168e+06	2.56905e+06	3.06393e+06	2.8898e+06	5.25363e+06	1.09514e+07	1.16839e+07	1.28608e+07	1.05415e+07	9.59395e+06	2.03317e+06	1.48845e+06	2.11668e+06	2.39e+06	2.54638e+06	2.52991e+06
P11021	Endoplasmic reticulum chaperone BiP OS=Homo sapiens OX=9606 GN=HSPA5 PE=1 SV=2	89	8.57585e+08	1.22418e+09	8.16613e+08	8.182e+08	9.38016e+08	8.67477e+08	1.386e+09	1.06295e+09	1.68471e+09	1.70703e+09	1.43124e+09	1.69617e+09	1.437e+09	1.0533e+09	1.01242e+09	1.07134e+09	1.44243e+09	1.15501e+09
P11047	Laminin subunit gamma-1 OS=Homo sapiens OX=9606 GN=LAMC1 PE=1 SV=3	30	6.29805e+06	5.02479e+06	5.71802e+06	4.99561e+06	6.70579e+06	6.92438e+06	2.20766e+07	1.61307e+07	2.07038e+07	1.95524e+07	1.8125e+07	2.53634e+07	9.86976e+06	8.22806e+06	8.48013e+06	8.31903e+06	1.04692e+07	8.93429e+06
P11055	Myosin-3 OS=Homo sapiens OX=9606 GN=MYH3 PE=1 SV=3	1	34020.7	14786.4	25731	21597.4	6636.34	11048.5	1172.98	1811.52	10622.2	5743.46	6836.62	5282.68	15451.5	14604.6	26390.3	28027.2	71428.9	43838.4
P11117	Lysosomal acid phosphatase OS=Homo sapiens OX=9606 GN=ACP2 PE=1 SV=3	11	2.24418e+07	2.81909e+07	2.56712e+07	2.23801e+07	2.0698e+07	2.19011e+07	1.88156e+07	1.99167e+07	2.06983e+07	2.30245e+07	2.5415e+07	1.88461e+07	1.85124e+07	2.38338e+07	2.76295e+07	3.03454e+07	3.71552e+07	3.01433e+07
P11137	Microtubule-associated protein 2 OS=Homo sapiens OX=9606 GN=MAP2 PE=1 SV=4	6	1.3709e+07	9.62421e+06	5.78761e+06	2.88552e+07	3.51045e+07	4.13696e+07	1.41557e+07	1.61977e+07	1.51659e+07	2.27053e+07	1.67923e+07	1.46409e+07	2.03032e+07	2.53491e+07	1.48846e+07	1.5903e+07	1.89881e+07	1.51091e+07
P11142	Heat shock cognate 71 kDa protein OS=Homo sapiens OX=9606 GN=HSPA8 PE=1 SV=1	81	1.55387e+09	1.63077e+09	1.52363e+09	1.77174e+09	1.68477e+09	1.61962e+09	1.56569e+09	1.65881e+09	1.6319e+09	2.0794e+09	1.46556e+09	1.58414e+09	1.71037e+09	1.26218e+09	1.43165e+09	1.37554e+09	1.40537e+09	1.52328e+09
P11166	Solute carrier family 2, facilitated glucose transporter member 1 OS=Homo sapiens OX=9606 GN=SLC2A1 PE=1 SV=2	17	1.10944e+08	1.90698e+08	1.43186e+08	8.10152e+08	5.93339e+08	2.79448e+08	9.86996e+07	3.88492e+07	7.09912e+07	9.46488e+07	1.45306e+08	1.33919e+08	1.58573e+08	1.97448e+08	1.21183e+08	1.34044e+08	1.56789e+08	1.43532e+08
P11169	Solute carrier family 2, facilitated glucose transporter member 3 OS=Homo sapiens OX=9606 GN=SLC2A3 PE=1 SV=1	6	169543	446358	331789	656072	862954	331272	1.1113e+07	1.23501e+06	1.52286e+06	1.64649e+06	2.39962e+06	1.85829e+06	1.71097e+06	4.75521e+06	3.14676e+06	2.2245e+06	4.03636e+06	2.7922e+06
P11171	Protein 4.1 OS=Homo sapiens OX=9606 GN=EPB41 PE=1 SV=4	11	1.58459e+07	1.51773e+07	1.70009e+07	1.54642e+07	1.41592e+07	1.49989e+07	9.70021e+06	1.22552e+07	1.14174e+07	1.3903e+07	1.20874e+07	1.15139e+07	9.62794e+06	9.6477e+06	1.31352e+07	1.05203e+07	1.40798e+07	1.17399e+07
P11172	Uridine 5'-monophosphate synthase OS=Homo sapiens OX=9606 GN=UMPS PE=1 SV=1	20	2.22475e+07	2.1218e+07	1.69239e+07	2.68808e+07	1.59585e+07	1.58579e+07	1.40078e+07	1.79067e+07	1.30393e+07	1.01137e+07	1.18368e+07	1.09726e+07	1.78374e+07	1.00911e+07	1.39017e+07	1.46462e+07	1.14026e+07	1.46571e+07
P11177	Pyruvate dehydrogenase E1 component subunit beta, mitochondrial OS=Homo sapiens OX=9606 GN=PDHB PE=1 SV=3	13	1.30294e+07	1.1399e+07	9.9679e+06	6.49213e+06	7.29215e+06	9.11561e+06	2.01918e+07	2.19544e+07	2.1326e+07	1.7418e+07	2.13685e+07	2.57704e+07	1.56578e+07	1.08565e+07	9.34665e+06	1.44838e+07	1.44921e+07	1.36254e+07
P11182	Lipoamide acyltransferase component of branched-chain alpha-keto acid dehydrogenase complex, mitochondrial OS=Homo sapiens OX=9606 GN=DBT PE=1 SV=3	11	6.1881e+06	6.90482e+06	5.50395e+06	3.96984e+06	4.4538e+06	6.69191e+06	2.99358e+06	4.10893e+06	3.19502e+06	2.80935e+06	2.52664e+06	3.40584e+06	3.51318e+06	3.14811e+06	3.11037e+06	3.9967e+06	3.90662e+06	4.49103e+06
P11215	Integrin alpha-M OS=Homo sapiens OX=9606 GN=ITGAM PE=1 SV=2	5	1.00135e+07	1.7985e+07	1.21642e+07	1.5826e+07	1.09486e+07	8.33364e+06	9.76221e+06	1.48661e+07	1.47126e+07	1.78484e+07	1.1242e+07	9.34645e+06	2.01431e+07	2.10976e+07	3.66515e+07	3.22645e+07	5.03649e+07	3.72201e+07
P11216	Glycogen phosphorylase, brain form OS=Homo sapiens OX=9606 GN=PYGB PE=1 SV=5	80	1.35446e+08	1.10233e+08	1.19601e+08	1.31952e+08	1.35072e+08	1.16981e+08	1.27712e+08	1.83901e+08	1.29767e+08	1.88929e+08	1.56206e+08	1.49815e+08	4.25774e+08	4.80472e+08	3.52042e+08	4.91395e+08	3.62147e+08	3.59299e+08
P11217	Glycogen phosphorylase, muscle form OS=Homo sapiens OX=9606 GN=PYGM PE=1 SV=6	2	271423	40268.6	25862.9	18754.7	8081.61	59000.2	1.43669e+06	7.26878e+06	284716	3092.78	9099.48	12729	80049.6	14896.7	2709.58	35328.3	47153.9	36812.1
P11233	Ras-related protein Ral-A OS=Homo sapiens OX=9606 GN=RALA PE=1 SV=1	9	2.18304e+07	1.66072e+07	2.31133e+07	2.15922e+07	2.313e+07	2.33721e+07	1.50718e+07	1.56735e+07	1.38854e+07	1.0575e+07	1.00611e+07	1.19211e+07	4.77616e+06	1.13119e+07	1.00802e+07	6.76319e+06	7.58981e+06	7.58291e+06
P11234	Ras-related protein Ral-B OS=Homo sapiens OX=9606 GN=RALB PE=1 SV=1	21	6.40643e+07	5.87381e+07	7.21017e+07	5.84505e+07	4.87836e+07	5.56618e+07	5.42956e+07	4.68507e+07	5.22288e+07	4.8479e+07	4.7277e+07	4.32409e+07	9.12991e+07	1.30934e+08	1.14595e+08	1.213e+08	1.00183e+08	9.63188e+07
P11274	Breakpoint cluster region protein OS=Homo sapiens OX=9606 GN=BCR PE=1 SV=2	10	3.6944e+06	3.74763e+06	3.20769e+06	3.67628e+06	3.58768e+06	3.80388e+06	958075	1.16241e+06	821415	705004	667624	826407	2.08468e+06	2.22301e+06	2.19073e+06	1.86477e+06	1.65429e+06	1.99267e+06
P11277	Spectrin beta chain, erythrocytic OS=Homo sapiens OX=9606 GN=SPTB PE=1 SV=5	7	254568	308100	722631	502316	906510	575781	243624	327049	296469	728937	1.33203e+06	743569	659251	625994	1.05239e+06	945675	2.06004e+06	1.18584e+06
P11279	Lysosome-associated membrane glycoprotein 1 OS=Homo sapiens OX=9606 GN=LAMP1 PE=1 SV=3	13	1.28908e+08	1.21641e+08	1.38382e+08	1.25389e+08	1.36095e+08	1.58331e+08	7.45938e+07	8.16723e+07	6.97087e+07	8.64054e+07	8.09599e+07	8.06422e+07	4.33016e+07	5.05235e+07	6.22916e+07	6.28983e+07	9.62991e+07	5.72108e+07
P11310	Medium-chain specific acyl-CoA dehydrogenase, mitochondrial OS=Homo sapiens OX=9606 GN=ACADM PE=1 SV=1	21	2.31699e+07	2.27413e+07	1.68975e+07	1.07843e+07	1.51653e+07	1.92437e+07	2.09619e+07	2.00291e+07	2.19896e+07	1.92545e+07	1.72644e+07	2.56187e+07	8.36337e+06	6.75188e+06	6.95125e+06	7.91861e+06	7.99122e+06	7.13203e+06
P11362	Fibroblast growth factor receptor 1 OS=Homo sapiens OX=9606 GN=FGFR1 PE=1 SV=3	3	64332.3	218448	85785.3	207000	153837	129252	541267	1.06467e+06	374536	268183	289519	312460	292221	435750	439139	402335	656168	405726
P11387	DNA topoisomerase 1 OS=Homo sapiens OX=9606 GN=TOP1 PE=1 SV=2	4	1.93358e+06	1.03119e+06	2.49064e+06	2.06987e+06	3.08797e+06	2.63968e+06	2.55653e+06	3.67659e+06	1.30736e+06	105188	150755	208762	933640	5.13398e+06	3.72124e+06	1.05227e+06	1.99562e+06	1.45847e+06
P11388	DNA topoisomerase 2-alpha OS=Homo sapiens OX=9606 GN=TOP2A PE=1 SV=3	2	29044	37434.2	23867.1	16167.6	13100.9	24715.6	252953	198445	249570	163054	341238	414299	116263	140564	27270	198548	212573	158387
P11413	Glucose-6-phosphate 1-dehydrogenase OS=Homo sapiens OX=9606 GN=G6PD PE=1 SV=4	50	2.24673e+08	1.77591e+08	1.84587e+08	1.92487e+08	1.79992e+08	2.06491e+08	9.56001e+07	1.39155e+08	1.21147e+08	2.18545e+08	1.69158e+08	1.12944e+08	8.95183e+07	7.12053e+07	7.96607e+07	8.33603e+07	7.37391e+07	7.91219e+07
P11441	Ubiquitin-like protein 4A OS=Homo sapiens OX=9606 GN=UBL4A PE=1 SV=1	3	665462	388928	285211	372884	360887	462513	274044	456398	375605	539666	334256	394374	1.01253e+06	900259	542704	684480	464562	826511
P11498	Pyruvate carboxylase, mitochondrial OS=Homo sapiens OX=9606 GN=PC PE=1 SV=2	17	3.78073e+06	3.5867e+06	5.35063e+06	3.25227e+06	3.24546e+06	3.68188e+06	4.47584e+06	6.24617e+06	4.69751e+06	2.82419e+06	2.70569e+06	6.15378e+06	4.71869e+06	3.44494e+06	3.5264e+06	5.26221e+06	4.58555e+06	4.19236e+06
P11532	Dystrophin OS=Homo sapiens OX=9606 GN=DMD PE=1 SV=3	4	690554	292887	371963	303144	139064	152114	53672.3	57471.4	30049.2	552212	679481	854304	462234	569048	817675	566503	659404	570100
P11586	C-1-tetrahydrofolate synthase, cytoplasmic OS=Homo sapiens OX=9606 GN=MTHFD1 PE=1 SV=3	67	1.5867e+08	1.39943e+08	1.31454e+08	1.72171e+08	1.8787e+08	1.72391e+08	8.59691e+07	1.07955e+08	7.47835e+07	7.85611e+07	7.47429e+07	7.55823e+07	1.72542e+08	1.34596e+08	1.31334e+08	1.53689e+08	1.06812e+08	1.53939e+08
P11678	Eosinophil peroxidase OS=Homo sapiens OX=9606 GN=EPX PE=1 SV=2	6	3.93823e+06	5.88861e+06	3.03232e+06	5.28574e+06	3.238e+06	2.23898e+06	1.06425e+06	2.24772e+06	3.40843e+06	1.81836e+06	631608	794931	3.03914e+06	5.01391e+06	4.83557e+06	5.67508e+06	1.30829e+07	6.66482e+06
P11717	Cation-independent mannose-6-phosphate receptor OS=Homo sapiens OX=9606 GN=IGF2R PE=1 SV=3	115	1.80351e+07	1.70282e+07	2.15088e+07	2.39367e+07	1.91755e+07	2.05408e+07	2.64939e+08	3.03422e+08	2.54152e+08	2.68525e+08	2.2448e+08	2.28296e+08	1.29962e+07	1.31348e+07	1.27907e+07	1.3137e+07	1.83192e+07	1.32194e+07
P11766	Alcohol dehydrogenase class-3 OS=Homo sapiens OX=9606 GN=ADH5 PE=1 SV=4	20	6.19995e+07	5.74877e+07	6.19225e+07	6.38561e+07	6.41813e+07	5.86174e+07	3.56839e+07	3.64237e+07	3.73805e+07	3.70474e+07	4.27074e+07	4.07116e+07	4.59741e+07	4.12994e+07	3.67592e+07	3.79749e+07	4.16182e+07	3.99004e+07
P11802	Cyclin-dependent kinase 4 OS=Homo sapiens OX=9606 GN=CDK4 PE=1 SV=2	3	539344	627959	817052	799281	587264	774587	666440	987065	539592	503937	560051	534887	729862	446913	687255	645301	687263	590940
P11908	Ribose-phosphate pyrophosphokinase 2 OS=Homo sapiens OX=9606 GN=PRPS2 PE=1 SV=2	6	3.57032e+06	3.22902e+06	2.97655e+06	3.89767e+06	4.45747e+06	3.26069e+06	1.03165e+06	2.13079e+06	875146	829874	907462	779538	2.81854e+06	2.17858e+06	2.19214e+06	1.79647e+06	2.15679e+06	2.14863e+06
P11940	Polyadenylate-binding protein 1 OS=Homo sapiens OX=9606 GN=PABPC1 PE=1 SV=2	47	9.98312e+07	9.55088e+07	1.08146e+08	1.09212e+08	1.10683e+08	1.16706e+08	1.34669e+08	1.20065e+08	1.07636e+08	1.16043e+08	1.29038e+08	1.24564e+08	1.05317e+08	1.00616e+08	1.0578e+08	8.6565e+07	9.7358e+07	9.90438e+07
P12004	Proliferating cell nuclear antigen OS=Homo sapiens OX=9606 GN=PCNA PE=1 SV=1	17	2.77317e+07	3.12311e+07	2.97384e+07	3.88048e+07	4.05291e+07	4.37677e+07	3.8236e+07	5.50678e+07	3.09002e+07	2.29431e+07	2.79523e+07	2.29446e+07	4.14496e+07	2.86576e+07	2.27536e+07	1.97586e+07	1.96288e+07	2.7408e+07
P12035	Keratin, type II cytoskeletal 3 OS=Homo sapiens OX=9606 GN=KRT3 PE=1 SV=3	1	5.1934e+07	4.94164e+07	6.34711e+07	6.79762e+07	8.06791e+07	8.0525e+07	1.90176e+07	3.54689e+07	1.78544e+07	1.49083e+07	2.04982e+07	2.8636e+07	3.75662e+07	4.47745e+07	4.88655e+07	3.29972e+07	5.92189e+07	3.37052e+07
P12036	Neurofilament heavy polypeptide OS=Homo sapiens OX=9606 GN=NEFH PE=1 SV=4	1	417129	310370	436317	338111	297550	370795	181570	136409	132310	277225	272939	178574	3525.19	1307.91	182141	4580.68	9240.79	1031.48
P12074	Cytochrome c oxidase subunit 6A1, mitochondrial OS=Homo sapiens OX=9606 GN=COX6A1 PE=1 SV=4	1	1.73954e+06	2.60996e+06	1.51142e+06	585515	1.09582e+06	834192	2.01707e+06	3.47657e+06	4.08731e+06	4.16083e+06	4.24224e+06	3.63782e+06	7.88966e+06	4.49529e+06	2.23458e+06	4.29276e+06	4.89912e+06	4.77336e+06
P12081	Histidine--tRNA ligase, cytoplasmic OS=Homo sapiens OX=9606 GN=HARS PE=1 SV=2	25	1.36773e+07	1.51526e+07	1.5986e+07	1.83043e+07	1.80706e+07	1.78599e+07	2.53233e+07	2.55959e+07	2.08502e+07	1.86075e+07	1.65072e+07	1.77941e+07	2.22062e+07	1.90487e+07	2.16095e+07	1.91912e+07	1.70243e+07	1.72275e+07
P12107	Collagen alpha-1(XI) chain OS=Homo sapiens OX=9606 GN=COL11A1 PE=1 SV=4	4	260282	236213	298419	226010	231095	408307	1.44047e+06	767050	761038	474248	569760	998838	550222	427901	392930	557941	1.04009e+06	615743
P12109	Collagen alpha-1(VI) chain OS=Homo sapiens OX=9606 GN=COL6A1 PE=1 SV=3	13	3.79765e+06	6.80751e+06	9.8339e+06	6.41168e+06	4.75389e+06	3.14837e+06	1.78482e+07	8.5884e+06	1.0732e+07	5.21406e+06	8.79291e+06	1.0353e+07	9.83145e+06	1.30481e+07	1.54011e+07	1.26303e+07	1.63546e+07	1.29113e+07
P12110	Collagen alpha-2(VI) chain OS=Homo sapiens OX=9606 GN=COL6A2 PE=1 SV=4	10	1.60027e+06	3.06024e+06	4.14586e+06	3.35833e+06	2.4766e+06	1.67439e+06	2.40203e+06	2.81112e+06	2.15117e+06	1.43338e+06	2.06221e+06	2.88037e+06	2.90577e+06	3.91879e+06	4.75293e+06	4.81258e+06	5.33208e+06	3.90053e+06
P12111	Collagen alpha-3(VI) chain OS=Homo sapiens OX=9606 GN=COL6A3 PE=1 SV=5	7	6.78775e+06	8.05629e+06	6.71451e+06	8.188e+06	9.15639e+06	8.32269e+06	2.27613e+06	9.03132e+06	5.47671e+06	6.02281e+06	2.28908e+06	5.93949e+06	1.0179e+07	1.56043e+07	1.17435e+07	1.16298e+07	2.15982e+07	1.4403e+07
P12235	ADP/ATP translocase 1 OS=Homo sapiens OX=9606 GN=SLC25A4 PE=1 SV=4	8	3.48682e+07	2.37371e+07	2.07466e+07	1.71771e+07	1.90302e+07	2.76199e+07	2.81555e+07	1.02996e+08	3.76035e+07	3.726e+07	2.80665e+07	3.04943e+07	5.6531e+07	4.25589e+07	3.92204e+07	4.60553e+07	5.6055e+07	4.74882e+07
P12236	ADP/ATP translocase 3 OS=Homo sapiens OX=9606 GN=SLC25A6 PE=1 SV=4	9	1.59801e+07	1.52651e+07	1.13052e+07	7.40238e+06	7.7139e+06	1.1412e+07	2.46173e+07	3.50262e+07	3.00566e+07	1.76932e+07	1.89546e+07	2.35701e+07	1.92071e+07	2.119e+07	2.12815e+07	3.42392e+07	2.53542e+07	2.67161e+07
P12259	Coagulation factor V OS=Homo sapiens OX=9606 GN=F5 PE=1 SV=4	7	626197	706995	652950	814585	1.09515e+06	1.10757e+06	196118	152869	242870	280346	499540	603608	1.7861e+06	2.24935e+06	2.2085e+06	3.27719e+06	3.81683e+06	2.53056e+06
P12268	Inosine-5'-monophosphate dehydrogenase 2 OS=Homo sapiens OX=9606 GN=IMPDH2 PE=1 SV=2	32	2.84044e+07	2.92782e+07	2.60054e+07	3.89488e+07	4.40298e+07	5.09924e+07	4.15723e+07	5.92734e+07	3.57121e+07	4.22485e+07	4.09539e+07	4.41557e+07	3.81413e+07	2.67789e+07	2.78316e+07	2.65729e+07	2.50828e+07	2.98035e+07
P12270	Nucleoprotein TPR OS=Homo sapiens OX=9606 GN=TPR PE=1 SV=3	9	401132	467137	430616	424006	404062	382280	533338	803760	779208	637624	861539	764614	879027	628720	551829	716018	1.14904e+06	791774
P12277	Creatine kinase B-type OS=Homo sapiens OX=9606 GN=CKB PE=1 SV=1	13	1.14006e+07	1.34149e+07	1.14093e+07	1.07563e+07	6.02754e+06	8.42763e+06	3.14984e+07	1.89606e+07	1.97892e+07	1.83121e+07	1.65454e+07	2.14633e+07	1.06686e+07	9.79071e+06	1.23124e+07	8.25808e+06	9.9292e+06	1.11938e+07
P12429	Annexin A3 OS=Homo sapiens OX=9606 GN=ANXA3 PE=1 SV=3	45	7.51297e+07	7.49147e+07	5.69656e+07	7.2613e+07	1.5703e+08	9.11871e+07	1.44653e+07	2.11606e+07	1.68664e+07	1.82435e+07	1.79519e+07	1.7438e+07	2.82672e+08	3.64918e+08	4.008e+08	4.01607e+08	5.30797e+08	4.28944e+08
P12532	Creatine kinase U-type, mitochondrial OS=Homo sapiens OX=9606 GN=CKMT1A PE=1 SV=1	19	2.08222e+07	2.79524e+07	3.21081e+07	2.58917e+07	3.10345e+07	2.12525e+07	2.31911e+06	2.84786e+06	1.41143e+06	643047	759790	480608	710374	628670	899715	109818	80571.8	91728.6
P12694	2-oxoisovalerate dehydrogenase subunit alpha, mitochondrial OS=Homo sapiens OX=9606 GN=BCKDHA PE=1 SV=2	8	4.01072e+06	4.94163e+06	3.86433e+06	2.10356e+06	2.4829e+06	3.40786e+06	4.94032e+06	3.15884e+06	4.86028e+06	2.54644e+06	3.61314e+06	5.60087e+06	3.57004e+06	3.67213e+06	3.80513e+06	4.01879e+06	3.62157e+06	3.70496e+06
P12814	Alpha-actinin-1 OS=Homo sapiens OX=9606 GN=ACTN1 PE=1 SV=2	52	1.11751e+08	1.11547e+08	1.53255e+08	2.1112e+08	1.88318e+08	1.5955e+08	1.24308e+08	1.21372e+08	1.09593e+08	1.09139e+08	1.25668e+08	1.43141e+08	1.74328e+08	2.8396e+08	2.82834e+08	3.02773e+08	3.39791e+08	3.13153e+08
P12821	Angiotensin-converting enzyme OS=Homo sapiens OX=9606 GN=ACE PE=1 SV=1	26	6.5293e+06	8.44055e+06	6.10058e+06	7.204e+06	7.91013e+06	7.04515e+06	6.0616e+06	1.9795e+07	9.76895e+06	6.6234e+06	6.2749e+06	8.01887e+06	3.10232e+07	4.49321e+07	5.88039e+07	3.83822e+07	4.00839e+07	4.09062e+07
P12830	Cadherin-1 OS=Homo sapiens OX=9606 GN=CDH1 PE=1 SV=3	24	1.43474e+08	1.23544e+08	1.52169e+08	1.27182e+08	1.31572e+08	1.38865e+08	1.81865e+07	8.27054e+06	1.20619e+07	2.43769e+06	4.54866e+06	5.39645e+06	5.24553e+07	6.3668e+07	3.98754e+07	4.65472e+07	2.29454e+07	4.1675e+07
P12882	Myosin-1 OS=Homo sapiens OX=9606 GN=MYH1 PE=1 SV=3	4	3.74404e+06	2.38387e+06	2.31961e+06	2.71687e+06	2.9106e+06	2.67186e+06	3.77805e+06	9.62593e+06	4.13865e+06	6.71984e+06	5.55938e+06	3.3338e+06	1.16028e+07	8.21813e+06	9.99578e+06	8.00907e+06	9.87682e+06	9.28794e+06
P12883	Myosin-7 OS=Homo sapiens OX=9606 GN=MYH7 PE=1 SV=5	2	110127	27613.6	14849.9	8800.42	10742	64880.4	369888	1.87156e+06	84522	104814	5605.92	2504.73	158310	8894.77	7440.22	7632.57	11728.1	6542.39
P12931	Proto-oncogene tyrosine-protein kinase Src OS=Homo sapiens OX=9606 GN=SRC PE=1 SV=3	31	1.6172e+08	1.31809e+08	1.37135e+08	1.38816e+08	1.2663e+08	1.56083e+08	3.11125e+07	2.93752e+07	3.02824e+07	2.80206e+07	3.14234e+07	2.50296e+07	5.31659e+07	7.2997e+07	6.69324e+07	6.5198e+07	5.06064e+07	5.89434e+07
P12955	Xaa-Pro dipeptidase OS=Homo sapiens OX=9606 GN=PEPD PE=1 SV=3	14	1.22954e+07	1.23088e+07	1.36007e+07	1.13735e+07	1.05102e+07	1.16433e+07	1.66395e+07	2.08252e+07	1.32088e+07	1.47288e+07	1.53817e+07	1.36529e+07	8.97742e+06	6.04148e+06	6.41486e+06	6.32506e+06	6.73187e+06	6.67297e+06
P12956	X-ray repair cross-complementing protein 6 OS=Homo sapiens OX=9606 GN=XRCC6 PE=1 SV=2	36	1.58428e+07	1.49288e+07	1.72112e+07	2.20162e+07	2.45681e+07	2.13915e+07	5.63131e+07	4.7844e+07	5.51638e+07	3.89127e+07	5.77762e+07	5.42505e+07	3.25152e+07	3.12708e+07	2.55993e+07	2.14852e+07	1.73414e+07	2.89513e+07
P13010	X-ray repair cross-complementing protein 5 OS=Homo sapiens OX=9606 GN=XRCC5 PE=1 SV=3	38	1.70443e+07	1.66358e+07	2.04409e+07	2.34186e+07	2.78764e+07	2.52956e+07	6.63849e+07	7.06975e+07	6.51937e+07	4.33569e+07	6.56725e+07	6.43887e+07	3.60121e+07	3.14256e+07	2.71757e+07	2.37337e+07	2.53429e+07	2.94508e+07
P13051	Uracil-DNA glycosylase OS=Homo sapiens OX=9606 GN=UNG PE=1 SV=2	1	52642.8	56355	44158.8	34200.4	26334	51444	85434.3	113232	103329	96881.9	106599	103656	110654	73464	23386.3	59567.3	37884.8	65483.6
P13073	Cytochrome c oxidase subunit 4 isoform 1, mitochondrial OS=Homo sapiens OX=9606 GN=COX4I1 PE=1 SV=1	17	3.78618e+07	4.24189e+07	4.53199e+07	2.14863e+07	2.93041e+07	3.68682e+07	6.81561e+07	6.65019e+07	7.58307e+07	4.29489e+07	4.66548e+07	7.66468e+07	3.45477e+07	4.82989e+07	2.06906e+07	3.91886e+07	2.40065e+07	3.1992e+07
P13164	Interferon-induced transmembrane protein 1 OS=Homo sapiens OX=9606 GN=IFITM1 PE=1 SV=3	2	2.34264e+06	2.89482e+06	1.66934e+06	3.3073e+06	3.57108e+06	3.3455e+06	3.75199e+06	2.36697e+06	2.32525e+06	3.45838e+06	3.38132e+06	2.93494e+06	2.26444e+07	2.26144e+07	1.34739e+07	1.19724e+07	1.31499e+07	1.49537e+07
P13196	5-aminolevulinate synthase, nonspecific, mitochondrial OS=Homo sapiens OX=9606 GN=ALAS1 PE=1 SV=2	2	2511.72	41603.3	11628.2	16652.6	10228.3	13445.9	63799.6	69995.4	70781.8	61209.9	60260.7	79021.8	18175.3	19443.5	16835.6	72365.9	63302.8	69854.7
P13473	Lysosome-associated membrane glycoprotein 2 OS=Homo sapiens OX=9606 GN=LAMP2 PE=1 SV=2	6	2.31467e+07	2.45477e+07	3.38466e+07	3.42173e+07	4.50038e+07	4.4388e+07	4.9019e+07	4.44461e+07	5.53012e+07	5.13673e+07	4.13004e+07	6.42197e+07	7.79857e+06	1.07124e+07	9.78264e+06	9.3236e+06	1.1385e+07	7.92483e+06
P13489	Ribonuclease inhibitor OS=Homo sapiens OX=9606 GN=RNH1 PE=1 SV=2	27	5.42508e+07	5.28006e+07	6.68607e+07	6.2894e+07	6.15074e+07	6.29826e+07	9.14236e+07	1.27182e+08	6.81289e+07	6.95046e+07	6.8663e+07	7.15402e+07	1.56021e+07	1.57433e+07	1.33791e+07	1.133e+07	1.10513e+07	1.17084e+07
P13497	Bone morphogenetic protein 1 OS=Homo sapiens OX=9606 GN=BMP1 PE=1 SV=2	2	170125	334816	189697	433745	478138	189978	337567	349519	390772	290776	540133	497536	712458	1.0098e+06	695161	859889	1.68037e+06	991514
P13535	Myosin-8 OS=Homo sapiens OX=9606 GN=MYH8 PE=1 SV=3	1	270991	36245.3	62721.6	68481.9	24337.3	34553.2	11486.3	10619	12311.7	11592.1	5558.11	770.371	969.581	2695.03	17286.4	3081.44	3841.22	6689.97
P13584	Cytochrome P450 4B1 OS=Homo sapiens OX=9606 GN=CYP4B1 PE=1 SV=2	4	659796	816869	2.56872e+06	591735	173635	175556	856525	463231	412580	798776	740025	856918	1.71011e+06	1.48576e+06	4.64874e+06	722778	674701	1.06634e+06
P13591	Neural cell adhesion molecule 1 OS=Homo sapiens OX=9606 GN=NCAM1 PE=1 SV=3	22	2.12658e+07	2.03757e+07	1.93278e+07	3.45496e+07	2.87975e+07	2.00863e+07	1.43469e+07	2.13447e+07	1.77793e+07	1.25769e+07	1.56922e+07	1.39601e+07	1.96288e+07	5.62958e+07	4.01732e+07	2.7364e+07	4.9843e+07	3.00885e+07
P13598	Intercellular adhesion molecule 2 OS=Homo sapiens OX=9606 GN=ICAM2 PE=1 SV=2	4	920248	1.12801e+06	841974	920411	1.01378e+06	950041	493882	553709	685121	731622	522637	681766	4.88182e+06	8.93418e+06	8.02699e+06	4.70689e+06	3.50442e+06	4.69845e+06
P13612	Integrin alpha-4 OS=Homo sapiens OX=9606 GN=ITGA4 PE=1 SV=3	1	6198.06	72261.2	8162.02	3350.85	6976.56	4355.69	44069.3	43585	69847.3	100428	74668.7	36437.6	26529.5	35017.2	71675.9	40395.9	62287.3	81060.8
P13637	Sodium/potassium-transporting ATPase subunit alpha-3 OS=Homo sapiens OX=9606 GN=ATP1A3 PE=1 SV=3	11	5.04108e+06	3.15351e+06	3.34539e+06	2.16372e+06	2.12047e+06	3.76701e+06	3.80021e+06	9.44551e+06	3.67008e+06	3.91719e+06	2.35579e+06	2.77475e+06	4.28684e+06	4.65241e+06	4.26263e+06	4.68436e+06	8.5743e+06	4.8374e+06
P13639	Elongation factor 2 OS=Homo sapiens OX=9606 GN=EEF2 PE=1 SV=4	79	5.7086e+08	5.96849e+08	6.06071e+08	6.568e+08	6.02066e+08	5.67873e+08	4.30613e+08	4.78558e+08	4.08487e+08	4.05619e+08	4.35755e+08	4.04077e+08	4.51077e+08	3.45595e+08	4.10726e+08	3.9234e+08	4.68713e+08	3.71401e+08
P13645	Keratin, type I cytoskeletal 10 OS=Homo sapiens OX=9606 GN=KRT10 PE=1 SV=6	46	3.59496e+08	1.52845e+08	2.9894e+08	4.49966e+08	6.24323e+08	2.44833e+08	2.16375e+08	1.56992e+08	2.37887e+08	1.42305e+08	1.01609e+08	1.89224e+08	1.86829e+08	2.84163e+08	7.42103e+08	2.77882e+08	4.10262e+08	1.52036e+08
P13646	Keratin, type I cytoskeletal 13 OS=Homo sapiens OX=9606 GN=KRT13 PE=1 SV=4	13	7.50525e+06	9.49292e+06	1.04932e+07	1.57091e+07	2.26107e+07	1.05517e+07	3.47412e+06	9.57095e+06	2.56457e+06	529375	450510	406787	2.05545e+06	3.07081e+06	1.39419e+06	1.87176e+06	3.89923e+06	2.15692e+06
P13647	Keratin, type II cytoskeletal 5 OS=Homo sapiens OX=9606 GN=KRT5 PE=1 SV=3	42	7.51759e+07	7.63313e+07	1.24827e+08	1.89576e+08	1.84303e+08	7.07415e+07	2.88071e+07	2.6298e+07	3.12085e+07	1.74329e+07	1.5135e+07	2.39253e+07	2.97898e+07	4.27434e+07	1.14014e+08	3.7796e+07	5.13254e+07	3.46946e+07
P13667	Protein disulfide-isomerase A4 OS=Homo sapiens OX=9606 GN=PDIA4 PE=1 SV=2	83	2.19898e+08	2.54512e+08	1.82731e+08	1.78243e+08	2.24229e+08	2.19068e+08	6.56371e+08	4.6419e+08	7.30874e+08	6.48047e+08	6.28176e+08	7.08818e+08	3.47084e+08	2.77062e+08	2.25436e+08	2.41888e+08	2.1353e+08	2.2626e+08
P13674	Prolyl 4-hydroxylase subunit alpha-1 OS=Homo sapiens OX=9606 GN=P4HA1 PE=1 SV=2	41	1.74639e+07	3.13056e+07	1.5601e+07	2.45655e+07	3.58666e+07	2.22013e+07	1.54909e+08	9.13127e+07	1.47904e+08	1.49448e+08	1.81052e+08	1.97269e+08	7.16582e+07	6.86862e+07	4.93165e+07	6.41333e+07	8.59326e+07	5.91629e+07
P13686	Tartrate-resistant acid phosphatase type 5 OS=Homo sapiens OX=9606 GN=ACP5 PE=1 SV=3	2	756732	1.5757e+06	837073	889382	799523	717762	252840	240901	467937	584415	596899	301965	721365	495788	819364	638102	2.24615e+06	831397
P13688	Carcinoembryonic antigen-related cell adhesion molecule 1 OS=Homo sapiens OX=9606 GN=CEACAM1 PE=1 SV=2	5	2.7595e+06	2.91927e+06	2.34515e+06	1.88518e+06	2.32953e+06	2.07063e+06	21407.2	32069.5	30410.3	39075.6	234616	83566.2	1.874e+06	6.16934e+06	5.34545e+06	4.17134e+06	2.90595e+06	3.68151e+06
P13693	Translationally-controlled tumor protein OS=Homo sapiens OX=9606 GN=TPT1 PE=1 SV=1	15	6.26072e+07	5.6604e+07	5.56923e+07	7.20952e+07	6.70076e+07	6.94421e+07	3.02757e+07	3.18467e+07	2.79045e+07	3.16822e+07	3.35038e+07	3.15644e+07	3.20434e+07	2.31263e+07	2.62031e+07	2.5271e+07	2.85454e+07	2.56541e+07
P13716	Delta-aminolevulinic acid dehydratase OS=Homo sapiens OX=9606 GN=ALAD PE=1 SV=1	10	1.12367e+07	1.06921e+07	1.15967e+07	1.0976e+07	9.86479e+06	8.99884e+06	2.45698e+06	2.88083e+06	2.4505e+06	2.73894e+06	2.84298e+06	2.8309e+06	7.14677e+06	5.93046e+06	6.4563e+06	5.56599e+06	7.44478e+06	6.30562e+06
P13726	Tissue factor OS=Homo sapiens OX=9606 GN=F3 PE=1 SV=1	13	5.53537e+07	5.54759e+07	5.07264e+07	1.16313e+08	1.2183e+08	6.84409e+07	1.39995e+06	678604	1.19924e+06	1.45522e+06	2.18265e+06	1.24647e+06	2.93522e+07	3.72222e+07	2.96402e+07	3.76277e+07	3.9429e+07	3.24593e+07
P13747	HLA class I histocompatibility antigen, alpha chain E OS=Homo sapiens OX=9606 GN=HLA-E PE=1 SV=4	6	2.24275e+07	2.0347e+07	6.81006e+06	1.3784e+07	7.76246e+06	7.91733e+06	5.572e+06	6.79039e+06	7.07852e+06	1.55876e+07	1.36695e+07	6.75641e+06	4.59476e+07	3.49277e+07	3.37381e+07	3.70911e+07	3.10616e+07	3.71666e+07
P13796	Plastin-2 OS=Homo sapiens OX=9606 GN=LCP1 PE=1 SV=6	37	1.38207e+08	1.72403e+08	1.24706e+08	2.17237e+08	1.9465e+08	1.825e+08	3.28871e+07	4.67594e+07	4.60351e+07	4.83246e+07	3.59274e+07	3.37833e+07	8.49289e+07	6.17907e+07	9.17584e+07	6.85232e+07	1.20076e+08	8.25436e+07
P13797	Plastin-3 OS=Homo sapiens OX=9606 GN=PLS3 PE=1 SV=4	47	9.57017e+07	1.15285e+08	1.50578e+08	2.07471e+08	1.76102e+08	1.22813e+08	1.12557e+08	9.2897e+07	8.08323e+07	7.15291e+07	7.37193e+07	7.47858e+07	1.10071e+08	1.30245e+08	1.39785e+08	1.19554e+08	1.14109e+08	1.26325e+08
P13798	Acylamino-acid-releasing enzyme OS=Homo sapiens OX=9606 GN=APEH PE=1 SV=4	21	2.83389e+07	2.70537e+07	2.39017e+07	3.24325e+07	3.41143e+07	3.18665e+07	1.8746e+07	2.10456e+07	1.38812e+07	2.15919e+07	1.51075e+07	1.44645e+07	2.03055e+07	1.39664e+07	1.43345e+07	1.27083e+07	1.41235e+07	1.39735e+07
P13804	Electron transfer flavoprotein subunit alpha, mitochondrial OS=Homo sapiens OX=9606 GN=ETFA PE=1 SV=1	18	2.04891e+07	2.17617e+07	1.75429e+07	1.17566e+07	1.5032e+07	1.65491e+07	1.51512e+07	1.646e+07	1.53456e+07	1.42202e+07	1.21677e+07	1.96889e+07	2.52918e+07	1.9377e+07	1.69258e+07	2.5186e+07	3.20884e+07	2.55203e+07
P13807	Glycogen [starch] synthase, muscle OS=Homo sapiens OX=9606 GN=GYS1 PE=1 SV=2	21	1.57603e+07	1.39876e+07	1.32412e+07	2.59397e+07	2.31068e+07	1.47825e+07	4.18317e+06	4.79724e+06	3.06056e+06	2.21372e+06	3.06758e+06	3.21389e+06	9.09334e+06	3.54126e+07	1.42453e+07	4.12383e+07	1.58209e+07	1.9055e+07
P13861	cAMP-dependent protein kinase type II-alpha regulatory subunit OS=Homo sapiens OX=9606 GN=PRKAR2A PE=1 SV=2	18	1.05894e+08	8.89659e+07	1.03725e+08	1.15673e+08	1.03833e+08	9.33971e+07	7.52421e+07	1.17089e+08	6.56999e+07	8.67211e+07	8.30825e+07	7.21778e+07	4.45075e+07	4.50715e+07	5.3665e+07	5.92098e+07	4.84995e+07	5.11962e+07
P13866	Sodium/glucose cotransporter 1 OS=Homo sapiens OX=9606 GN=SLC5A1 PE=1 SV=1	2	57697.1	68277.1	143197	59452.8	16678.7	11856.1	3473.61	16331.6	13109.3	50117.1	7240.44	7880.58	216325	992154	932716	807757	390433	516801
P13928	Annexin A8 OS=Homo sapiens OX=9606 GN=ANXA8 PE=1 SV=3	32	8.00286e+07	8.09643e+07	8.53009e+07	7.60485e+07	9.6053e+07	1.00156e+08	1.54948e+06	1.47431e+06	1.2819e+06	1.93013e+06	1.76642e+06	2.5557e+06	1.62624e+07	2.14477e+07	3.46589e+07	3.54691e+07	3.32214e+07	3.20813e+07
P13929	Beta-enolase OS=Homo sapiens OX=9606 GN=ENO3 PE=1 SV=5	29	1.59526e+08	2.88887e+07	2.44063e+07	1.99233e+07	1.6716e+07	4.24277e+07	2.00891e+07	1.92483e+08	2.39127e+07	3.55615e+07	1.95726e+07	2.0666e+07	7.19249e+07	2.27098e+07	2.93316e+07	2.25988e+07	4.91494e+07	2.5789e+07
P13984	General transcription factor IIF subunit 2 OS=Homo sapiens OX=9606 GN=GTF2F2 PE=1 SV=2	3	426006	455488	541203	646619	583510	625000	804295	708245	693590	308507	411019	609955	474299	462445	382981	288845	440427	400823
P13987	CD59 glycoprotein OS=Homo sapiens OX=9606 GN=CD59 PE=1 SV=1	8	1.44751e+08	1.02742e+08	1.31527e+08	1.1495e+08	1.17446e+08	1.32276e+08	5.71202e+07	6.39756e+07	5.64111e+07	1.19061e+08	8.17013e+07	8.04186e+07	3.98304e+07	7.61119e+07	5.31388e+07	5.69615e+07	6.0029e+07	5.65041e+07
P13995	Bifunctional methylenetetrahydrofolate dehydrogenase/cyclohydrolase, mitochondrial OS=Homo sapiens OX=9606 GN=MTHFD2 PE=1 SV=2	10	490888	582050	588282	571366	428691	516852	4.16219e+06	2.98883e+06	5.18398e+06	4.36793e+06	5.71205e+06	8.50352e+06	429781	350484	252451	392404	392292	359938
P14091	Cathepsin E OS=Homo sapiens OX=9606 GN=CTSE PE=1 SV=3	3	1.80161e+06	2.56767e+06	1.44572e+06	1.26825e+06	1.17046e+06	1.46871e+06	200636	155414	565654	550230	272296	275679	3.36059e+06	2.94172e+06	3.96111e+06	3.81221e+06	2.86801e+06	2.62058e+06
P14174	Macrophage migration inhibitory factor OS=Homo sapiens OX=9606 GN=MIF PE=1 SV=4	3	4.13818e+06	3.72042e+06	4.23172e+06	4.53894e+06	3.96181e+06	4.01005e+06	6.2685e+06	5.91607e+06	4.73671e+06	6.86126e+06	7.43917e+06	5.30001e+06	1.17513e+07	9.14234e+06	5.55985e+06	6.78672e+06	6.34803e+06	6.65426e+06
P14207	Folate receptor beta OS=Homo sapiens OX=9606 GN=FOLR2 PE=1 SV=4	5	1.59757e+06	2.50177e+06	765327	763752	1.80637e+06	765965	2.12249e+06	8.92604e+06	1.84359e+06	1.68594e+06	837621	1.25098e+06	3.85408e+06	569574	2.4857e+06	3.39139e+06	5.27564e+06	4.2158e+06
P14209	CD99 antigen OS=Homo sapiens OX=9606 GN=CD99 PE=1 SV=1	1	297412	185028	225699	227576	216354	155051	184470	617546	326072	416608	304514	270961	600366	677676	365509	534026	139254	455340
P14314	Glucosidase 2 subunit beta OS=Homo sapiens OX=9606 GN=PRKCSH PE=1 SV=2	36	8.37308e+07	1.02463e+08	8.49617e+07	7.12767e+07	9.14136e+07	9.29908e+07	2.88696e+08	2.12608e+08	2.96575e+08	2.58918e+08	2.40592e+08	3.22794e+08	1.10874e+08	9.99496e+07	7.66152e+07	7.14469e+07	6.59677e+07	7.0857e+07
P14316	Interferon regulatory factor 2 OS=Homo sapiens OX=9606 GN=IRF2 PE=1 SV=2	1	27988	29272.1	29208.4	28042.1	19667.5	27193.9	14969.8	23284.5	20513.3	22395.8	18427	17354.5	42669.1	45578.7	40503.3	29665.4	25662.5	39702.1
P14317	Hematopoietic lineage cell-specific protein OS=Homo sapiens OX=9606 GN=HCLS1 PE=1 SV=3	24	2.61437e+07	2.61642e+07	2.90316e+07	3.07324e+07	2.80109e+07	3.04736e+07	1.88426e+06	1.9349e+06	1.97066e+06	9.34343e+06	9.38779e+06	1.18794e+07	4.99853e+06	6.47822e+06	4.6547e+06	7.23246e+06	5.76502e+06	6.05766e+06
P14324	Farnesyl pyrophosphate synthase OS=Homo sapiens OX=9606 GN=FDPS PE=1 SV=4	8	6.39639e+06	6.65445e+06	6.56483e+06	1.1268e+07	1.15308e+07	9.3554e+06	1.2805e+07	1.68089e+07	8.44269e+06	7.22019e+06	6.85e+06	7.53512e+06	1.41633e+07	1.38827e+07	1.14967e+07	1.17313e+07	8.12316e+06	1.22007e+07
P14373	Zinc finger protein RFP OS=Homo sapiens OX=9606 GN=TRIM27 PE=1 SV=1	1	4728.09	8994.01	18901	18340.5	44162.6	24606.5	62670.5	76900.9	45398.7	28873.6	36600.8	63372.8	22634.4	17105.4	78033	10810.3	3837.45	19758.1
P14384	Carboxypeptidase M OS=Homo sapiens OX=9606 GN=CPM PE=1 SV=2	11	4.09385e+06	4.88499e+06	1.03314e+07	7.35652e+06	4.72982e+06	4.36291e+06	1.64034e+06	839382	648571	749510	1.23914e+06	827549	1.15467e+06	1.67526e+06	1.3251e+06	1.45674e+06	870043	943021
P14406	Cytochrome c oxidase subunit 7A2, mitochondrial OS=Homo sapiens OX=9606 GN=COX7A2 PE=1 SV=1	2	432393	671457	756774	188209	234423	447692	1.30678e+06	1.11834e+06	1.54846e+06	1.24449e+06	1.28815e+06	2.40329e+06	560043	502226	313851	490234	285153	764239
P14410	Sucrase-isomaltase, intestinal OS=Homo sapiens OX=9606 GN=SI PE=1 SV=6	4	393874	1.25894e+06	572653	138065	154759	152939	30092.1	42183.3	13411.6	23936.6	8747.33	18698.7	43094.2	9663.4	26777.2	33805.6	20281.4	15223.5
P14415	Sodium/potassium-transporting ATPase subunit beta-2 OS=Homo sapiens OX=9606 GN=ATP1B2 PE=1 SV=3	3	4.21367e+07	2.11969e+07	2.45607e+07	3.33924e+07	1.11068e+08	7.30762e+07	2.6207e+07	1.09354e+08	4.73015e+07	3.18977e+07	7.43805e+07	6.80759e+07	3.66734e+07	2.06833e+07	3.2717e+07	4.26046e+07	1.82067e+08	6.26168e+07
P14543	Nidogen-1 OS=Homo sapiens OX=9606 GN=NID1 PE=1 SV=3	13	5.67407e+07	4.42192e+07	5.83545e+07	4.31954e+07	4.64955e+07	4.30637e+07	1.71315e+07	1.26941e+07	1.17735e+07	7.19177e+06	1.08449e+07	1.018e+07	2.89395e+07	2.76979e+07	2.76425e+07	2.59193e+07	1.88146e+07	2.4919e+07
P14550	Aldo-keto reductase family 1 member A1 OS=Homo sapiens OX=9606 GN=AKR1A1 PE=1 SV=3	22	8.21039e+07	7.75063e+07	8.0228e+07	6.85804e+07	6.29324e+07	7.30042e+07	4.14665e+07	5.18852e+07	4.06925e+07	5.81295e+07	4.69015e+07	4.63844e+07	5.65949e+07	3.9659e+07	4.80493e+07	3.9282e+07	4.02143e+07	4.02771e+07
P14618	Pyruvate kinase PKM OS=Homo sapiens OX=9606 GN=PKM PE=1 SV=4	78	2.71653e+09	2.65297e+09	2.22623e+09	3.27368e+09	3.65737e+09	3.22787e+09	1.21881e+09	1.04711e+09	9.62293e+08	1.32119e+09	1.33738e+09	1.21398e+09	2.37321e+09	1.90579e+09	1.61061e+09	1.75272e+09	1.49123e+09	1.72475e+09
P14621	Acylphosphatase-2 OS=Homo sapiens OX=9606 GN=ACYP2 PE=1 SV=2	2	1.82618e+06	1.49746e+06	1.43569e+06	198696	88714.8	118812	59057.8	38388.4	94029.1	201733	134414	95731.2	87368.1	73979.4	97524.2	55689.8	62837.2	72029.8
P14625	Endoplasmin OS=Homo sapiens OX=9606 GN=HSP90B1 PE=1 SV=1	98	5.41839e+08	8.61666e+08	5.58462e+08	5.71975e+08	5.87187e+08	5.30302e+08	1.33801e+09	1.11167e+09	1.63413e+09	1.57355e+09	1.51387e+09	1.53844e+09	1.57196e+09	1.11223e+09	1.03239e+09	1.10853e+09	1.2639e+09	1.07679e+09
P14649	Myosin light chain 6B OS=Homo sapiens OX=9606 GN=MYL6B PE=1 SV=1	1	41726.1	81799.9	91321.8	86707.4	138637	124372	186289	285570	135176	238105	134978	201094	31970.7	72074.6	60502.8	41469.4	27803.9	32401.5
P14678	Small nuclear ribonucleoprotein-associated proteins B and B' OS=Homo sapiens OX=9606 GN=SNRPB PE=1 SV=2	7	8.6982e+06	9.45275e+06	1.0595e+07	1.34604e+07	1.2523e+07	1.04327e+07	1.33526e+07	1.8022e+07	9.4537e+06	8.2121e+06	1.04802e+07	9.23339e+06	1.21952e+07	1.11967e+07	1.05167e+07	8.61973e+06	1.56504e+07	1.20971e+07
P14735	Insulin-degrading enzyme OS=Homo sapiens OX=9606 GN=IDE PE=1 SV=4	34	1.39604e+07	1.5641e+07	1.64328e+07	1.60353e+07	1.40513e+07	1.38822e+07	1.43283e+07	2.09337e+07	1.4381e+07	1.26529e+07	1.24589e+07	1.17376e+07	1.63372e+07	1.21914e+07	1.7225e+07	1.35209e+07	1.63055e+07	1.3744e+07
P14780	Matrix metalloproteinase-9 OS=Homo sapiens OX=9606 GN=MMP9 PE=1 SV=3	2	68689.8	293313	159501	312586	300393	187587	127533	118020	68458.4	9881.45	14713.6	9636.91	236284	639850	558383	525060	578052	552067
P14854	Cytochrome c oxidase subunit 6B1 OS=Homo sapiens OX=9606 GN=COX6B1 PE=1 SV=2	8	1.34294e+07	1.30751e+07	1.14874e+07	8.1357e+06	9.25672e+06	1.03519e+07	1.40802e+07	1.36933e+07	2.00067e+07	1.53272e+07	1.55295e+07	2.12118e+07	1.97463e+07	1.52666e+07	1.35479e+07	1.6579e+07	2.01472e+07	1.901e+07
P14866	Heterogeneous nuclear ribonucleoprotein L OS=Homo sapiens OX=9606 GN=HNRNPL PE=1 SV=2	16	7.38381e+06	1.13124e+07	9.43186e+06	1.43651e+07	1.48652e+07	1.00733e+07	3.18537e+07	3.05539e+07	1.58759e+07	1.39517e+07	2.17328e+07	2.16641e+07	9.85147e+06	1.03938e+07	9.14512e+06	7.35757e+06	1.04901e+07	1.08709e+07
P14868	Aspartate--tRNA ligase, cytoplasmic OS=Homo sapiens OX=9606 GN=DARS PE=1 SV=2	39	5.8225e+07	5.82233e+07	5.55482e+07	6.74299e+07	7.5514e+07	7.48178e+07	7.75213e+07	1.01399e+08	6.3291e+07	6.75715e+07	7.50397e+07	7.1505e+07	6.90164e+07	6.59804e+07	6.01374e+07	6.06715e+07	5.28439e+07	6.17626e+07
P14923	Junction plakoglobin OS=Homo sapiens OX=9606 GN=JUP PE=1 SV=3	50	5.90955e+08	5.2629e+08	6.59195e+08	4.97445e+08	4.75211e+08	4.60088e+08	1.93558e+08	1.61412e+08	1.66276e+08	9.86972e+07	1.15467e+08	1.08195e+08	5.64461e+08	5.9202e+08	4.73871e+08	5.20405e+08	3.05797e+08	4.55846e+08
P14927	Cytochrome b-c1 complex subunit 7 OS=Homo sapiens OX=9606 GN=UQCRB PE=1 SV=2	8	1.9809e+07	2.01977e+07	1.52145e+07	8.22467e+06	9.84437e+06	1.26728e+07	2.13271e+07	1.70485e+07	2.318e+07	1.4545e+07	2.06196e+07	2.67491e+07	2.10827e+07	1.5699e+07	8.54978e+06	1.5657e+07	1.09547e+07	1.57498e+07
P15018	Leukemia inhibitory factor OS=Homo sapiens OX=9606 GN=LIF PE=1 SV=1	1	3.72372e+06	2.8075e+06	3.16146e+06	2.40185e+06	2.03884e+06	1.9236e+06	561408	256590	519584	586892	654808	516312	1.27576e+06	1.06525e+06	1.0562e+06	1.27159e+06	1.00748e+06	1.02832e+06
P15056	Serine/threonine-protein kinase B-raf OS=Homo sapiens OX=9606 GN=BRAF PE=1 SV=4	3	757007	659387	679732	714999	650344	767664	617502	1.0143e+06	485423	540612	420197	441663	578450	631182	523816	479387	548431	474642
P15090	Fatty acid-binding protein, adipocyte OS=Homo sapiens OX=9606 GN=FABP4 PE=1 SV=3	5	1.02171e+07	3.96774e+06	7.48878e+06	2.99833e+06	1.15326e+07	3.20161e+06	4.30514e+06	7.92918e+06	4.29107e+06	2.49259e+06	2.56826e+06	4.53184e+06	2.70612e+06	2.49301e+06	3.91483e+06	3.75657e+06	3.96902e+06	6.80901e+06
P15104	Glutamine synthetase OS=Homo sapiens OX=9606 GN=GLUL PE=1 SV=4	17	3.04984e+07	2.90534e+07	2.93798e+07	2.42294e+07	2.96749e+07	2.94747e+07	1.61677e+06	2.6587e+06	2.30553e+06	1.45875e+06	1.57865e+06	1.64354e+06	4.00977e+06	3.2281e+06	4.16311e+06	2.93265e+06	5.31957e+06	4.25073e+06
P15121	Aldo-keto reductase family 1 member B1 OS=Homo sapiens OX=9606 GN=AKR1B1 PE=1 SV=3	19	3.61438e+07	3.04975e+07	4.61179e+07	4.33129e+07	3.77705e+07	3.80881e+07	2.44801e+07	3.71318e+07	2.79218e+07	3.63781e+07	3.22855e+07	3.03478e+07	2.02332e+07	1.24557e+07	1.85099e+07	1.24336e+07	1.78479e+07	1.34274e+07
P15144	Aminopeptidase N OS=Homo sapiens OX=9606 GN=ANPEP PE=1 SV=4	65	3.63702e+07	4.66507e+07	4.6201e+07	3.2325e+07	2.57851e+07	2.71343e+07	4.42799e+08	7.75812e+08	5.6821e+08	9.61898e+08	5.64829e+08	4.21999e+08	7.21276e+07	9.7077e+07	1.20389e+08	8.95216e+07	9.53917e+07	1.00032e+08
P15151	Poliovirus receptor OS=Homo sapiens OX=9606 GN=PVR PE=1 SV=2	6	1.3332e+07	1.01423e+07	1.11464e+07	1.27109e+07	1.3195e+07	1.36754e+07	1.12692e+07	1.36959e+07	1.02402e+07	6.91314e+06	9.07854e+06	8.97948e+06	1.07283e+07	8.82815e+06	9.38562e+06	9.0781e+06	6.58898e+06	1.05252e+07
P15153	Ras-related C3 botulinum toxin substrate 2 OS=Homo sapiens OX=9606 GN=RAC2 PE=1 SV=1	6	1.07054e+07	1.51078e+07	1.04962e+07	1.49392e+07	1.21529e+07	9.64452e+06	2.9773e+06	5.29486e+06	5.61491e+06	4.90714e+06	4.3155e+06	2.86676e+06	2.08956e+07	1.93173e+07	2.1243e+07	2.05925e+07	3.08753e+07	2.20764e+07
P15170	Eukaryotic peptide chain release factor GTP-binding subunit ERF3A OS=Homo sapiens OX=9606 GN=GSPT1 PE=1 SV=1	25	3.66247e+07	3.56933e+07	3.67677e+07	3.79682e+07	4.14989e+07	4.09322e+07	1.97919e+07	2.84682e+07	2.01925e+07	2.2602e+07	2.24714e+07	2.16155e+07	2.68378e+07	2.12095e+07	2.01512e+07	1.97037e+07	2.1164e+07	2.00493e+07
P15259	Phosphoglycerate mutase 2 OS=Homo sapiens OX=9606 GN=PGAM2 PE=1 SV=3	3	5.67118e+06	265979	235208	308818	148639	389813	463885	1.5968e+06	138233	30122.7	12692.7	72992.2	3.39045e+06	220852	705057	333324	980781	298182
P15289	Arylsulfatase A OS=Homo sapiens OX=9606 GN=ARSA PE=1 SV=3	7	2.12466e+07	2.5205e+07	1.86475e+07	1.70861e+07	2.04373e+07	2.10717e+07	8.92779e+07	3.26069e+07	8.09634e+07	6.474e+07	7.02333e+07	8.4915e+07	5.74813e+07	5.22471e+07	2.95271e+07	3.50681e+07	2.85714e+07	3.12477e+07
P15291	Beta-1,4-galactosyltransferase 1 OS=Homo sapiens OX=9606 GN=B4GALT1 PE=1 SV=5	5	6.2042e+06	6.85225e+06	6.30298e+06	5.20558e+06	5.50638e+06	5.53353e+06	9.98684e+06	5.83992e+06	9.47432e+06	7.34584e+06	7.65425e+06	7.63887e+06	8.81747e+06	9.00801e+06	8.99788e+06	9.6548e+06	1.46993e+07	9.45144e+06
P15309	Prostatic acid phosphatase OS=Homo sapiens OX=9606 GN=ACPP PE=1 SV=3	5	1.35799e+06	1.24297e+06	2.84481e+06	1.90447e+06	1.61669e+06	1.37388e+06	44354.4	39272.4	43404.2	69380.6	83269.4	51395.4	417694	638400	581900	714251	1.07964e+06	577454
P15311	Ezrin OS=Homo sapiens OX=9606 GN=EZR PE=1 SV=4	137	1.79596e+09	1.81013e+09	1.96374e+09	1.5678e+09	1.47581e+09	1.37521e+09	1.09229e+09	9.71863e+08	7.39761e+08	8.66543e+08	1.04069e+09	8.21507e+08	3.34483e+09	5.66626e+09	6.21372e+09	5.6488e+09	3.32058e+09	6.20381e+09
P15313	V-type proton ATPase subunit B, kidney isoform OS=Homo sapiens OX=9606 GN=ATP6V1B1 PE=1 SV=3	1	1.75311e+06	2.43653e+06	2.07648e+06	2.68441e+06	2.29788e+06	2.18141e+06	992527	1.84737e+06	1.61753e+06	1.45941e+06	1.29553e+06	1.28083e+06	2.18314e+06	1.33936e+06	2.14729e+06	1.90419e+06	2.68323e+06	1.56091e+06
P15328	Folate receptor alpha OS=Homo sapiens OX=9606 GN=FOLR1 PE=1 SV=3	15	2.45662e+06	2.32455e+06	2.78275e+06	1.70062e+06	1.69505e+06	1.77742e+06	1.22799e+06	1.0581e+06	1.10747e+06	475356	380961	279801	3.89557e+07	5.29903e+07	4.48116e+07	3.84834e+07	3.56051e+07	3.55127e+07
P15374	Ubiquitin carboxyl-terminal hydrolase isozyme L3 OS=Homo sapiens OX=9606 GN=UCHL3 PE=1 SV=1	8	4.48608e+06	3.88629e+06	4.35618e+06	5.6281e+06	4.8519e+06	5.91419e+06	1.75499e+06	2.30964e+06	1.5121e+06	1.82556e+06	1.77316e+06	1.86952e+06	1.83294e+06	1.78281e+06	1.46466e+06	1.44008e+06	1.34364e+06	1.61239e+06
P15428	15-hydroxyprostaglandin dehydrogenase [NAD(+)] OS=Homo sapiens OX=9606 GN=HPGD PE=1 SV=1	5	4.53485e+06	3.43238e+06	2.78463e+06	1.85634e+06	2.29129e+06	3.22685e+06	221119	607961	136614	174271	131881	195010	7.27283e+06	6.20095e+06	4.61511e+06	5.24612e+06	3.47534e+06	6.28199e+06
P15498	Proto-oncogene vav OS=Homo sapiens OX=9606 GN=VAV1 PE=1 SV=4	10	1.48798e+06	2.22863e+06	1.39345e+06	2.01986e+06	1.22454e+06	1.3576e+06	1.75353e+06	1.94539e+06	2.29159e+06	2.02902e+06	1.45258e+06	1.449e+06	3.02342e+06	2.95396e+06	3.79474e+06	2.9129e+06	4.44343e+06	3.23777e+06
P15529	Membrane cofactor protein OS=Homo sapiens OX=9606 GN=CD46 PE=1 SV=3	9	1.91936e+07	1.72167e+07	1.79795e+07	2.10722e+07	2.28906e+07	2.7211e+07	1.43215e+07	2.19976e+07	9.94886e+06	1.12902e+07	1.00055e+07	9.73418e+06	1.04991e+07	9.33087e+06	6.45157e+06	7.13566e+06	4.31457e+06	7.2713e+06
P15531	Nucleoside diphosphate kinase A OS=Homo sapiens OX=9606 GN=NME1 PE=1 SV=1	8	4.6261e+07	4.81482e+07	1.09345e+07	1.21197e+07	1.19119e+07	2.56908e+07	2.05999e+07	3.91467e+07	2.90319e+07	2.81613e+07	6.91432e+07	3.0169e+07	3.44775e+07	7.67599e+07	1.6864e+07	2.02582e+07	1.69496e+07	1.16817e+08
P15559	NAD(P)H dehydrogenase [quinone] 1 OS=Homo sapiens OX=9606 GN=NQO1 PE=1 SV=1	17	6.47468e+07	5.42527e+07	5.27337e+07	4.51494e+07	4.12606e+07	5.82072e+07	486961	258546	498567	587449	523960	503525	4.96114e+07	3.78356e+07	2.90164e+07	3.9508e+07	2.51159e+07	3.24245e+07
P15586	N-acetylglucosamine-6-sulfatase OS=Homo sapiens OX=9606 GN=GNS PE=1 SV=3	17	7.92079e+06	9.23643e+06	9.06601e+06	7.21002e+06	9.30401e+06	8.69307e+06	2.02527e+07	1.64585e+07	1.96408e+07	2.34518e+07	2.51639e+07	2.54552e+07	9.8209e+06	8.49929e+06	9.86075e+06	9.95665e+06	1.42539e+07	1.04837e+07
P15848	Arylsulfatase B OS=Homo sapiens OX=9606 GN=ARSB PE=1 SV=1	6	648238	1.13263e+06	837879	905044	770309	754910	2.2346e+06	3.14517e+06	3.02447e+06	3.73193e+06	3.23059e+06	3.21406e+06	1.23965e+06	892103	1.28097e+06	1.37441e+06	2.31074e+06	1.50962e+06
P15880	40S ribosomal protein S2 OS=Homo sapiens OX=9606 GN=RPS2 PE=1 SV=2	17	4.14014e+07	4.22235e+07	3.17811e+07	3.67003e+07	4.77796e+07	4.17294e+07	5.18003e+07	3.26712e+07	5.35724e+07	7.10475e+07	8.76534e+07	7.82326e+07	5.10356e+07	3.72497e+07	3.56792e+07	4.31277e+07	7.55048e+07	4.8976e+07
P15907	Beta-galactoside alpha-2,6-sialyltransferase 1 OS=Homo sapiens OX=9606 GN=ST6GAL1 PE=1 SV=1	1	67354.7	67333.1	44925.7	27241.6	37826.6	45389.3	29872.9	57584.2	92742.9	91436.4	61372.8	65169.1	60527	55208.9	44797.9	48805.5	71170.1	39579.8
P15924	Desmoplakin OS=Homo sapiens OX=9606 GN=DSP PE=1 SV=3	82	3.43832e+07	3.72852e+07	5.97763e+07	5.4865e+07	4.66661e+07	3.26081e+07	1.68259e+07	1.10556e+07	1.27949e+07	8.18782e+06	9.0377e+06	1.06749e+07	1.86123e+07	1.9839e+07	4.02988e+07	2.00699e+07	3.18044e+07	1.84225e+07
P15927	Replication protein A 32 kDa subunit OS=Homo sapiens OX=9606 GN=RPA2 PE=1 SV=1	9	4.36161e+06	3.38011e+06	3.78304e+06	3.82078e+06	4.41932e+06	4.68194e+06	6.1472e+06	8.26508e+06	5.14991e+06	4.4775e+06	5.61454e+06	5.66601e+06	2.51755e+06	2.46986e+06	1.97025e+06	1.22589e+06	988652	1.65933e+06
P15941	Mucin-1 OS=Homo sapiens OX=9606 GN=MUC1 PE=1 SV=3	13	7.70156e+07	5.15172e+07	5.38139e+07	3.19822e+07	4.73901e+07	6.2777e+07	9.01725e+06	3.09847e+06	4.60454e+06	2.56106e+06	3.28367e+06	2.98289e+06	2.33836e+08	4.17059e+08	4.93266e+08	3.79275e+08	2.66109e+08	3.91628e+08
P16035	Metalloproteinase inhibitor 2 OS=Homo sapiens OX=9606 GN=TIMP2 PE=1 SV=2	5	404641	547111	521043	523347	482886	517605	403445	260374	315249	722509	1.18257e+06	989294	1.64545e+06	1.32012e+06	1.79821e+06	1.93875e+06	3.03918e+06	2.1349e+06
P16050	Arachidonate 15-lipoxygenase OS=Homo sapiens OX=9606 GN=ALOX15 PE=1 SV=3	39	9.83523e+07	7.04593e+07	7.53464e+07	6.99338e+07	7.72174e+07	7.25372e+07	688261	1.00316e+06	928055	900620	744468	799463	332376	456001	623914	1.02385e+06	479427	680169
P16066	Atrial natriuretic peptide receptor 1 OS=Homo sapiens OX=9606 GN=NPR1 PE=1 SV=1	1	6099.12	1989.37	150791	78193.1	47340.7	68551.1	2994.53	73910.8	2502.31	1087.12	955.497	1306.68	6474.37	2134.4	113767	4216.78	5961.01	7751.7
P16070	CD44 antigen OS=Homo sapiens OX=9606 GN=CD44 PE=1 SV=3	22	2.31535e+08	1.99262e+08	3.69964e+08	3.411e+08	2.26616e+08	2.82585e+08	5.13305e+08	5.11845e+08	4.19685e+08	3.77431e+08	3.24985e+08	3.58571e+08	6.15873e+07	8.8388e+07	6.42698e+07	6.22601e+07	3.27664e+07	6.03467e+07
P16083	Ribosyldihydronicotinamide dehydrogenase [quinone] OS=Homo sapiens OX=9606 GN=NQO2 PE=1 SV=5	3	2.72995e+06	2.07735e+06	2.46863e+06	2.33576e+06	2.35357e+06	1.93798e+06	1.81784e+06	1.76599e+06	1.38268e+06	1.8664e+06	1.73906e+06	1.52458e+06	101121	75538.8	136042	89490.1	173430	124574
P16118	6-phosphofructo-2-kinase/fructose-2,6-bisphosphatase 1 OS=Homo sapiens OX=9606 GN=PFKFB1 PE=1 SV=3	1	445269	474826	2.0583e+06	908670	1.96224e+06	673334	2.17775e+06	2.74142e+06	1.33085e+06	1.71927e+06	1.82601e+06	2.08302e+06	1.35641e+06	1.67634e+06	1.82514e+06	1.44022e+06	2.71506e+06	2.19392e+06
P16144	Integrin beta-4 OS=Homo sapiens OX=9606 GN=ITGB4 PE=1 SV=5	126	6.45906e+08	5.76392e+08	5.03184e+08	9.56551e+08	1.03707e+09	9.86994e+08	6.28637e+07	5.96e+07	5.79473e+07	4.40528e+07	6.2498e+07	5.16743e+07	4.55587e+08	6.35009e+08	4.53942e+08	6.0161e+08	4.63676e+08	5.19802e+08
P16152	Carbonyl reductase [NADPH] 1 OS=Homo sapiens OX=9606 GN=CBR1 PE=1 SV=3	20	8.3736e+07	9.37597e+07	1.29343e+08	9.24759e+07	6.4565e+07	6.82236e+07	1.56058e+07	1.61165e+07	1.59648e+07	2.60153e+07	2.05892e+07	1.84307e+07	7.56592e+07	5.3569e+07	5.4022e+07	5.64678e+07	5.62219e+07	6.17906e+07
P16157	Ankyrin-1 OS=Homo sapiens OX=9606 GN=ANK1 PE=1 SV=3	17	1.0333e+07	7.88686e+06	7.66818e+06	8.30613e+06	1.08084e+07	9.42777e+06	3.20078e+06	4.06452e+06	3.31553e+06	3.59528e+06	4.91368e+06	3.23486e+06	3.22013e+06	2.46337e+06	3.29253e+06	5.43384e+06	9.82781e+06	6.29656e+06
P16219	Short-chain specific acyl-CoA dehydrogenase, mitochondrial OS=Homo sapiens OX=9606 GN=ACADS PE=1 SV=1	6	3.76933e+06	4.17138e+06	3.71526e+06	2.34242e+06	2.78327e+06	3.49022e+06	2.50257e+06	2.9426e+06	3.19483e+06	2.8422e+06	3.47295e+06	4.4113e+06	4.37681e+06	3.41569e+06	3.71003e+06	5.16261e+06	5.97971e+06	4.919e+06
P16234	Platelet-derived growth factor receptor alpha OS=Homo sapiens OX=9606 GN=PDGFRA PE=1 SV=1	5	830364	1.27282e+06	1.16936e+06	730864	471469	266819	272993	646818	394646	373611	620326	300491	1.6582e+06	1.19816e+06	2.52613e+06	2.17991e+06	4.06821e+06	2.03447e+06
P16278	Beta-galactosidase OS=Homo sapiens OX=9606 GN=GLB1 PE=1 SV=2	14	1.59332e+07	1.31008e+07	1.35373e+07	1.25508e+07	1.51025e+07	1.16408e+07	1.9066e+07	1.62183e+07	1.63879e+07	2.09643e+07	2.19442e+07	2.28339e+07	2.09723e+07	1.74617e+07	1.87495e+07	2.23644e+07	5.11032e+07	2.18131e+07
P16284	Platelet endothelial cell adhesion molecule OS=Homo sapiens OX=9606 GN=PECAM1 PE=1 SV=2	3	49644.1	98232	42570.8	137278	162301	123826	1.11922e+06	879178	952018	2.09366e+06	1.5921e+06	1.69758e+06	537868	983703	567838	431281	484122	349057
P16298	Serine/threonine-protein phosphatase 2B catalytic subunit beta isoform OS=Homo sapiens OX=9606 GN=PPP3CB PE=1 SV=2	2	1.66484e+06	1.57334e+06	2.10483e+06	2.58702e+06	2.42006e+06	2.83877e+06	1.09267e+06	2.02966e+06	873654	1.07664e+06	1.27992e+06	1.16982e+06	1.82383e+06	2.49927e+06	3.34508e+06	2.04436e+06	3.88492e+06	2.33612e+06
P16333	Cytoplasmic protein NCK1 OS=Homo sapiens OX=9606 GN=NCK1 PE=1 SV=1	14	6.2913e+06	6.4862e+06	6.75188e+06	6.43322e+06	6.83005e+06	7.38337e+06	2.44057e+06	3.11606e+06	2.53208e+06	2.18568e+06	2.10845e+06	2.07904e+06	4.49096e+06	4.01522e+06	3.86643e+06	3.81762e+06	3.28769e+06	3.51989e+06
P16383	GC-rich sequence DNA-binding factor 2 OS=Homo sapiens OX=9606 GN=GCFC2 PE=1 SV=2	2	17359.3	3086.73	38897	30773.7	3717.12	11511.9	211410	334060	175307	150432	327118	165626	52420.8	58344.2	41429	53926.3	55113.9	36129.4
P16401	Histone H1.5 OS=Homo sapiens OX=9606 GN=HIST1H1B PE=1 SV=3	6	3.45317e+06	2.6564e+06	2.70357e+06	2.66564e+06	5.55169e+06	3.41621e+06	2.19628e+06	2.72066e+06	3.12629e+06	2.79697e+06	4.59912e+06	3.43679e+06	2.74536e+06	3.51467e+06	2.13678e+06	2.36325e+06	4.23615e+06	2.17212e+06
P16402	Histone H1.3 OS=Homo sapiens OX=9606 GN=HIST1H1D PE=1 SV=2	2	2.96019e+06	5.63362e+06	1.19523e+07	4.22122e+06	5.793e+06	5.34116e+06	5.42223e+06	4.77933e+06	5.71061e+06	5.05943e+06	4.86405e+06	5.77713e+06	5.23815e+06	6.7867e+06	9.1219e+06	6.60873e+06	4.29178e+06	5.17942e+06
P16403	Histone H1.2 OS=Homo sapiens OX=9606 GN=HIST1H1C PE=1 SV=2	1	294473	534321	439916	790160	710732	365748	423046	3635.06	522133	426620	378018	387730	621920	849449	1.40795e+06	1.10061e+06	1.5676e+06	1.39775e+06
P16422	Epithelial cell adhesion molecule OS=Homo sapiens OX=9606 GN=EPCAM PE=1 SV=2	27	1.75924e+08	1.133e+08	1.20574e+08	8.19398e+07	1.02784e+08	1.42559e+08	1.18972e+08	6.66346e+07	5.54785e+07	2.44471e+07	3.54998e+07	3.46895e+07	1.81532e+08	2.0592e+08	1.68051e+08	1.69478e+08	1.31555e+08	1.60481e+08
P16435	NADPH--cytochrome P450 reductase OS=Homo sapiens OX=9606 GN=POR PE=1 SV=2	36	3.64969e+07	4.53147e+07	5.2834e+07	3.29259e+07	3.31291e+07	3.57001e+07	8.58026e+07	6.55562e+07	8.97234e+07	5.63189e+07	6.02025e+07	5.7593e+07	5.50596e+07	6.34052e+07	5.62554e+07	5.93021e+07	5.86736e+07	5.89116e+07
P16442	Histo-blood group ABO system transferase OS=Homo sapiens OX=9606 GN=ABO PE=1 SV=2	5	4.19862e+06	3.57914e+06	3.74727e+06	2.23641e+06	1.66886e+06	2.97656e+06	33042.8	116673	127539	42974.8	23259.4	180146	233879	106097	249387	120027	135225	129844
P16455	Methylated-DNA--protein-cysteine methyltransferase OS=Homo sapiens OX=9606 GN=MGMT PE=1 SV=1	2	782652	784476	482343	423963	262327	372222	283463	331389	269588	301722	350705	250594	234056	182349	120093	124650	79985	107765
P16520	Guanine nucleotide-binding protein G(I)/G(S)/G(T) subunit beta-3 OS=Homo sapiens OX=9606 GN=GNB3 PE=1 SV=1	1	43947.6	66659.3	121598	45663.3	21303.5	34560.6	1761.71	1145.46	3964.46	2258.43	3506.21	6423.6	7874.26	985.122	915.417	3573	5227.24	1192.91
P16591	Tyrosine-protein kinase Fer OS=Homo sapiens OX=9606 GN=FER PE=1 SV=2	3	91384.8	98448.7	85134.1	46187.7	53908.9	55344	143771	103625	121345	48018	59023.4	47706.4	268679	154944	139183	175878	145561	184941
P16615	Sarcoplasmic/endoplasmic reticulum calcium ATPase 2 OS=Homo sapiens OX=9606 GN=ATP2A2 PE=1 SV=1	45	3.95826e+08	1.19627e+08	9.44814e+07	7.63493e+07	7.58999e+07	1.09095e+08	1.63429e+08	2.81258e+08	1.83218e+08	1.6953e+08	1.88521e+08	1.58606e+08	2.54857e+08	1.55648e+08	1.36238e+08	1.80687e+08	2.04559e+08	1.6412e+08
P16671	Platelet glycoprotein 4 OS=Homo sapiens OX=9606 GN=CD36 PE=1 SV=2	13	7.81575e+06	9.56552e+06	3.22956e+07	1.6541e+07	4.35192e+06	4.81131e+06	1.16183e+06	4.9391e+06	1.6188e+06	1.44953e+06	929599	1.42556e+06	2.12652e+06	1.57255e+06	2.78767e+06	2.614e+06	3.37631e+06	3.25739e+06
P16870	Carboxypeptidase E OS=Homo sapiens OX=9606 GN=CPE PE=1 SV=1	1	64879.3	81635.3	276539	100275	21420.2	39196.9	39365.2	4219.02	2113.17	15713.8	41202.4	42860.5	54351.6	103413	204727	62681.7	81344.4	44770.5
P16885	1-phosphatidylinositol 4,5-bisphosphate phosphodiesterase gamma-2 OS=Homo sapiens OX=9606 GN=PLCG2 PE=1 SV=4	7	2.23672e+06	2.65575e+06	1.8043e+06	1.68039e+06	1.91986e+06	1.27532e+06	1.4375e+06	1.55835e+06	1.42651e+06	1.16746e+06	625262	766521	2.3305e+06	756510	2.28685e+06	2.06337e+06	3.21252e+06	2.06941e+06
P16930	Fumarylacetoacetase OS=Homo sapiens OX=9606 GN=FAH PE=1 SV=2	8	4.08635e+06	3.98561e+06	3.28079e+06	4.27408e+06	4.32016e+06	4.52944e+06	5.79299e+06	4.9913e+06	4.52038e+06	5.70056e+06	5.28865e+06	4.64595e+06	6.2382e+06	4.31663e+06	3.66245e+06	5.01062e+06	4.50644e+06	4.72901e+06
P16949	Stathmin OS=Homo sapiens OX=9606 GN=STMN1 PE=1 SV=3	22	3.76683e+07	3.00231e+07	2.89515e+07	3.14619e+07	3.46975e+07	3.93367e+07	7.34817e+07	7.92049e+07	6.28972e+07	6.49581e+07	5.98917e+07	5.6636e+07	6.16192e+07	3.61439e+07	2.67656e+07	2.92186e+07	1.80992e+07	2.8459e+07
P16989	Y-box-binding protein 3 OS=Homo sapiens OX=9606 GN=YBX3 PE=1 SV=4	6	3.14315e+06	3.16723e+06	2.73307e+06	3.90599e+06	4.9056e+06	4.27874e+06	3.35733e+06	2.14841e+06	2.15246e+06	1.81725e+06	2.0755e+06	2.50224e+06	1.2017e+06	1.44594e+06	1.11087e+06	824833	734899	920085
P17050	Alpha-N-acetylgalactosaminidase OS=Homo sapiens OX=9606 GN=NAGA PE=1 SV=2	11	2.50688e+06	3.45073e+06	3.7196e+06	2.89029e+06	2.75957e+06	2.77613e+06	9.66949e+06	8.09921e+06	9.18293e+06	8.27901e+06	1.06919e+07	1.20762e+07	4.8235e+06	5.43733e+06	5.30907e+06	6.50095e+06	1.06085e+07	6.31875e+06
P17066	Heat shock 70 kDa protein 6 OS=Homo sapiens OX=9606 GN=HSPA6 PE=1 SV=2	2	5.23183e+07	5.58926e+07	3.08406e+07	6.19331e+07	5.56172e+07	5.84772e+07	12817.3	14102.8	4.09128e+07	6.32994e+07	33352.8	4.78302e+07	8458.28	1.45435e+07	4.29009e+07	5.05972e+07	5.3079e+07	4.87613e+07
P17081	Rho-related GTP-binding protein RhoQ OS=Homo sapiens OX=9606 GN=RHOQ PE=1 SV=2	1	76397.4	43296	64500.7	31629.1	12402.2	1034.49	1290.87	1148.88	24319.4	53735.6	63500.4	30416.8	19734.8	41582.3	30955.5	38748.7	33287.4	26945.2
P17096	High mobility group protein HMG-I/HMG-Y OS=Homo sapiens OX=9606 GN=HMGA1 PE=1 SV=3	2	3.16005e+06	2.11083e+06	1.8383e+06	1.31145e+06	2.4126e+06	2.10273e+06	2.08393e+06	1.64452e+06	3.04544e+06	5.27503e+06	3.90313e+06	3.49969e+06	9.81165e+06	5.11885e+06	5.01751e+06	5.8475e+06	5.93042e+06	6.63833e+06
P17152	Transmembrane protein 11, mitochondrial OS=Homo sapiens OX=9606 GN=TMEM11 PE=1 SV=1	4	1.14943e+06	1.3484e+06	1.19074e+06	842808	1.07648e+06	1.15639e+06	2.13862e+06	1.98315e+06	2.12898e+06	1.9278e+06	2.15e+06	2.91351e+06	1.89843e+06	1.69761e+06	1.78065e+06	2.05032e+06	1.98635e+06	1.84003e+06
P17174	Aspartate aminotransferase, cytoplasmic OS=Homo sapiens OX=9606 GN=GOT1 PE=1 SV=3	30	6.24343e+07	5.28579e+07	4.76638e+07	5.0756e+07	5.42526e+07	6.21059e+07	3.0904e+07	4.2151e+07	2.92309e+07	3.51736e+07	2.97795e+07	3.14863e+07	4.84796e+07	4.27862e+07	3.83678e+07	3.59705e+07	3.78976e+07	3.51413e+07
P17252	Protein kinase C alpha type OS=Homo sapiens OX=9606 GN=PRKCA PE=1 SV=4	55	5.45882e+07	4.76512e+07	4.50984e+07	3.79264e+07	3.77031e+07	4.2731e+07	8.38605e+07	1.12229e+08	8.73182e+07	1.38133e+08	9.78053e+07	8.91262e+07	1.92556e+08	2.37254e+08	2.5056e+08	2.45531e+08	1.39494e+08	2.04578e+08
P17301	Integrin alpha-2 OS=Homo sapiens OX=9606 GN=ITGA2 PE=1 SV=1	55	1.71411e+08	1.30056e+08	8.49483e+07	4.10328e+08	5.79713e+08	5.90808e+08	1.7621e+08	2.19062e+08	1.75487e+08	2.66015e+08	2.1406e+08	1.88541e+08	2.17895e+08	3.11726e+08	2.04931e+08	2.18269e+08	2.32535e+08	2.02587e+08
P17302	Gap junction alpha-1 protein OS=Homo sapiens OX=9606 GN=GJA1 PE=1 SV=2	6	837519	1.39111e+06	4.25052e+06	4.52236e+06	1.44332e+06	1.38846e+06	3.11102e+06	1.19555e+06	1.70655e+06	871496	1.45878e+06	2.15084e+06	968728	890566	2.65451e+06	1.0389e+06	2.59278e+06	1.18732e+06
P17405	Sphingomyelin phosphodiesterase OS=Homo sapiens OX=9606 GN=SMPD1 PE=1 SV=5	2	44191.8	53609.3	43668.7	38984.8	26259.5	35378.2	112581	168078	135220	196353	129335	120931	69437.8	93558.5	124199	94082.9	99772.7	109227
P17480	Nucleolar transcription factor 1 OS=Homo sapiens OX=9606 GN=UBTF PE=1 SV=1	3	655942	613945	937815	632958	441787	440628	1.32045e+06	1.02248e+06	1.04504e+06	752813	1.24827e+06	1.06123e+06	714168	754106	897596	609665	997567	814742
P17540	Creatine kinase S-type, mitochondrial OS=Homo sapiens OX=9606 GN=CKMT2 PE=1 SV=2	2	477114	65662.5	28510.1	11990.4	15838	209939	595147	3.0595e+06	140305	203009	55524.2	75600.7	3933.61	3806.86	17167	92340.2	85932.4	57955.9
P17568	NADH dehydrogenase [ubiquinone] 1 beta subcomplex subunit 7 OS=Homo sapiens OX=9606 GN=NDUFB7 PE=1 SV=4	7	1.10471e+06	1.52798e+06	1.34008e+06	544267	574099	817228	4.53755e+06	3.72518e+06	5.78055e+06	3.63406e+06	3.85985e+06	6.32833e+06	2.48487e+06	2.54416e+06	1.93811e+06	3.0083e+06	2.55333e+06	2.88e+06
P17612	cAMP-dependent protein kinase catalytic subunit alpha OS=Homo sapiens OX=9606 GN=PRKACA PE=1 SV=2	7	4.74454e+06	5.33301e+06	6.30276e+06	4.66247e+06	4.06457e+06	4.50231e+06	2.29541e+06	2.55554e+06	2.80242e+06	2.85303e+06	2.27295e+06	2.13144e+06	2.03234e+06	2.50091e+06	2.80048e+06	2.51e+06	1.67354e+06	2.49588e+06
P17655	Calpain-2 catalytic subunit OS=Homo sapiens OX=9606 GN=CAPN2 PE=1 SV=6	44	1.20271e+08	1.13502e+08	1.04551e+08	1.0524e+08	1.06188e+08	1.05948e+08	4.36241e+07	6.73091e+07	5.27609e+07	4.99093e+07	4.96993e+07	5.26959e+07	7.53757e+07	8.62892e+07	7.78404e+07	7.90338e+07	7.1794e+07	6.87969e+07
P17661	Desmin OS=Homo sapiens OX=9606 GN=DES PE=1 SV=3	2	126300	16345	34173.5	24090	31541.9	256626	6838.32	112359	9232.04	145617	47656.8	32588.3	48005.1	40830.5	64984.8	59270.3	306484	28644.9
P17812	CTP synthase 1 OS=Homo sapiens OX=9606 GN=CTPS1 PE=1 SV=2	26	5.58403e+07	6.20937e+07	4.93772e+07	6.07831e+07	7.42057e+07	6.64989e+07	5.66754e+07	5.44478e+07	5.441e+07	5.4945e+07	5.50954e+07	5.29403e+07	4.23531e+07	3.6481e+07	4.07649e+07	3.46286e+07	3.29741e+07	3.66566e+07
P17813	Endoglin OS=Homo sapiens OX=9606 GN=ENG PE=1 SV=2	15	959560	1.06701e+06	927061	475081	618033	361570	1.03097e+07	1.51377e+07	1.09471e+07	1.64891e+07	1.3461e+07	1.08313e+07	454880	643778	501654	956764	1.39791e+06	983836
P17844	Probable ATP-dependent RNA helicase DDX5 OS=Homo sapiens OX=9606 GN=DDX5 PE=1 SV=1	12	1.09878e+07	1.16574e+07	1.42159e+07	1.33703e+07	1.32836e+07	1.2078e+07	8.91982e+06	7.29705e+06	1.01261e+07	5.67067e+06	7.30736e+06	6.56303e+06	1.38383e+07	1.11102e+07	1.21844e+07	1.087e+07	1.56918e+07	1.26343e+07
P17858	ATP-dependent 6-phosphofructokinase, liver type OS=Homo sapiens OX=9606 GN=PFKL PE=1 SV=6	27	4.40725e+07	3.78053e+07	3.09334e+07	3.94075e+07	4.6447e+07	4.44893e+07	1.6845e+07	2.25186e+07	1.57007e+07	1.79767e+07	1.74824e+07	1.65333e+07	3.87194e+07	3.75912e+07	2.98736e+07	3.19527e+07	3.03967e+07	2.57972e+07
P17900	Ganglioside GM2 activator OS=Homo sapiens OX=9606 GN=GM2A PE=1 SV=4	8	3.35115e+06	3.40461e+06	5.86069e+06	2.77831e+06	2.83501e+06	2.57691e+06	5.03508e+06	4.27088e+06	4.83626e+06	4.49283e+06	5.33122e+06	6.55759e+06	316709	565292	217955	470652	302816	354352
P17931	Galectin-3 OS=Homo sapiens OX=9606 GN=LGALS3 PE=1 SV=5	18	2.02702e+08	1.61076e+08	2.32222e+08	2.01119e+08	1.59824e+08	1.68181e+08	7.58199e+07	5.32639e+07	7.9704e+07	1.35325e+08	1.25069e+08	9.06071e+07	5.3827e+08	5.96907e+08	6.15624e+08	5.74611e+08	5.15059e+08	6.06474e+08
P17936	Insulin-like growth factor-binding protein 3 OS=Homo sapiens OX=9606 GN=IGFBP3 PE=1 SV=2	4	1.74637e+06	2.49644e+06	1.29677e+06	1.6759e+06	1.8636e+06	1.6083e+06	1.20761e+06	1.17753e+06	1.45345e+06	2.55619e+06	1.90733e+06	3.06795e+06	2.8034e+06	4.45155e+06	2.06659e+06	3.6139e+06	5.01031e+06	2.50352e+06
P17980	26S proteasome regulatory subunit 6A OS=Homo sapiens OX=9606 GN=PSMC3 PE=1 SV=3	33	2.86745e+07	2.79868e+07	2.9537e+07	3.60953e+07	3.9264e+07	4.0458e+07	3.18263e+07	4.29989e+07	3.2007e+07	3.13237e+07	2.92367e+07	3.16531e+07	4.81764e+07	3.83698e+07	3.91334e+07	3.60657e+07	3.47937e+07	4.09442e+07
P17987	T-complex protein 1 subunit alpha OS=Homo sapiens OX=9606 GN=TCP1 PE=1 SV=1	38	1.15337e+08	1.11398e+08	1.02452e+08	1.34761e+08	1.48848e+08	1.42718e+08	1.22311e+08	1.439e+08	1.10078e+08	1.16215e+08	1.2005e+08	1.11277e+08	9.61687e+07	7.41621e+07	7.18029e+07	7.31594e+07	8.59045e+07	7.26857e+07
P18031	Tyrosine-protein phosphatase non-receptor type 1 OS=Homo sapiens OX=9606 GN=PTPN1 PE=1 SV=1	17	9.83259e+06	1.22449e+07	1.11673e+07	9.36866e+06	1.03513e+07	9.79267e+06	1.36442e+07	8.80302e+06	1.26079e+07	1.09346e+07	1.24366e+07	1.18056e+07	1.33374e+07	1.19403e+07	9.821e+06	1.11012e+07	1.03036e+07	1.25029e+07
P18065	Insulin-like growth factor-binding protein 2 OS=Homo sapiens OX=9606 GN=IGFBP2 PE=1 SV=2	6	2.13393e+06	2.6967e+06	2.43342e+06	2.06932e+06	2.58457e+06	3.44431e+06	5.84591e+06	3.84369e+06	5.20787e+06	7.37549e+06	8.16925e+06	7.66693e+06	735338	1.14379e+06	605022	667675	620223	504422
P18077	60S ribosomal protein L35a OS=Homo sapiens OX=9606 GN=RPL35A PE=1 SV=2	18	3.48915e+07	3.06414e+07	2.62713e+07	2.53978e+07	3.13306e+07	2.94784e+07	3.43659e+07	2.23308e+07	2.81804e+07	4.6487e+07	5.27963e+07	3.75925e+07	3.80201e+07	3.2298e+07	3.40479e+07	3.51262e+07	6.38796e+07	3.51822e+07
P18084	Integrin beta-5 OS=Homo sapiens OX=9606 GN=ITGB5 PE=1 SV=1	44	4.00179e+07	4.37694e+07	4.12771e+07	7.58197e+07	7.37698e+07	7.07965e+07	9.35374e+07	1.28859e+08	1.1329e+08	2.42381e+08	1.08179e+08	1.15691e+08	3.63233e+07	3.90305e+07	5.29318e+07	4.28982e+07	5.34983e+07	4.92842e+07
P18085	ADP-ribosylation factor 4 OS=Homo sapiens OX=9606 GN=ARF4 PE=1 SV=3	5	8.90366e+06	9.40246e+06	1.17831e+07	1.15522e+07	1.06045e+07	1.3944e+07	1.38083e+07	1.64535e+07	1.2816e+07	1.47742e+07	1.28496e+07	1.53155e+07	1.03727e+07	1.29073e+07	1.18655e+07	1.14882e+07	1.26154e+07	1.04085e+07
P18124	60S ribosomal protein L7 OS=Homo sapiens OX=9606 GN=RPL7 PE=1 SV=1	25	6.9186e+07	5.87641e+07	5.25592e+07	5.09909e+07	5.70878e+07	5.777e+07	6.57963e+07	4.99868e+07	8.70849e+07	8.94054e+07	1.06988e+08	9.58834e+07	6.83891e+07	4.91278e+07	5.60822e+07	6.05103e+07	8.87753e+07	5.94109e+07
P18206	Vinculin OS=Homo sapiens OX=9606 GN=VCL PE=1 SV=4	110	4.31182e+08	4.06304e+08	4.69487e+08	4.90941e+08	4.50865e+08	4.33037e+08	6.29175e+08	5.81017e+08	4.93421e+08	4.02341e+08	4.62208e+08	4.55628e+08	3.2587e+08	2.90484e+08	3.06503e+08	3.37016e+08	3.48665e+08	3.14361e+08
P18283	Glutathione peroxidase 2 OS=Homo sapiens OX=9606 GN=GPX2 PE=1 SV=3	6	8.91517e+06	6.32452e+06	5.65896e+06	4.70437e+06	5.0772e+06	4.83537e+06	51286	68061.9	52670.1	65308.1	50802.3	50491.9	1.21152e+06	1.04834e+06	1.77452e+06	2.34649e+06	1.56266e+06	1.57091e+06
P18433	Receptor-type tyrosine-protein phosphatase alpha OS=Homo sapiens OX=9606 GN=PTPRA PE=1 SV=3	34	8.24393e+07	6.62359e+07	7.23758e+07	6.62435e+07	6.73281e+07	7.40396e+07	2.40841e+07	2.43203e+07	2.06036e+07	2.12962e+07	1.97887e+07	1.89561e+07	2.27463e+07	3.09423e+07	3.58637e+07	2.7565e+07	2.75752e+07	2.82109e+07
P18440	Arylamine N-acetyltransferase 1 OS=Homo sapiens OX=9606 GN=NAT1 PE=1 SV=2	1	365603	346690	431095	433628	340015	266687	2389.33	3504.99	6962.5	1856.34	1256.15	7271.5	229040	258678	310098	278100	171719	239276
P18510	Interleukin-1 receptor antagonist protein OS=Homo sapiens OX=9606 GN=IL1RN PE=1 SV=1	2	2.20757e+06	2.53833e+06	5.03054e+06	4.91571e+06	3.28683e+06	2.12949e+06	14414.5	10488.1	9779.53	2725.25	9060.58	20684.2	139635	253480	231221	205466	142129	151314
P18564	Integrin beta-6 OS=Homo sapiens OX=9606 GN=ITGB6 PE=1 SV=2	25	1.93189e+07	1.84454e+07	1.27622e+07	4.48262e+07	5.97873e+07	6.89326e+07	3.06819e+06	1.78849e+06	1.78747e+06	610642	754525	811115	4.39569e+07	5.42182e+07	4.31579e+07	4.39136e+07	3.98852e+07	3.73542e+07
P18583	Protein SON OS=Homo sapiens OX=9606 GN=SON PE=1 SV=4	4	1.12259e+07	7.88304e+06	9.69031e+06	8.81703e+06	6.31887e+06	8.22477e+06	2.89193e+06	5.15848e+06	2.94155e+06	3.12194e+06	4.07034e+06	4.176e+06	1.03753e+07	7.37145e+06	1.16192e+07	7.53268e+06	1.66167e+07	9.39073e+06
P18615	Negative elongation factor E OS=Homo sapiens OX=9606 GN=NELFE PE=1 SV=3	2	256239	283375	363873	339792	289823	342235	727394	924030	748388	616817	673227	657742	690978	455598	336769	385450	278370	388999
P18621	60S ribosomal protein L17 OS=Homo sapiens OX=9606 GN=RPL17 PE=1 SV=3	14	4.97879e+07	4.42471e+07	3.89057e+07	3.43173e+07	5.39907e+07	5.05041e+07	5.50328e+07	2.30792e+07	4.94667e+07	6.45853e+07	6.82524e+07	6.0808e+07	4.27286e+07	3.90708e+07	3.36479e+07	3.93246e+07	5.01539e+07	3.33677e+07
P18669	Phosphoglycerate mutase 1 OS=Homo sapiens OX=9606 GN=PGAM1 PE=1 SV=2	34	1.96039e+08	1.88939e+08	1.80881e+08	2.40828e+08	2.34184e+08	1.85078e+08	2.77487e+08	3.7455e+08	2.36176e+08	2.67867e+08	2.79078e+08	2.76729e+08	2.68656e+08	2.00872e+08	1.80368e+08	1.94127e+08	2.14988e+08	1.91045e+08
P18754	Regulator of chromosome condensation OS=Homo sapiens OX=9606 GN=RCC1 PE=1 SV=1	9	1.18293e+06	1.44252e+06	1.95948e+06	2.92085e+06	2.59733e+06	2.28287e+06	4.85137e+06	6.38117e+06	4.2093e+06	1.8915e+06	3.44719e+06	3.42621e+06	3.8304e+06	3.957e+06	2.95693e+06	1.47804e+06	1.76496e+06	2.342e+06
P18827	Syndecan-1 OS=Homo sapiens OX=9606 GN=SDC1 PE=1 SV=3	4	2.96446e+07	1.41041e+07	2.76034e+07	4.33621e+07	6.17376e+07	2.2373e+07	2.10149e+07	1.58424e+07	2.0146e+07	1.21211e+07	9.71154e+06	1.65488e+07	1.54169e+07	2.32607e+07	7.28668e+07	2.22407e+07	3.35718e+07	1.28112e+07
P18858	DNA ligase 1 OS=Homo sapiens OX=9606 GN=LIG1 PE=1 SV=1	3	104155	78290.2	120614	111237	127289	167929	337329	595830	252860	36052.2	97903.5	162967	195991	154022	90672.1	67131.6	42026.5	140955
P18887	DNA repair protein XRCC1 OS=Homo sapiens OX=9606 GN=XRCC1 PE=1 SV=2	2	48221.9	45133.5	45745.9	3425.91	11224.5	45771.9	88977.1	47866	58308.9	40505.4	103011	123486	70079.2	105938	122249	80377.1	25174.2	97501.1
P19013	Keratin, type II cytoskeletal 4 OS=Homo sapiens OX=9606 GN=KRT4 PE=1 SV=4	19	9.2385e+06	1.52963e+07	3.27047e+07	1.96371e+07	1.29521e+07	8.25447e+06	4.21244e+06	7.80429e+06	3.27836e+06	1.64503e+06	1.63128e+06	2.03078e+06	1.99911e+06	3.40736e+06	3.16128e+06	2.79995e+06	2.6167e+06	2.47634e+06
P19022	Cadherin-2 OS=Homo sapiens OX=9606 GN=CDH2 PE=1 SV=4	15	1.24104e+06	991379	1.1567e+06	976791	2.19149e+06	1.08399e+06	2.13104e+07	2.30071e+07	1.86722e+07	9.38182e+06	1.20196e+07	1.31856e+07	1.08316e+06	1.76096e+06	1.05275e+06	571224	1.15781e+06	648064
P19075	Tetraspanin-8 OS=Homo sapiens OX=9606 GN=TSPAN8 PE=1 SV=1	4	7.98401e+06	9.67923e+06	9.08813e+06	5.46985e+06	4.0395e+06	6.72901e+06	364573	488229	306205	365664	186408	448097	5.15393e+06	9.96963e+06	1.34742e+07	1.21033e+07	1.03825e+07	9.61997e+06
P19174	1-phosphatidylinositol 4,5-bisphosphate phosphodiesterase gamma-1 OS=Homo sapiens OX=9606 GN=PLCG1 PE=1 SV=1	11	1.0334e+06	1.01948e+06	1.38496e+06	1.5245e+06	1.0754e+06	1.04191e+06	2.94587e+06	2.87955e+06	2.37244e+06	2.16582e+06	2.57295e+06	2.29721e+06	692775	769513	1.06596e+06	536910	665722	726075
P19224	UDP-glucuronosyltransferase 1-6 OS=Homo sapiens OX=9606 GN=UGT1A6 PE=1 SV=2	1	1.24492e+06	1.45792e+06	1.03191e+06	988847	1.03164e+06	1.00868e+06	627664	888739	1.00516e+06	1.00136e+06	922572	885380	2.18541e+06	1.49054e+06	1.96229e+06	1.77967e+06	3.18499e+06	1.90963e+06
P19256	Lymphocyte function-associated antigen 3 OS=Homo sapiens OX=9606 GN=CD58 PE=1 SV=1	5	9.30702e+06	8.5035e+06	1.24465e+07	1.25889e+07	1.16118e+07	1.4201e+07	1.73149e+06	2.22865e+06	1.62605e+06	2.25467e+06	1.72703e+06	1.90333e+06	6.62007e+06	8.53114e+06	7.11818e+06	6.04101e+06	4.72375e+06	5.88118e+06
P19320	Vascular cell adhesion protein 1 OS=Homo sapiens OX=9606 GN=VCAM1 PE=1 SV=1	3	592403	1.47905e+06	921773	1.20269e+06	1.07673e+06	819323	328489	783556	484069	131902	381039	202589	609441	564992	979085	1.17285e+06	979573	1.16165e+06
P19338	Nucleolin OS=Homo sapiens OX=9606 GN=NCL PE=1 SV=3	44	3.77695e+07	3.71807e+07	4.55944e+07	6.26337e+07	6.34133e+07	5.81065e+07	1.17169e+08	1.2024e+08	9.95512e+07	6.31889e+07	9.66668e+07	1.05842e+08	5.93312e+07	7.17774e+07	5.51039e+07	3.9679e+07	3.2717e+07	5.16325e+07
P19367	Hexokinase-1 OS=Homo sapiens OX=9606 GN=HK1 PE=1 SV=3	49	4.56314e+07	5.83348e+07	4.71381e+07	4.77834e+07	5.78013e+07	5.2359e+07	8.67656e+07	5.11657e+07	9.97443e+07	6.68085e+07	8.96995e+07	1.39949e+08	5.00857e+07	5.25487e+07	4.43351e+07	5.56233e+07	6.12959e+07	5.06613e+07
P19388	DNA-directed RNA polymerases I, II, and III subunit RPABC1 OS=Homo sapiens OX=9606 GN=POLR2E PE=1 SV=4	2	1.5993e+06	1.41542e+06	1.11874e+06	1.86847e+06	2.09087e+06	1.89272e+06	1.45591e+06	2.06262e+06	1.66035e+06	1.49821e+06	1.93875e+06	2.0143e+06	1.31376e+06	552066	1.2852e+06	1.17321e+06	1.52999e+06	1.04754e+06
P19404	NADH dehydrogenase [ubiquinone] flavoprotein 2, mitochondrial OS=Homo sapiens OX=9606 GN=NDUFV2 PE=1 SV=2	7	3.41883e+06	4.02634e+06	3.34876e+06	2.64427e+06	3.3805e+06	3.67136e+06	9.10314e+06	1.00167e+07	1.09279e+07	7.47356e+06	9.08973e+06	1.37028e+07	7.3096e+06	6.47287e+06	6.32958e+06	7.22957e+06	6.71955e+06	7.13922e+06
P19440	Glutathione hydrolase 1 proenzyme OS=Homo sapiens OX=9606 GN=GGT1 PE=1 SV=2	22	349325	186953	218699	246138	135256	127513	2.06962e+06	2.04158e+06	2.48269e+06	8.62342e+06	4.11792e+06	4.15501e+06	1.56295e+08	1.95502e+08	2.20188e+08	2.00571e+08	2.0775e+08	2.27445e+08
P19474	E3 ubiquitin-protein ligase TRIM21 OS=Homo sapiens OX=9606 GN=TRIM21 PE=1 SV=1	16	5.65684e+06	5.29373e+06	5.97871e+06	5.74943e+06	6.0314e+06	6.49842e+06	1.49123e+07	1.39405e+07	9.60337e+06	1.04611e+07	8.79638e+06	1.00709e+07	4.50195e+06	6.11114e+06	5.29381e+06	2.72175e+06	3.73169e+06	3.19695e+06
P19484	Transcription factor EB OS=Homo sapiens OX=9606 GN=TFEB PE=1 SV=3	2	188513	189453	208517	144614	89715.1	91248.9	97317.9	120816	135336	215222	106733	105279	299803	215385	296437	271876	307782	423752
P19525	Interferon-induced, double-stranded RNA-activated protein kinase OS=Homo sapiens OX=9606 GN=EIF2AK2 PE=1 SV=2	9	1.45422e+06	1.5705e+06	1.52964e+06	1.60844e+06	2.01364e+06	1.814e+06	6.41286e+06	4.88485e+06	4.37593e+06	3.47433e+06	4.59862e+06	4.83887e+06	6.13674e+06	5.91008e+06	4.63359e+06	4.46494e+06	4.83042e+06	5.20299e+06
P19623	Spermidine synthase OS=Homo sapiens OX=9606 GN=SRM PE=1 SV=1	11	8.02271e+06	8.42622e+06	2.10723e+07	1.3292e+07	1.09555e+07	1.01844e+07	1.43718e+07	2.07526e+07	1.26852e+07	1.39916e+07	1.16854e+07	1.2322e+07	7.34851e+06	6.06379e+06	7.28377e+06	5.37048e+06	5.72444e+06	5.40246e+06
P19634	Sodium/hydrogen exchanger 1 OS=Homo sapiens OX=9606 GN=SLC9A1 PE=1 SV=2	19	6.32342e+07	4.86738e+07	5.72731e+07	4.60141e+07	4.77588e+07	5.344e+07	1.01397e+07	1.15228e+07	9.38906e+06	5.96309e+06	8.62846e+06	9.58812e+06	1.02924e+07	1.6363e+07	1.48983e+07	9.42228e+06	8.92366e+06	1.00885e+07
P19784	Casein kinase II subunit alpha' OS=Homo sapiens OX=9606 GN=CSNK2A2 PE=1 SV=1	10	5.54287e+06	5.40068e+06	4.97473e+06	5.11783e+06	5.18512e+06	5.63033e+06	1.84531e+06	1.46911e+06	1.71348e+06	1.94162e+06	2.34746e+06	1.78335e+06	3.39309e+06	3.28625e+06	3.43026e+06	4.00462e+06	3.39751e+06	3.57802e+06
P19823	Inter-alpha-trypsin inhibitor heavy chain H2 OS=Homo sapiens OX=9606 GN=ITIH2 PE=1 SV=2	6	5.06829e+06	5.20461e+06	5.09464e+06	6.35652e+06	4.51463e+06	6.08996e+06	899102	1.76368e+06	1.1414e+06	2.20571e+06	2.53091e+06	3.41022e+06	6.71696e+06	6.34915e+06	5.69417e+06	7.54877e+06	1.67208e+07	6.24265e+06
P19827	Inter-alpha-trypsin inhibitor heavy chain H1 OS=Homo sapiens OX=9606 GN=ITIH1 PE=1 SV=3	3	997730	845246	668402	740695	770676	808386	662772	818850	733087	922105	752450	890579	1.97789e+06	1.42065e+06	1.35024e+06	1.79092e+06	2.87396e+06	2.12173e+06
P19838	Nuclear factor NF-kappa-B p105 subunit OS=Homo sapiens OX=9606 GN=NFKB1 PE=1 SV=2	27	2.24077e+07	2.00841e+07	1.7167e+07	1.8907e+07	2.0001e+07	1.98554e+07	5.34553e+06	6.03852e+06	5.48151e+06	6.90966e+06	6.47534e+06	5.20032e+06	1.01107e+07	8.93041e+06	9.68669e+06	1.00503e+07	1.03154e+07	1.07734e+07
P19878	Neutrophil cytosol factor 2 OS=Homo sapiens OX=9606 GN=NCF2 PE=1 SV=2	2	137199	363732	255397	1.25458e+06	693900	303771	294496	549851	335161	150710	214582	296667	729443	683625	1.22277e+06	879674	1.42271e+06	993645
P19883	Follistatin OS=Homo sapiens OX=9606 GN=FST PE=1 SV=2	1	78149.3	69082	66452.4	147083	165531	73726	680.128	1593.33	3285.96	11780.1	14005.3	6174.53	38595.9	16499.7	2202.38	1924.39	46682.6	5907.65
P19957	Elafin OS=Homo sapiens OX=9606 GN=PI3 PE=1 SV=3	4	2.04155e+06	2.17394e+06	2.2592e+07	6.21447e+06	393741	1.11121e+06	85534.9	61138.2	116649	114475	141805	103089	19847.6	83492.1	28971.1	157701	138716	183799
P19971	Thymidine phosphorylase OS=Homo sapiens OX=9606 GN=TYMP PE=1 SV=2	21	1.00806e+07	1.78298e+07	2.91556e+07	1.87137e+07	1.29791e+07	1.05047e+07	7.49478e+06	9.31536e+06	8.0214e+06	8.22663e+06	8.55171e+06	7.06362e+06	6.84081e+07	6.21932e+07	4.97113e+07	4.61239e+07	4.13097e+07	4.42519e+07
[truncated: 5,103 more rows]
