# Supplementary material for: The essential clathrin adapter protein complex-2 is tumor suppressive specifically in vivo
Source: Nat Commun. 2025 Mar 6;16:2254. doi: 10.1038/s41467-025-57521-2 (PMC11885535; doi:10.1038/s41467-025-57521-2)
Supplement: Supplementary file 7 — Supplementary Data 5 [file 41467_2025_57521_MOESM7_ESM.xlsx]

## Sheet: NormalizedCountsGSEA
Name	CellsBXPC3MinusDox1	CellsBXPC3MinusDox2	CellsBXPC3MinusDox3	CellsBXPC3PlusDox1	CellsBXPC3PlusDox2	CellsBXPC3PlusDox3	CellsPancMinusDox1	CellsPancMinusDox2	CellsPancMinusDox3	CellsPancPlusDox1	CellsPancPlusDox2	CellsPancPlusDox3	CellsCFPacMinusDox1	CellsCFPacMinusDox2	CellsCFPacMinusDox3	CellsCFPacPlusDox1	CellsCFPacPlusDox2	CellsCFPacPlusDox3	XenoBXPC3MinusDox1	XenoBXPC3MinusDox2	XenoBXPC3MinusDox3	XenoBXPC3MinusDox4	XenoBXPC3MinusDox5	XenoBXPC3PlusDox1	XenoBXPC3PlusDox2	XenoBXPC3PlusDox3	XenoBXPC3PlusDox4	XenoBXPC3PlusDox5	XenoPancMinusDox1	XenoPancMinusDox2	XenoPancMinusDox3	XenoPancMinusDox4	XenoPancMinusDox5	XenoPancPlusDox1	XenoPancPlusDox2	XenoPancPlusDox3	XenoPancPlusDox4	XenoPancPlusDox5	XenoCFPACMinusDox1	XenoCFPACMinusDox2	XenoCFPACMinusDox3	XenoCFPACMinusDox4	XenoCFPACMinusDox5	XenoCFPACPlusDox1	XenoCFPACPlusDox2	XenoCFPACPlusDox3	XenoCFPACPlusDox4	XenoCFPACPlusDox5
ENSG00000000003	2850.47	2726.42	2825.31	2289.73	2435.84	2359.68	418.366	460.319	478.94	476.447	459.219	537.485	2586.87	2466.17	2516.95	2307.4	2361.99	2340.09	2874.82	3022.32	3145.5	2241.73	3133.02	3357.18	3946.59	2339.6	3392.51	3377.37	1174.39	917.1	1113.05	2614.87	1078.16	858.241	1560.73	1429.62	1144	1142.06	1952.63	2382.25	2242.73	2560	2335.7	2473.19	2203.24	2588.75	2332.16	2472.37
ENSG00000000005	0.727162	0.703411	0	0	0	0	0	0	0	0	0	0	0	0	0	0	0	0	0	6.40594	14.3173	15.1561	2.75915	21.4769	1.38574	0	0	6.34646	0.806585	0	0	46.3609	56.2592	1.04664	0	4.1022	0.877299	3.14618	15.2252	2.90755	125.749	59.895	33.5018	2.99056	6.0779	0	0	4.18572
ENSG00000000419	2692.68	2610.36	2889.59	2712.19	2730.53	2614.43	1585.84	1745.69	1718.65	1624.25	1619.09	1639.59	2181.21	2242.43	2160.26	2256.61	2348.21	2179.33	2235.16	2743.02	2080.3	3295.77	2008.66	2862.08	2418.12	2809.71	2294.02	2693.01	1254.24	1322.26	1528.42	1212.01	1333.43	1326.09	1291.67	1182.46	1338.76	1374.88	1910.77	2004.27	1808.1	1944.52	1980.79	2044.54	1876.55	2203.67	2081.47	1982.64
ENSG00000000457	406.483	384.766	425.23	368.693	360.266	363.451	396.89	367.032	368.979	352.823	368.051	374.7	602.204	563.102	625.163	507.805	526.868	498.197	453.313	454.821	446.699	312.768	434.566	410.322	381.079	330.714	446.258	333.189	347.638	354.612	337.849	395.573	352.67	337.017	395.729	363.044	364.956	360.762	633.75	670.675	634.849	737.328	603.032	616.055	543.972	601	597.366	697.62
ENSG00000000460	622.45	543.737	599.278	591.444	560.414	576.47	428.675	419.028	490.344	495.396	448.245	445.094	549.291	603.027	550.373	581.749	595.766	626.348	359.091	532.974	314.98	581.445	313.164	392.236	389.393	625.897	434.421	504.543	404.905	335.047	374.874	343.191	342.593	253.286	350.424	331.252	327.233	385.931	493.868	503.006	407.768	426.494	414.585	448.584	373.791	474.122	487.061	442.291
ENSG00000000938	95.2582	87.2229	65.2679	71.4342	91.1312	73.5686	0.859068	0.764649	1.62905	0	0	0	3.35958	4.1588	0	0	1.62113	0.758291	11.516	23.0614	7.15864	15.1561	4.13873	11.3036	8.31445	12.2993	11.8371	2.11549	9.67901	4.8912	6.94211	6.62298	10.916	3.13991	7.39681	11.281	4.3865	6.29236	37.1115	13.5686	31.7424	21.6861	11.5162	13.9559	30.3895	14.4685	25.7856	16.7429
ENSG00000000971	6513.19	6296.23	6761.16	5041.1	4977.3	4959.84	3.43627	5.35254	6.51619	3.60944	10.1298	8.79922	1034.75	980.646	1004.86	599.566	638.726	591.467	5450.23	6225.29	5116.99	3933.71	4447.75	3930.27	5793.79	3774.52	5147.94	6577.04	45.9753	21.1952	17.3553	68.0361	31.9082	9.41972	33.2856	36.9198	18.4233	7.34108	3964.27	2176.79	3312.2	4476.64	2741.91	3073.3	2789.75	3478.01	2309.24	3760.17
ENSG00000001036	3996.48	3865.24	4203.84	4157.78	4196.29	4013.33	2642.49	2742.03	2827.21	2542.85	2664.99	2587.7	2369.34	2237.44	2336.69	2252.16	2327.95	2282.46	2919.84	4081.86	3039.56	4194.12	2590.84	3275.79	3798.32	4923.82	3654.1	3599.5	3265.05	3851.01	3198	4339.26	4134.63	4908.72	3696.56	3742.23	3903.98	3751.29	3900.51	3728.45	4016.64	4193.68	3749.06	3548.8	4368.49	4399.54	3694.5	4238.74
ENSG00000001084	3624.17	3681.65	3611.49	3309.02	3317.35	3234.82	1373.65	1448.25	1376.55	1289.47	1341.36	1336.01	2785.93	2833.81	2711.6	3262.43	3345.21	3225.77	1784.99	2655.9	1305.74	2960.96	1574.1	2586.27	1579.75	1887.26	1957.85	1772.78	1053.4	1236.66	1340.98	1485.96	1278.85	1029.89	1274.1	1225.53	1551.06	1088.58	1907.91	1478.97	1328.3	1504.6	1406.03	1481.32	1326.5	1705.06	1711.88	1432.91
ENSG00000001167	1781.55	1769.78	1725.64	1709.04	1727.23	1661.33	2408.83	2510.34	2498.96	2204.47	2251.36	2303.19	2078.74	2143.45	2159.3	2000.93	2047.49	2067.1	1045.87	963.453	854.741	1078.84	903.622	914.463	988.034	1001.71	854.637	1254.48	1843.05	1707.84	2010.9	2824.4	1796.94	1687.18	2012.86	1920.85	1582.65	1577.28	1640.52	1450.87	1285.57	1490.15	1305.52	1322.82	1166.96	1550.36	1242.01	1435.7
ENSG00000001460	453.749	445.259	441.052	443.199	452.249	432.627	493.964	460.319	527.812	495.396	523.375	441.427	665.196	668.736	648.175	732.308	691.413	759.807	494.143	456.103	442.404	578.689	580.801	482.665	461.452	634.097	442.707	291.937	471.045	441.023	410.742	413.033	355.189	506.572	466.924	457.395	446.545	393.272	680.377	718.165	728.855	783.798	796.715	721.721	717.192	705.619	858.087	761.801
ENSG00000001461	3711.43	3619.75	3750.92	3808.29	3846.25	3765.17	1011.98	929.814	970.913	993.499	1029.02	1023.64	5060.36	4935.67	5166.22	5323.05	5546.71	5358.08	2604.72	2942.89	2747.48	2379.51	2414.26	2762.61	2563.62	2040.32	2846.82	2169.43	1043.72	983.132	1119.99	1753.28	985.795	1353.3	1263.93	1254.25	1138.73	975.315	4456.23	3933.92	4179.01	4708.99	4187.72	3748.17	4032.68	4641.06	4309.06	4245.72
ENSG00000001497	1879.71	1883.03	1984.74	2016.29	2145.42	2057.72	2346.97	2278.65	2309.18	2313.65	2234.47	2264.33	1641.99	1629.42	1698.1	1853.93	1853.77	1854.02	2297.97	2491.91	2472.59	2455.29	2437.71	2164.64	2355.76	3059.79	2198.14	2286.84	2020.49	2085.28	2044.45	1976.66	2184.87	2741.14	2100.69	2058.28	2149.38	2268.39	1523.47	1600.12	1571.25	1421.99	1496.06	1508.24	1730.68	1554.81	1448.29	1409.19
ENSG00000001561	47.2655	55.5695	53.401	64.5212	59.6185	57.098	523.173	608.661	565.28	502.615	583.31	567.549	1429.5	1478.87	1494.83	1333.66	1471.99	1378.57	20.9383	56.3722	14.3173	6.88915	4.13873	12.434	2.77148	8.19953	8.28595	6.34646	577.515	473.631	616.691	1028.37	638.164	366.323	744.304	461.497	287.754	379.639	1879.36	1334.57	1200.11	1940.39	1374.62	1270.99	691.361	1770.72	1220.52	1600.34
ENSG00000001617	5823.11	5815.8	5645.67	4538.76	4733.71	4657.88	1855.59	1717.4	1661.63	1747.87	1940.71	1898.43	136.903	121.437	140.949	142.542	113.479	141.042	8916.56	6273.97	9084.31	7273.57	10879.3	7813.07	10804.6	7409.64	8829.27	7326.98	1525.25	1777.95	1136.19	2489.64	1887.62	1675.66	1966.63	2341.33	1364.2	2071.23	469.127	296.57	402.885	225.123	319.314	224.292	337.323	205.898	243.531	249.748
ENSG00000001626	18.179	14.0682	6.92235	76.8109	62.1736	80.1568	5.15441	3.82325	4.07262	8.12125	7.59738	4.39961	27.7165	16.6352	23.971	22.2722	20.2642	26.5402	113.067	133.243	91.6305	24.801	75.8767	167.294	56.8154	15.0325	63.9202	14.8084	5.64609	89.672	1.15702	0.602089	11.7557	2.09327	1.8492	1.02555	0	3.14618	235.039	111.456	179.467	302.573	190.541	188.405	221.843	230.383	140.388	270.677
ENSG00000001629	4040.84	4100.18	4161.32	4119.37	3988.48	4140.7	4614.06	4695.71	4678.63	4365.62	4393.82	4534.53	3315.06	3274.64	3344.43	3161.76	3299.82	3118.85	1546.29	1396.49	1216.97	1471.52	1129.87	1651.46	1295.67	1318.76	1292.61	2096.45	3156.17	3445.85	3446.76	4094.21	3023.72	2224.1	3430.27	2573.1	2851.22	2537.92	2609.22	1889.91	1670.14	2287.37	2112.71	2092.39	1423.75	2444.07	2143.07	2166.81
ENSG00000001630	602.09	613.374	494.453	579.923	635.363	583.058	696.704	627.012	717.596	700.232	654.218	683.406	958.319	955.693	1037.46	1012.05	958.9	937.247	249.165	324.14	199.01	315.523	82.7746	239.637	259.134	327.981	207.149	386.076	330.7	368.471	423.469	354.029	309.006	214.56	372.614	304.588	399.171	382.785	550.011	446.794	498.112	510.14	594.657	562.225	477.115	560.933	567.283	446.477
ENSG00000001631	1481.96	1370.24	1446.77	1478.61	1384	1387.92	1487.91	1559.12	1584.25	1506.04	1456.16	1514.93	870.13	848.396	798.713	855.251	923.235	880.376	940.128	850.708	816.085	866.656	775.322	1056.89	881.332	834.985	898.434	1128.61	1180.03	1087.48	1063.3	1169.86	1035.34	782.884	1141.88	911.713	915.9	889.32	819.307	632.877	618.978	685.695	718.195	722.718	547.011	723.426	658.965	729.711
ENSG00000002016	403.575	412.902	419.296	403.257	404.554	376.627	365.963	424.38	399.117	387.113	330.064	345.369	161.26	158.035	167.797	162.141	157.25	154.691	339.2	217.802	375.113	271.433	386.281	274.678	297.934	285.617	358.663	317.323	199.226	226.626	229.09	217.354	196.487	185.255	219.131	208.186	220.202	170.942	137.979	138.593	130.632	129.084	147.617	161.49	159.545	114.635	137.523	139.524
ENSG00000002079	11.6346	4.22047	8.90016	13.826	13.6271	15.3725	13.7451	14.5283	13.8469	6.31653	7.59738	10.2658	99.9474	112.288	100.678	104.234	111.048	122.843	8.3753	3.84356	21.4759	9.64482	8.27746	18.0858	13.8574	28.6984	9.46966	24.3281	43.5556	30.9776	87.9334	48.1672	71.3736	64.8914	83.2141	69.7373	175.46	79.7032	128.463	87.2265	90.3439	57.8297	97.3646	96.6947	71.4153	97.9408	84.5194	83.7144
ENSG00000002330	1675.38	1655.13	1598.07	1548.51	1674.43	1809.57	1310.08	1225.73	1220.97	1327.37	1329.54	1286.15	1092.7	1106.24	1207.18	1145.68	1150.19	1108.62	2757.57	2814.77	3437.58	2977.49	3716.58	2611.14	3684.69	3505.3	3095.39	2163.08	1324.41	1376.87	1307.43	1284.26	1770.07	1771.95	1357.31	1770.1	1430	1827.93	1337.92	1633.07	1886.23	1662.6	1772.45	1714.59	2332.39	1725.09	1845.1	1942.18
ENSG00000002549	1647.02	1717.03	1747.4	2171.45	2060.25	2082.98	1475.88	1533.89	1479.99	1521.38	1587.01	1509.8	4796.64	4797.6	4955.28	4158.66	4188.2	4188.04	1306.55	1671.95	1080.95	1687.84	916.038	1384.69	1460.57	1814.83	1308	1518.92	1948.71	1636.11	1835.03	1649.12	2341.89	1609.73	2044.29	2048.02	1802.85	1902.39	9281.68	8581.15	9206.53	11182.8	10014.9	9424.24	9572.69	8491.91	9066.5	11163.3
ENSG00000002586	818.057	886.298	922.65	949.383	944.528	986.039	1819.51	1650.11	1807.43	1857.06	1863.89	1911.63	5628.13	5554.5	5601.54	5280.28	5178.71	5235.24	1569.32	973.702	1759.59	1231.78	1822.42	1551.99	1829.18	3375.47	1555.39	1786.53	3970.01	3555.09	5646.25	4836.58	4201.81	4228.41	4325.29	4484.73	3862.75	4354.31	7115.89	9589.1	8967.24	7231.81	7600.72	8173.19	9417.7	8068.98	8159.71	8427.25
ENSG00000002587	3391.48	3128.07	3243.61	3178.44	3447.65	3324.86	27.4902	32.1153	27.6938	22.559	25.3246	21.998	2593.59	2496.95	2604.21	2921.22	2722.69	2764.73	1704.37	1363.18	1746.71	2263.78	1474.77	1502.25	1899.85	3617.36	1787.4	2104.91	82.2716	76.6288	98.3466	215.548	235.953	68.0313	89.6863	67.6862	155.282	120.603	4772.16	3781.75	4528.18	5193.31	3596.21	4043.23	3485.67	4162.48	2806.33	5011.7
ENSG00000002726	852.961	860.975	881.116	901.76	912.164	894.901	0	0	0	0	2.53246	0.733268	28.5564	20.794	22.0533	14.2542	22.6959	15.1658	1949.35	2607.22	2004.42	392.682	1106.42	1312.35	1306.75	319.782	1980.34	415.693	3.22634	0	0	0.602089	3.35876	1.04664	0	3.07665	0	1.04873	221.717	188.991	303.995	236.482	380.036	286.097	202.09	218.141	160.444	332.067
ENSG00000002745	10.9074	8.44093	9.88907	6.91298	7.66524	10.9804	10.3088	9.17579	13.0324	6.31653	8.44153	13.9321	24.3569	28.2799	23.971	46.3261	46.2023	39.4311	16.7506	19.2178	14.3173	33.0679	23.4528	4.52145	9.70019	15.0325	9.46966	19.0394	14.5185	162.225	2.31404	7.82716	5.03814	2.09327	16.6428	14.3577	2.6319	4.1949	11.4189	1.93837	4.88345	5.16336	13.6101	8.97167	9.11684	11.1296	10.0277	4.18572
ENSG00000002746	0	0	0	0.768109	0.851693	0	7.73161	9.94044	4.88714	2.70708	7.59738	5.86614	0	0	0	0.890886	0	0.758291	0	0	1.43173	1.37783	2.75915	1.13036	1.38574	0	0	0	48.3951	26.0864	39.3386	31.3087	20.1525	34.539	54.5515	61.5329	46.4969	35.6567	1.90315	0	0	0	0	1.99371	0	1.11296	0	1.39524
ENSG00000002822	1228.18	1198.61	1158.01	1248.95	1307.35	1345.1	1560.07	1483.42	1475.92	1672.98	1646.94	1580.93	441.784	446.656	457.366	486.424	463.644	491.372	1466.73	1278.62	1574.9	1494.95	1423.72	1532.77	1610.23	2219.34	1258.28	1330.64	1391.36	1419.26	1502.97	1290.28	1492.13	1575.19	1447.93	1639.85	1516.85	1733.54	655.636	570.849	714.205	615.473	603.032	660.913	739.984	693.376	584.473	650.182
ENSG00000002834	14613	14727.3	14881.1	14611	14967.7	14599.5	6457.62	6382.53	6103.23	6343.6	6534.59	6562.75	57236.3	57281.7	57116.1	56705.8	57750.4	56923.4	10654.4	11250.1	10464.5	10359.9	8956.21	10639	12297.1	11886.6	11973.2	12745.8	8146.5	9544.37	8007.72	9430.53	8267.58	9456.36	8969.56	9216.61	8127.3	8553.41	40590.4	44957.5	41605.8	40489	40652.3	42760	41951.2	45306.5	45381.2	41451.2
ENSG00000002919	511.195	558.508	533.021	551.503	490.575	511.686	896.867	836.526	869.912	884.314	851.75	908.519	721.469	726.127	675.981	779.525	776.523	720.376	720.276	764.869	604.189	832.21	656.678	752.822	767.701	728.392	719.694	612.433	854.98	850.254	759.004	758.031	894.269	1019.42	892.24	954.786	944.851	964.828	983.93	1135.88	1169.59	1092.57	1166.28	1123.45	1277.88	1029.49	988.447	1146.89
ENSG00000002933	55.9914	49.9422	45.4897	64.5212	51.1016	70.2745	0	0	0	0	0	0	10.0787	6.65409	10.5472	8.90886	3.24227	6.82462	143.427	339.515	282.05	9.64482	143.476	54.2574	109.474	28.6984	242.66	37.021	0.806585	4.076	1.15702	0	0	0	0.924601	1.02555	0	0	289.279	336.307	404.106	336.651	616.642	368.835	428.492	381.746	190.527	619.487
ENSG00000003056	3864.86	3858.91	3997.16	3970.36	4067.69	3871.68	3395.04	3599.2	3413.67	3250.3	3401.94	3463.22	2409.66	2323.94	2381.76	2433.9	2358.75	2340.09	2938.68	2780.18	2399.57	2788.73	1553.4	2820.26	3030.62	2976.43	2394.64	3521.23	2529.45	2788.8	2725.94	2611.86	2459.45	2236.66	2599.05	2324.92	2488.02	2543.16	2168.64	2024.62	2041.28	2076.7	2182.85	2305.72	2010.26	2189.2	2191.77	2016.12
ENSG00000003096	168.702	155.454	187.892	114.448	154.156	117.49	339.332	305.86	377.939	296.877	352.856	367.367	103.307	123.932	148.62	127.397	135.365	131.943	106.785	153.742	77.3133	173.607	67.5992	152.599	106.702	142.125	81.6758	213.664	706.568	785.038	1310.9	1059.08	995.032	906.387	982.851	800.954	1680.91	921.83	109.431	66.8737	59.8223	47.5029	79.5668	63.7986	89.649	41.1796	54.4362	59.9954
ENSG00000003137	453.749	499.422	467.753	497.735	457.359	454.588	615.093	664.48	573.425	619.02	606.946	548.484	120.105	117.278	101.637	124.724	120.774	131.184	276.385	286.986	317.843	168.095	441.464	185.379	357.521	563.034	383.521	719.265	241.975	173.638	150.412	346.804	142.747	211.42	187.694	243.055	96.5029	281.059	175.09	116.302	258.823	138.378	72.2383	75.7608	88.1295	82.3593	101.71	87.9002
ENSG00000003147	791.879	711.148	792.114	710.501	718.829	702.745	10.3088	14.5283	15.476	17.1449	12.6623	15.3986	591.286	601.363	599.274	530.968	525.247	542.936	1029.12	1258.13	1466.09	859.766	1709.29	1155.23	1147.39	453.707	1498.57	748.882	265.366	57.8792	85.6194	297.432	362.746	133.969	216.357	173.318	53.5153	95.4341	891.627	804.423	1131.74	1012.02	882.563	954.985	1030.2	932.663	737.754	1060.38
ENSG00000003249	61.8087	73.8581	53.401	82.1877	76.6524	103.216	1631.37	1542.3	1579.36	1621.54	1624.99	1672.58	748.346	805.976	706.664	762.599	708.435	762.082	154.943	131.962	170.376	152.939	220.732	196.683	130.26	88.8282	145.596	71.9265	1789.81	1648.34	1715.86	1504.62	1701.21	2052.45	1609.73	1937.26	1697.57	1923.36	731.762	879.05	993.783	819.942	925.487	910.126	1103.14	986.085	932.579	908.302
ENSG00000003393	1444.87	1446.92	1411.17	1444.81	1349.93	1436.23	2962.93	3066.24	3131.85	2955.23	2961.29	2995.4	1578.16	1600.31	1553.32	1575.98	1651.93	1606.82	563.239	534.255	418.064	705.449	408.354	547.096	480.852	435.942	473.483	522.525	2088.25	2164.36	2193.71	2089.25	1853.19	1542.74	1976.8	1786.51	1725.65	1907.63	1108.59	1028.3	943.727	1210.29	1073.1	1082.58	893.451	1084.03	1101.62	1107.82
ENSG00000003400	1022.39	1055.82	1087.8	1042.32	1048.43	1027.76	20.6176	34.4092	34.21	22.559	22.7921	23.4646	1167.45	1176.11	1164.99	1004.92	1034.28	999.427	636.523	576.534	564.101	640.691	520.1	626.221	511.339	323.881	628.549	490.793	12.9054	24.456	11.5702	7.22507	32.7479	19.8861	9.24601	13.3321	10.5276	6.29236	1466.38	1281.26	1363.7	1646.08	1374.62	1360.7	1180.63	1409.01	1130.27	1674.29
ENSG00000003402	2543.61	2624.43	2482.16	2716.8	2647.91	2547.45	1389.97	1414.6	1380.62	1432.95	1420.71	1327.95	7398.63	7310.35	7381.14	8046.48	8010.83	8123.57	2500.03	2060.15	2372.37	2222.44	2662.58	2506.01	2132.66	2070.38	2684.65	2197.99	2027.75	1920.61	2017.84	2267.47	1991.74	1834.75	2031.35	2065.46	1684.41	1795.42	9002.87	7442.36	7352.04	7473.45	7688.66	6848.38	6673.53	7784.07	7295.89	8081.23
ENSG00000003436	3107.16	3173.79	3089.34	2803.6	2768.86	2810.98	3115.84	3402.69	3302.9	2689.94	2811.87	2867.08	11058.9	11125.6	10934.6	10029.6	10367.1	10054.2	1136.95	916.049	1058.05	513.931	594.597	715.52	1236.08	1380.25	1324.57	2741.67	4809.66	5865.37	3496.51	4290.49	2746.62	2631.24	4089.51	2238.77	2290.63	2765.49	4067.99	3514.26	2668.81	3959.27	3458.01	3106.19	2093.83	4070.11	3509.7	3409.97
ENSG00000003509	322.86	310.204	367.873	347.185	348.343	372.235	491.387	480.964	480.569	484.568	500.583	459.026	344.357	366.806	378.741	342.1	329.9	348.814	274.291	230.614	269.165	253.521	269.017	263.375	221.719	233.687	266.334	253.858	477.498	492.381	536.857	350.416	461.829	380.975	474.32	450.216	437.772	491.852	293.086	310.139	251.498	285.018	284.765	279.119	275.025	301.613	293.669	274.862
ENSG00000003756	2190.94	2153.14	2132.08	1983.26	1843.92	1922.67	1877.06	1946.8	1755.3	1681.1	1743.18	1721.71	1119.58	1142.84	1170.74	1031.65	1028.61	1100.28	3571.02	2550.84	4150.58	2912.73	4912.67	3383.18	3638.96	2794.67	3971.34	2937.35	2280.21	1935.29	1861.64	1924.28	2128.61	2048.27	1876.02	2093.15	1854.61	1878.27	1496.83	1423.73	1577.36	1331.11	1310.76	1332.79	1448.06	1196.44	1350.88	1266.88
ENSG00000003987	5.09013	4.92388	5.93344	9.98542	5.96185	5.49019	0	0	0.814524	0	0	0	1.67979	0	0.958839	0	0.810566	0	0	1.28119	0	0	0	2.26073	0	0	0	0	1.61317	1.6304	2.31404	0.602089	1.67938	0	3.69841	2.0511	3.5092	4.1949	3.80631	3.87673	1.22086	0	4.18772	0.996853	0	2.22593	1.43253	0
ENSG00000003989	1412.88	1402.6	1377.55	1536.22	1511.76	1659.14	23.1948	28.292	32.581	36.0944	30.3895	31.5305	201.575	220.417	201.356	200.449	222.906	185.781	36.642	78.1524	28.6345	35.8236	8.27746	21.4769	34.6435	36.8979	18.9393	39.1365	16.1317	17.1192	3.47106	16.2564	18.4732	4.18654	24.0396	8.20439	8.77299	8.38981	117.995	44.5825	91.5647	112.561	83.7545	86.7262	68.3763	62.3259	106.007	73.9478
ENSG00000004059	2729.04	2623.02	2688.84	2430.3	2683.69	2646.27	1922.59	1913.15	2011.87	2125.06	2025.97	2081.01	1926.72	1921.37	1876.45	1883.33	1868.36	1832.03	4744.61	4940.26	5285.94	5326.69	5472.78	4403.89	5508.32	6358.74	4558.46	4098.75	3111	3139.34	3336.84	3208.53	3598.91	4109.09	3283.26	3842.73	3030.19	3940.06	2859.49	3133.37	3911.65	2988.55	3187.91	3164.01	4611.6	2910.4	3042.7	3249.52
ENSG00000004139	173.792	184.294	178.992	144.405	134.568	132.863	737.081	627.012	642.66	656.016	695.582	690.005	375.433	381.778	433.395	318.937	326.658	343.506	315.121	383.075	398.02	231.476	387.661	378.672	304.863	92.928	387.072	250.685	740.445	675.801	742.806	630.388	484.501	612.282	640.749	686.092	393.907	634.479	554.769	564.065	659.266	830.269	711.913	698.794	615.387	671.117	580.176	721.339
ENSG00000004142	2563.24	2495.7	2483.15	2530.92	2702.42	2610.04	5439.62	5163.68	5436.95	5286.03	5322.38	5271.46	1956.95	1984.58	2031.78	2060.62	2015.88	2061.03	2931.36	3694.94	2846.27	4023.27	2932.98	3155.97	3335.48	4280.15	2889.43	2914.08	4449.12	4515.4	4233.53	2959.87	4478.06	5439.37	4334.53	4624.2	4426.85	5759.6	2791.93	2899.8	3330.51	3074.27	3324.01	3066.32	3857.94	3189.75	3118.62	3239.75
ENSG00000004399	2038.96	1977.29	1990.67	1908.75	1998.07	1955.61	10938.5	10437.5	10284.2	11220	11193.5	11089.2	559.37	499.056	490.925	490.878	457.159	504.263	1759.86	1833.38	1821.16	1481.17	1456.83	1715.89	1938.65	1928.26	1753.07	2658.11	14306.4	16116.5	20421.4	24018	16840	15161.6	17196.7	18226.1	19003.2	19452.8	6013.96	5907.17	5287.56	5517.57	8867.51	8248.96	7375.53	6504.16	6500.83	6626
ENSG00000004455	5276.28	5378.98	5595.23	5937.49	5911.6	5780.08	4754.94	4818.82	4713.65	4818.61	4788.88	5006.75	4574.9	4642.89	4548.73	4719.02	4753.97	4554.29	5245.03	5603.91	5039.68	4789.34	5152.72	4720.39	5066.27	6450.3	5011.82	5188.23	3764.33	3908.07	3797.33	4130.33	3964.17	4722.42	4118.17	4122.71	4444.4	4111.01	3943.33	4457.28	4085.01	4082.15	4134.33	4427.02	4421.67	4349.46	4197.32	4360.13
ENSG00000004468	5.09013	8.44093	12.8558	11.5216	5.96185	6.58823	3.43627	1.5293	4.07262	0.902361	1.68831	2.93307	291.443	267.827	301.075	186.195	184.809	190.331	6.28148	10.2495	0	6.88915	5.5183	5.65181	6.92871	2.73318	7.10224	4.23097	8.06585	1.6304	1.15702	6.62298	2.51907	5.23318	5.54761	6.15329	2.6319	3.14618	2655.85	1220.2	2336.73	3836.38	1869.82	1649.79	1864.39	1591.54	1582.95	2730.49
ENSG00000004478	5582.42	5616.03	5785.1	5925.2	6209.7	6338.98	3802.24	3885.95	3913.79	4064.23	4095.83	4244.89	2407.14	2298.15	2448.87	2400.05	2379.01	2447	4036.9	2930.08	3490.55	4646.05	3229.59	2971.72	4588.19	5311.93	2537.87	3963.36	1966.45	2118.71	2032.88	1616.01	1674.34	1706.02	1642.09	1805.99	2016.91	2201.28	1788.01	1845.33	1955.82	1783.43	2456.1	2104.36	2461.55	1912.07	2524.12	1949.15
ENSG00000004487	5925.64	5962.81	6142.1	6225.53	6346.82	6280.78	5467.11	5515.42	5517.59	5865.35	5961.41	5858.81	5100.68	5270.04	5273.61	5054	5146.29	5188.98	4361.44	4836.48	4608.73	4192.74	4178.74	3783.32	5228.4	5850.36	4449.56	5497.09	5141.98	5207.5	5110.55	5000.35	4355.47	4568.57	5124.14	5196.46	4790.93	5261.46	2872.81	3072.31	2755.49	2744.84	3091.59	3016.48	3165.06	2911.51	3178.79	2667.7
ENSG00000004534	1769.18	1807.77	1875.96	1796.61	1683.8	1761.25	2053.17	2241.95	2001.29	2060.99	2182.98	2079.55	1120.42	1066.32	1141.98	1072.63	1120.2	1080.56	3113.52	1889.75	3434.71	2109.46	4638.13	2604.36	2515.12	2155.11	2965.19	1888.07	1935.8	1832.57	1463.63	1426.95	2096.7	2039.89	1531.14	1644.98	1501.06	1617.14	1229.44	1236.68	1329.52	1121.48	1012.38	1234.1	1396.4	1051.75	1214.79	1031.08
ENSG00000004660	558.46	584.534	665.534	575.314	584.262	545.725	297.238	311.212	289.156	301.389	302.207	298.44	148.661	125.596	138.073	122.942	125.638	136.492	690.963	867.364	710.137	869.411	1033.3	853.424	741.372	973.011	951.701	633.588	557.35	555.967	687.269	875.438	738.087	1227.7	614.86	851.206	1151.02	734.108	105.625	118.24	101.332	88.8098	97.3646	114.638	113.961	92.376	151.848	100.457
ENSG00000004700	2475.26	2324.07	2615.66	2543.98	2479.28	2589.17	2186.33	2306.95	2281.48	2168.37	2167.78	2290	713.91	702.838	734.471	840.997	847.852	862.177	1110.77	1345.25	801.767	1314.45	605.634	1221.92	1170.95	1773.83	1125.71	2202.22	2030.17	1950.77	2133.54	2419.8	1979.15	1565.77	2136.75	1710.62	1978.31	1628.67	999.155	741.426	706.88	799.289	806.137	727.702	543.972	970.504	812.246	827.378
ENSG00000004766	1029.66	1017.13	1060.11	982.412	959.007	973.96	566.126	602.544	623.925	561.269	552.92	605.679	774.383	771.042	753.647	781.307	825.967	801.513	638.617	585.503	496.809	573.178	408.354	609.266	588.94	485.139	561.077	752.055	436.362	454.882	419.998	527.43	394.654	264.799	492.813	382.53	354.429	341.885	793.615	662.922	727.634	816.844	739.133	758.605	557.647	812.463	637.477	729.711
ENSG00000004776	5.09013	7.73752	5.93344	3.84055	1.70339	6.58823	20.6176	25.9981	20.3631	21.6567	15.1948	18.3317	15.958	8.31761	25.8886	14.2542	9.7268	9.85778	7.32839	42.2792	7.15864	6.88915	11.0366	1.13036	5.54297	4.09977	3.55112	5.28871	25.8107	49.7272	15.0412	19.869	21.8319	26.1659	22.1904	28.7154	10.5276	22.0232	5.70946	3.87673	7.32518	6.19604	25.1263	7.97482	12.1558	1.11296	21.488	5.58096
ENSG00000004777	177.427	189.218	166.136	149.781	143.084	162.51	902.022	867.112	777.871	911.385	832.335	846.191	840.734	868.358	722.964	935.431	781.386	919.048	611.397	714.902	826.107	497.397	1223.68	611.526	619.426	385.378	1245.26	431.559	886.436	623.628	841.152	747.193	686.026	777.65	666.638	956.837	1033.46	706.841	523.367	684.244	587.235	551.447	444.946	507.398	633.621	563.159	584.473	477.172
ENSG00000004779	2028.78	2058.88	2079.67	2041.63	2164.15	2084.08	2634.76	2656.39	2709.92	2626.77	2501.22	2576.7	951.6	916.6	920.485	1033.43	987.27	1126.82	2293.79	2784.02	2409.6	3093.23	2575.67	2212.12	2330.82	3113.09	2249.04	2047.79	1968.87	1867.62	2024.78	1675.61	2131.97	2412.5	1939.81	2179.29	2434.51	2404.73	1240.86	1547.79	1624.97	1409.6	1602.85	1667.73	2022.42	1503.61	1710.44	1649.17
ENSG00000004799	181.063	174.446	196.792	135.187	140.529	112	79.8933	104.757	83.0815	83.0172	74.2854	82.8593	342.677	355.994	338.47	281.52	314.5	333.648	265.916	485.57	355.068	77.1585	140.717	335.718	426.808	62.8631	222.537	144.911	50.8148	48.912	37.0246	169.187	83.1293	31.3991	35.1349	32.8176	19.3006	73.4108	137.979	121.148	115.982	140.443	315.126	204.355	104.844	151.363	356.701	167.429
ENSG00000004809	0	0	0	0	0	0	0	0	0	0	0	0.733268	0.839894	0	0	0	0	0	0	0	0	0	0	0	0	0	0	0	5.64609	0	0	0	1.67938	0	0.924601	0	0	0	0	0	0	0	0	0.996853	0	0	0	0
ENSG00000004838	3.63581	6.3307	7.91125	1.53622	6.81355	7.68627	60.9938	62.7012	61.0893	73.9936	55.7141	54.2618	26.8766	29.1116	22.0533	24.9448	24.317	25.0236	20.9383	21.7802	22.9076	27.5566	27.5915	24.868	22.1719	20.4988	42.6135	12.6929	100.016	52.1728	139.999	73.4549	82.2896	102.57	89.6863	107.683	86.8526	117.457	93.2545	144.408	169.7	162.13	185.307	170.462	205.129	97.9408	157.579	146.5
ENSG00000004846	0	0	0	0	0.851693	0	0	0	0	0	0	0	0.839894	0	0	0.890886	0	2.27487	0	0	0	0	0	1.13036	0	0	0	0	0	0	0	0	0	0	0	0	0	0	14.2736	9.69184	8.54604	6.19604	9.42238	5.98112	3.03895	11.1296	8.5952	9.76668
ENSG00000004848	0	1.40682	0	0	0	0	4.29534	8.41114	4.88714	7.21889	7.59738	7.33268	1.67979	1.66352	1.91768	0.890886	0	0	2.09383	0	1.43173	1.37783	1.37958	5.65181	0	0	3.55112	1.05774	5.64609	5.7064	2.31404	4.21463	15.9541	1.04664	5.54761	6.15329	1.7546	0	0.951576	0.969184	2.44173	2.06535	1.04693	0	0	2.22593	4.2976	0
ENSG00000004864	1663.75	1627.69	1663.34	1513.94	1536.45	1480.16	2362.44	2436.17	2410.99	2422.84	2433.69	2386.79	955.8	946.544	932.95	885.541	861.632	889.475	1077.27	1345.25	992.187	1426.05	965.703	1525.99	1247.17	1454.05	1130.44	1367.66	1741.42	1854.58	1803.79	1829.15	1735.64	1547.97	1874.17	1801.89	1687.92	1970.56	1022.94	1015.7	1054.83	1032.67	1133.83	1023.77	1013.49	1158.59	1045.75	1032.48
ENSG00000004866	789.698	755.463	781.236	797.298	821.032	748.862	791.202	835.762	827.557	788.663	819.672	818.327	463.622	472.44	450.654	448.116	497.688	472.415	810.311	891.706	813.221	891.457	809.811	810.47	909.046	901.948	750.47	831.386	601.712	853.515	591.236	593.66	711.217	704.386	608.388	621.483	656.22	663.843	626.137	617.37	785.015	652.649	745.415	768.573	805.321	676.682	683.318	689.249
ENSG00000004897	3124.61	2886.09	3120	2954.92	2993.7	2854.9	3559.12	3679.49	3582.28	3392.88	3418.82	3551.95	4613.54	4473.21	4709.82	4465.12	4901.49	4620.27	987.239	1355.5	741.635	1297.92	651.16	1229.83	968.633	1444.48	1086.64	1837.3	2124.54	2301.31	2326.76	2588.98	2021.13	1742.65	2453.89	1848.04	2391.52	2038.72	3610.28	3684.84	2523.52	3293.19	3282.13	2788.2	2042.17	3833.05	3014.05	3168.59
ENSG00000004939	1.45432	0	0	0	0	1.09804	1.71814	3.0586	2.44357	3.60944	1.68831	2.93307	1.67979	0.831761	0.958839	3.56354	0	0.758291	0	0	0	0	0	0	0	1.36659	1.18371	0	0.806585	0.8152	1.15702	1.20418	3.35876	3.13991	2.7738	1.02555	0.877299	1.04873	0	0	1.22086	2.06535	0	0.996853	7.59737	0	0	0
ENSG00000004948	2.90865	1.40682	1.97781	1.53622	1.70339	1.09804	0	2.29395	0	0.902361	0	0	6.71915	3.32704	2.87652	5.34532	4.8634	5.30803	2.09383	0	0	2.75566	0	1.13036	0	2.73318	1.18371	1.05774	10.4856	0.8152	0	0.602089	2.51907	0	3.69841	2.0511	0	0	3.80631	0.969184	0	1.03267	3.14079	0.996853	1.51947	2.22593	5.73013	2.79048
ENSG00000004961	744.614	708.335	734.758	722.023	763.969	667.607	1029.16	1041.45	1090.65	1030.5	1000.32	1069.1	1148.98	1101.25	1073.9	1134.1	1155.06	1189	678.4	638.031	509.695	513.931	518.721	694.043	681.785	843.185	572.914	766.863	604.938	625.259	615.534	717.691	633.966	568.323	694.376	643.019	697.453	741.449	1236.1	1345.23	1190.34	1198.93	1236.43	1115.48	1277.88	1303.28	1256.33	1326.87
ENSG00000004975	1676.11	1683.97	1722.68	1735.16	1783.45	1675.61	3622.69	3503.62	3513.04	3505.67	3481.29	3497.69	1412.7	1424.81	1398.95	1486.89	1412.82	1418	1800.69	1730.88	1768.18	2051.59	1800.35	1651.46	1849.96	1691.84	1772.01	1753.74	2328.61	2044.52	2342.96	2259.64	2027.85	2411.45	2070.18	2390.55	2034.46	2449.82	818.356	827.683	916.868	895.327	910.83	936.045	919.282	852.53	823.706	883.187
ENSG00000005001	2955.18	3064.76	2871.79	3179.2	3030.32	3256.78	491.387	497.022	499.303	509.834	451.622	426.762	5226.66	5328.26	4994.59	6138.21	5623.71	6361.3	3484.13	2453.47	3466.21	3116.65	4093.2	3025.98	2935	2571.92	3636.35	2183.18	374.255	350.536	276.527	228.794	727.171	599.722	269.984	387.657	481.637	499.193	3280.08	2641.99	3752.93	3735.18	2553.47	2860.97	3268.39	3096.26	2813.49	3531.35
ENSG00000005007	6037.62	6196.35	6285.49	5853.76	6250.58	6114.98	3480.09	3466.92	3398.19	3448.82	3398.56	3254.98	5465.19	5453.02	5516.2	5790.76	5710.44	5832.01	6380.94	7137.49	6329.67	7912.88	6043.92	6316.47	6640.47	6205.68	6199.08	6907.06	3269.89	3590.96	3644.61	2608.85	3386.47	3000.71	2943.93	3156.64	3538.15	3934.82	5131.85	5476.86	4977.46	5223.26	5716.24	5802.68	5652.44	5198.65	5230.18	5338.19
ENSG00000005020	1978.61	1999.09	2073.74	2135.34	2171.82	2005.02	3620.11	3814.07	3787.54	3563.42	3828.23	3775.6	4168.4	4229.5	4229.44	3812.99	3986.37	3792.21	1538.96	1279.91	1368.73	1009.95	1023.65	1171.06	1291.51	1171.17	1381.39	1963.17	2974.68	2789.62	2880.98	3121.83	2543.42	1628.57	2688.74	2145.45	2050.25	2236.93	1434.03	1146.54	1084.13	1408.57	1325.41	1309.86	1021.09	1283.25	1167.51	1276.65
ENSG00000005022	16519.7	15953.4	16537.5	14866	15333	14823.5	13016.6	13159.6	13804.6	13251.2	12934.1	13550.1	9303.51	9190.96	9371.69	10055.4	9656.28	9979.86	14146.9	17759.8	12012.2	18293.5	11937.5	15296.1	16281.1	22063.6	14944.3	15241	11516.4	11006.8	11976.3	11296.4	12859.8	16201.9	12080.8	13308.5	14170.1	13643.9	8728.81	10593.2	9589.88	8745.7	9912.34	9076.34	11137.7	9904.26	9168.21	9253.24
ENSG00000005059	174.519	164.598	170.092	172.825	189.928	188.863	591.039	585.721	615.78	599.168	617.076	629.144	578.687	512.365	505.308	532.75	526.868	539.903	155.99	244.707	121.697	213.564	133.819	172.945	220.333	241.886	188.209	208.375	583.161	632.596	602.807	564.158	570.989	527.504	557.535	570.205	625.514	603.017	366.357	472.962	349.167	303.606	477.401	417.681	349.479	396.215	454.113	447.872
ENSG00000005073	1.45432	0.703411	0	0.768109	0.851693	2.19608	42.9534	38.9971	51.315	46.9228	32.922	37.3967	23.517	34.1022	44.1066	27.6175	25.9381	31.0899	0	1.28119	2.86345	0	0	2.26073	0	0	3.55112	2.11549	51.6214	84.7808	24.2974	51.1776	46.1829	58.6116	61.9483	66.6607	50.0061	65.021	19.0315	31.0139	40.2885	29.9475	34.5487	37.8804	30.3895	53.4222	47.2736	32.0905
ENSG00000005075	714.073	735.064	655.645	655.197	676.245	655.529	786.906	701.183	768.096	799.492	769.023	784.597	498.897	520.682	547.497	559.477	534.974	558.86	1440.55	1350.37	1761.02	1486.68	2085.92	1272.79	1880.45	1779.3	1434.65	943.506	713.021	733.68	706.938	763.449	901.826	1090.59	743.379	961.965	842.207	1012.02	583.316	679.398	798.444	635.094	699.35	821.407	993.736	623.259	666.128	839.935
ENSG00000005100	1599.76	1537.66	1514.02	1696.75	1784.3	1685.49	2201.79	2108.9	2188.63	2140.4	2161.03	2136.01	872.65	899.133	874.461	955.03	907.024	894.025	706.666	901.956	702.978	1184.93	760.146	928.028	733.057	1065.94	770.594	1083.13	1451.85	1549.7	1541.15	1505.83	1444.27	1510.3	1530.22	1388.59	1613.35	1531.14	855.467	732.703	681.242	804.452	774.729	672.876	644.257	694.489	830.869	687.854
ENSG00000005102	474.837	465.658	460.831	490.822	499.944	518.274	0.859068	0.764649	0	0	0.844153	0	0	0	0	0	0.810566	2.27487	429.234	654.687	465.311	1113.29	280.054	664.653	634.67	675.095	636.835	729.842	107.276	97.0088	104.132	58.4027	112.518	240.726	181.222	134.347	149.141	70.2646	157.01	123.086	129.411	124.953	35.5957	49.8426	33.4284	154.702	34.3808	64.1811
ENSG00000005108	46.5383	49.2388	43.5119	53.7677	56.2118	71.3725	2498.17	2519.52	2327.1	2199.05	2188.04	2330.33	26.8766	29.9434	40.2712	32.0719	37.286	29.5733	1.04691	6.40594	0	1.37783	1.37958	7.91254	4.15722	4.09977	2.36741	8.46194	2108.41	5016.74	1609.41	2492.05	1710.45	1270.62	2041.52	1659.34	1689.68	1474.51	130.366	87.2265	69.5892	78.4831	59.6751	56.8206	57.74	143.572	113.17	94.8764
ENSG00000005156	879.866	929.909	883.094	852.601	926.642	920.156	2399.38	2376.53	2367.01	2237.86	2266.55	2211.54	707.191	745.258	711.458	799.125	799.218	784.073	849.046	982.671	879.081	852.877	950.528	879.422	891.032	744.791	812.023	858.887	1937.42	1793.44	2205.28	1450.43	1553.43	1552.16	1839.03	1755.74	1847.59	1983.14	698.457	616.401	647.057	643.355	697.256	694.806	657.932	623.259	627.449	609.72
ENSG00000005175	1445.6	1382.2	1510.06	1536.99	1550.08	1491.14	1707.83	1846.63	1802.54	1766.82	1814.93	1837.57	853.333	852.555	863.914	859.705	938.636	889.475	893.017	1032.64	733.044	917.635	580.801	889.595	999.12	1182.1	913.822	1432.18	1537.35	1639.37	1459	1465.49	1484.57	1158.63	1464.57	1187.59	1424.73	1335.03	818.356	846.097	731.297	826.138	821.841	754.617	571.322	870.337	793.623	852.492
ENSG00000005187	40.7211	34.4671	45.4897	44.5503	44.2881	45.0196	0.859068	2.29395	3.2581	2.70708	4.22076	4.39961	398.95	423.366	387.371	334.973	363.944	335.164	37.6889	37.1544	38.6566	20.6675	23.4528	21.4769	52.6582	5.46635	29.5927	25.3858	4.83951	0.8152	5.78509	6.62298	10.916	3.13991	4.62301	6.15329	3.5092	2.09745	197.928	222.912	242.952	244.743	234.513	263.169	237.038	194.769	230.638	256.724
ENSG00000005189	239.963	190.624	215.582	203.549	236.771	206.431	376.272	350.209	381.197	385.308	365.518	365.167	248.609	254.519	256.01	277.066	282.077	276.776	189.491	301.079	229.076	267.299	234.528	265.635	230.033	217.288	291.192	236.934	334.733	343.199	401.485	291.411	390.456	498.199	362.444	408.168	503.57	450.952	164.623	168.638	184.35	139.411	150.758	154.512	212.726	170.283	173.336	179.986
ENSG00000005194	1558.31	1508.82	1547.64	1579.23	1688.06	1553.72	1363.34	1416.9	1445.78	1452.8	1537.2	1415.21	635.8	596.372	590.645	683.31	634.673	667.296	1679.25	2071.68	1689.44	2532.45	1701.02	1780.32	1940.04	2938.16	1716.38	1870.09	1188.91	1200.79	1154.7	1174.68	1257.02	1459.01	1252.83	1513.71	1250.15	1408.44	853.564	995.352	1021.86	938.699	1039.6	944.019	1203.42	966.052	1021.4	1004.57
ENSG00000005206	977.305	965.783	911.772	912.514	903.647	892.705	1193.25	1172.21	1111.83	1244.36	1132.01	1071.3	1003.67	994.786	987.604	934.54	862.443	1004.74	2366.02	1859	2767.53	2032.3	3364.79	2253.94	2074.46	1667.24	2848	1600.36	1437.33	1222.8	1331.73	1232.48	1237.7	1202.58	1149.28	1380.39	1444.91	1296.23	1686.19	1677.66	2018.09	1951.75	1459.42	1611.91	1878.07	1659.43	1521.35	1791.49
ENSG00000005238	955.49	993.216	962.206	945.543	900.24	951.999	1603.02	1545.36	1531.31	1592.67	1555.77	1415.21	1001.15	974.824	1029.79	1045.9	1048.87	1098.76	1484.52	1115.91	1370.16	1114.67	1211.27	1515.82	1370.5	1747.87	1186.07	1442.76	2056.79	2106.48	1975.03	2379.46	2307.47	2757.89	2389.17	2656.17	2468.72	2471.85	1580.57	1616.6	1678.69	1373.45	1468.84	1350.74	1587.85	1405.67	1295.01	1614.29
ENSG00000005243	150.522	147.716	124.602	120.593	105.61	117.49	114.256	102.463	96.9284	128.135	117.337	99.7244	122.625	115.615	127.526	106.015	107.805	129.668	253.353	235.738	290.641	271.433	307.645	304.068	272.991	273.318	311.315	213.664	159.704	177.714	157.354	222.773	211.602	202.001	178.448	230.748	299.159	204.502	307.359	211.282	325.97	177.62	242.888	186.411	375.31	215.915	216.312	202.31
ENSG00000005249	102.53	100.588	99.8796	103.695	102.203	93.3333	26.6311	29.0567	24.4357	26.1685	21.1038	23.4646	152.021	128.091	136.155	102.452	141.039	132.701	672.118	857.114	564.101	369.259	397.318	639.785	453.137	163.991	685.367	401.942	20.9712	27.7168	17.3553	22.2773	21.8319	14.6529	13.869	13.3321	10.5276	12.5847	98.0124	48.4592	111.099	149.738	101.552	108.657	241.596	64.5519	84.5194	94.8764
ENSG00000005302	501.742	496.608	471.709	497.735	508.461	528.157	465.615	510.021	515.594	478.251	531.816	516.221	806.298	844.237	830.354	861.487	864.064	805.305	889.876	722.59	966.416	541.487	906.381	821.774	933.99	896.482	954.068	1001.68	580.741	532.326	531.071	686.382	518.088	430.167	595.443	548.669	562.349	585.189	639.459	692.966	688.567	745.59	720.289	701.784	730.867	750.137	734.889	689.249
ENSG00000005339	7073.83	7054.51	6889.71	6650.29	6341.71	6646.43	5085.68	4976.34	4758.45	5226.47	5357.84	5003.09	3420.89	3414.38	3324.29	3576.91	3331.43	3603.4	4758.22	4937.7	4781.97	5582.97	3813.15	5114.89	4514.75	3815.51	4489.8	5054.95	3928.87	4845.55	4167.58	3981.62	4020.43	3896.63	3927.71	3844.78	3624.12	3789.05	3617.89	3226.41	2856.82	3551.36	3616.1	3506.93	2921.95	3480.24	3155.87	3543.91
ENSG00000005379	18.179	14.7716	14.8336	14.5941	14.4788	5.49019	1.71814	0.764649	0.814524	0	0	0.733268	143.622	118.11	128.484	96.2157	95.6468	100.094	124.583	65.3405	219.054	57.8689	229.01	98.3416	105.316	10.9327	87.5943	49.7139	0	0	0	0.602089	0	0	0	2.0511	0.877299	0	244.555	267.495	362.596	520.467	257.545	314.009	264.388	271.563	232.07	295.791
ENSG00000005381	0	0	0	0.768109	0.851693	0	0	0	0	0	0	0	0	0.831761	0	0	0.810566	1.51658	0	0	0	0	0	0	1.38574	1.36659	0	0	0	0	1.15702	0	1.67938	0	0	0	0	0	0	0	1.22086	0	0	0	1.51947	0	1.43253	1.39524
ENSG00000005421	2.18148	0	0.988907	0	1.70339	2.19608	0	0	0	0	0.844153	0	2.51968	2.49528	5.75303	2.67266	1.62113	1.51658	5.23457	6.40594	4.29518	2.75566	6.89788	18.0858	5.54297	0	5.91854	2.11549	0	0.8152	0	1.80627	1.67938	2.09327	0.924601	3.07665	1.7546	0	11.4189	0.969184	8.54604	13.4247	4.18772	6.97797	19.7532	8.90371	5.73013	13.9524
ENSG00000005436	359.218	346.782	360.951	323.374	310.868	344.784	818.692	831.938	875.613	831.074	897.334	945.916	447.664	421.703	448.737	456.134	462.023	453.458	256.494	312.61	234.803	321.035	233.148	291.634	275.763	327.981	291.192	351.171	1151.8	1128.24	1157.02	983.212	989.154	828.936	1153.9	948.633	934.324	1048.73	472.934	479.746	369.922	473.997	492.058	489.455	340.362	519.754	501.386	399.039
ENSG00000005448	458.112	442.445	445.997	457.025	449.694	480.941	494.823	480.964	500.118	545.928	526.751	558.017	1954.43	1944.66	2011.64	1986.68	1891.86	1952.6	779.95	696.966	940.645	697.182	677.372	510.924	824.516	893.749	711.408	634.646	961.449	807.048	1020.49	917.584	896.788	1238.17	895.939	1081.95	886.072	1042.43	978.221	1305.49	1253.83	1201	1336.93	1433.47	1411.59	1114.08	1259.2	1053.41
ENSG00000005469	785.335	821.584	853.427	632.922	667.728	641.255	359.95	380.795	385.27	363.651	365.518	371.767	262.887	262.836	265.598	282.411	249.654	253.269	1109.73	1036.48	1132.5	812.92	1174.02	1419.74	1484.13	994.876	1251.18	1258.71	450.074	406.785	403.799	570.179	482.821	289.918	494.662	386.632	375.484	368.103	416.791	350.845	407.768	508.075	365.379	306.034	294.778	389.537	309.427	422.758
ENSG00000005471	2.90865	9.14434	3.95563	2.30433	1.70339	3.29412	2.5772	3.82325	1.62905	2.70708	5.90907	1.46654	31.0761	24.9528	48.9008	19.5995	25.1276	28.815	7.32839	64.0594	4.29518	1.37783	13.7958	10.1733	5.54297	4.09977	11.8371	7.4042	3.22634	13.0432	2.31404	9.03134	2.51907	1.04664	1.8492	0	3.5092	22.0232	23.7894	11.6302	21.9755	22.7188	60.722	21.9308	24.3116	14.4685	45.841	25.1143
ENSG00000005483	5295.19	5305.83	5308.45	4917.44	4739.67	4729.25	2499.03	2613.57	2548.65	2351.55	2512.2	2420.52	3822.36	3922.58	3812.34	3719.45	3558.39	3561.69	3625.46	3267.03	3965.88	3626.45	3446.18	3299.53	3327.17	2888.97	3546.39	3751.81	2571.39	2344.52	3015.19	3732.35	2463.65	2331.9	2548.2	2560.8	2471.35	2280.98	3380	2502.43	2400.22	3031.93	2891.62	2697.48	2455.47	2980.52	2451.06	3277.42
ENSG00000005486	2095.68	2060.99	2200.32	2152.24	2270.61	2174.12	2114.17	2001.85	2005.36	2272.14	2242.91	2202.74	776.902	806.808	762.277	899.795	820.293	841.703	4322.7	4602.02	4958.07	3864.82	5685.23	5241.49	6402.13	5525.12	5430.85	5141.69	3485.25	3233.08	3268.58	4306.14	4478.06	4817.67	3726.14	4541.13	3599.56	4491.69	2407.49	2146.74	3336.62	3027.8	2455.05	2341.61	3253.19	2651.08	2322.14	2983.02
ENSG00000005513	2.18148	3.51705	3.95563	10.7535	4.25847	5.49019	120.27	126.167	120.55	146.182	141.818	141.521	2.51968	0.831761	2.87652	2.67266	0.810566	0	10.4691	7.68712	10.0221	5.51132	9.65703	5.65181	9.70019	2.73318	9.46966	9.51968	324.247	110.867	144.627	113.795	150.304	118.27	121.123	188.701	50.0061	128.993	1.90315	1.93837	1.22086	2.06535	3.14079	0.996853	0	2.22593	2.86507	1.39524
ENSG00000005700	2505.8	2442.95	2607.75	2616.95	2551.67	2516.7	5868.29	6205.89	6113	5243.62	5531.73	5578.7	2090.5	2076.91	2014.52	2304.72	2361.99	2158.85	707.713	932.704	581.281	1000.31	401.457	1008.28	602.798	911.514	727.98	1349.68	3267.47	3745.03	3496.51	4074.34	3172.35	3126.3	3324.87	2690.01	3627.63	2633.35	2277.12	1675.72	1347.83	1676.03	1609.13	1434.47	1116.81	1910.96	1707.58	1632.43
ENSG00000005801	717.709	674.571	667.512	775.022	775.893	712.627	1865.04	1998.03	1956.49	1920.22	1918.76	1948.29	523.254	509.869	478.461	464.152	496.067	482.273	563.239	435.604	522.58	465.707	699.445	579.876	537.668	509.737	542.138	588.105	2185.04	2274.41	2927.26	2036.87	2029.53	1953.02	2291.16	2037.77	2513.46	2473.94	425.355	409.965	394.339	408.938	326.643	347.902	352.518	411.796	368.161	330.672
ENSG00000005810	6228.87	5960.7	5911.69	6379.92	5930.34	6056.78	2389.93	2517.23	2253.79	2404.79	2337.46	2266.53	1576.48	1490.52	1511.13	1679.32	1617.08	1578.76	3616.04	3697.51	3586.48	3997.09	3328.92	5145.41	3259.26	2965.5	3644.64	3871.34	1297.79	1646.7	1345.61	1244.52	1466.94	975.465	1556.1	1258.35	1462.46	1353.91	2375.13	1528.4	1534.62	1710.11	1737.91	1587.99	1487.56	1494.71	1471.21	1717.54
ENSG00000005812	2975.55	2849.52	2864.86	2683.01	2668.36	2695.68	925.216	979.516	969.284	902.361	922.659	964.981	875.17	909.946	856.243	901.577	1004.29	910.707	1549.43	1541.27	1176.88	1736.07	946.389	1766.76	1381.58	1369.32	1426.37	2209.62	954.996	981.501	1065.61	972.374	1013.51	509.712	1026.31	746.6	1000.12	742.498	1136.18	945.923	772.806	989.3	922.346	825.394	650.335	1050.64	901.063	887.373
ENSG00000005844	2.18148	2.11023	1.97781	3.84055	3.40677	3.29412	5.15441	1.5293	1.62905	3.60944	2.53246	2.93307	8.39894	4.99056	1.91768	4.45443	1.62113	3.79145	7.32839	5.12475	5.72691	2.75566	2.75915	4.52145	5.54297	6.83294	5.91854	7.4042	4.03292	0.8152	2.31404	0	2.51907	2.09327	3.69841	5.12774	1.7546	3.14618	6.66104	1.93837	6.10432	1.03267	2.09386	2.99056	4.55842	4.45185	4.2976	2.79048
ENSG00000005882	428.298	441.742	439.075	394.04	379.855	367.843	1348.74	1137.8	1218.53	1221.8	1224.02	1253.15	486.299	464.954	480.378	394.663	409.336	407.202	948.503	1529.74	1060.91	1136.71	1120.22	1079.5	1236.08	504.271	1027.46	585.989	1148.58	1100.52	1119.99	1336.64	1188.16	1105.25	1140.96	1489.1	1056.27	1425.22	657.539	676.49	1112.21	1040.93	1058.45	897.167	1136.57	930.437	987.015	1003.18
ENSG00000005884	45046.2	45616.9	45024.9	40723.6	42646.8	43010.2	20787.7	20189	20160.3	18281.8	18229.5	17660.8	54393.2	53432.3	53826.3	54867.9	53812.7	54951.8	22350.5	27448.2	24433.9	31167.9	22106.3	21811.5	29609.1	38686.7	22933.1	31842.3	23128	26121.5	35426.7	30302	32644.6	39057.3	34116.9	36737.2	41471.7	34840.8	56431.3	59290.8	56110.9	50204.4	55311.5	56294.3	56696.1	59123.9	57252.6	56546.3
ENSG00000005889	1231.81	1283.02	1260.86	1124.51	1160.01	1196.86	1598.73	1710.52	1559.81	1609.81	1702.66	1663.05	1683.99	1707.6	1713.44	1608.94	1676.25	1630.33	546.489	527.849	462.448	407.838	434.566	626.221	540.439	526.137	490.055	757.344	1066.3	1358.94	1425.45	1383.6	890.91	585.069	1175.17	940.428	928.183	889.32	1430.22	1281.26	922.973	1344.54	1247.94	1078.59	887.373	1275.46	1190.43	1212.46
ENSG00000005893	8232.92	8245.38	8411.64	7927.66	7919.04	7762.03	12132.6	12356	12379.1	11488	11702.5	12104.8	4163.36	4310.18	4192.04	4101.64	4344.64	4135.72	4406.46	4066.49	3338.79	4318.12	2745.36	5572.69	4690.74	4938.85	3946.48	6843.6	15597.7	22537	12426.4	21127.3	19762.1	11505.7	14201	11953.8	11418	10555.4	3487.53	2774.77	2383.12	3211.61	2704.22	2486.15	1970.76	3382.3	2713.22	2967.68
ENSG00000005961	19.6334	11.2546	18.7892	6.91298	9.36863	16.4706	73.0208	69.5831	64.3474	90.2361	79.3504	65.9941	48.7139	60.7185	46.9831	53.4532	54.3079	48.5306	18.8444	15.3742	14.3173	15.1561	11.0366	11.3036	15.2432	2.73318	18.9393	9.51968	100.823	78.2592	71.7351	63.8215	43.6639	61.7515	79.5157	81.0184	53.5153	73.4108	7.61261	9.69184	7.32518	12.3921	16.7509	9.96853	6.0779	4.45185	10.0277	6.9762
ENSG00000005981	63.9902	59.0865	71.2013	59.9125	56.2118	43.9215	30.0674	38.9971	35.8391	28.8756	32.0778	27.8642	6.71915	7.48585	5.75303	5.34532	4.8634	9.85778	80.6123	71.7465	78.745	27.5566	81.395	66.6914	81.7587	56.0301	79.3084	77.2152	45.9753	22.0104	50.9088	49.9734	53.7401	15.6995	62.8729	42.0475	26.319	29.3643	3.80631	3.87673	6.10432	0	7.32852	6.97797	6.0779	4.45185	4.2976	2.79048
ENSG00000006007	2305.1	2253.73	2376.34	2276.68	2316.61	2478.27	5412.99	5619.41	5636.51	5580.2	5718.29	5683.56	1926.72	1961.29	2021.23	2304.72	2361.18	2286.25	2364.98	2595.69	2465.43	3152.48	2233.53	2605.49	2815.83	2785.11	2485.79	2523.77	5236.35	5490.37	4865.26	6281	6906.45	7260.51	5801.87	6403.53	5819.13	6555.59	1456.86	1420.82	1386.9	1298.07	1424.87	1514.22	1569.62	1600.44	1532.81	1490.12
ENSG00000006015	559.187	607.747	586.422	555.343	536.567	573.176	380.567	360.15	333.955	383.503	379.869	346.836	1108.66	1158.64	1146.77	1014.72	996.997	1027.48	1629	1345.25	1934.26	1336.5	2634.99	1206.1	1664.28	1336.52	1678.5	987.932	533.152	532.326	605.121	340.181	624.729	728.459	501.134	631.738	665.87	804.373	1094.31	1272.54	1455.27	1134.91	1250.04	1379.64	1806.65	1191.98	1336.55	1360.36
ENSG00000006016	23.9963	18.9921	8.90016	23.0433	12.7754	13.1765	90.2022	66.5245	94.4848	101.064	109.74	92.3918	2.51968	4.1588	5.75303	6.2362	2.4317	1.51658	73.2839	88.4019	113.106	74.4029	108.986	25.9983	133.031	53.2969	46.1646	117.409	850.947	912.209	807.599	201.7	297.25	534.831	530.721	279.975	235.993	529.607	126.56	180.268	94.0065	30.9802	460.65	415.688	402.661	139.12	434.057	118.595
ENSG00000006025	1128.55	1121.94	1069.01	1064.6	1092.72	1103.53	351.359	343.328	303.818	316.729	319.09	319.705	865.091	856.714	850.49	871.287	844.61	933.456	1230.12	1231.22	1334.37	868.033	1576.86	1235.49	1298.44	1030.41	1767.28	1188.9	342.798	318.743	373.717	326.332	429.081	431.214	390.182	449.19	479.005	433.124	912.562	901.341	1037.73	956.255	769.494	901.155	967.905	862.547	852.357	943.183
ENSG00000006042	138.888	120.283	142.403	125.202	117.534	117.49	52.4032	60.4073	59.4603	63.1653	62.4673	65.9941	105.827	76.522	99.7192	97.1066	91.594	80.3788	262.775	344.639	383.703	170.851	255.222	273.548	374.15	248.719	333.805	214.722	184.708	189.942	94.8755	91.5176	76.4117	45.0053	71.1943	75.8906	22.8098	116.409	49.482	43.6133	37.8468	21.6861	47.1119	35.8867	51.6621	26.7111	44.4085	33.4858
ENSG00000006047	15.2704	28.1364	27.6894	30.7244	19.5889	29.647	2084.1	1926.92	1947.53	2095.28	1973.63	2026.75	96.5878	105.634	102.596	92.6522	117.532	119.052	31.4074	26.9049	31.498	28.9344	34.4894	12.434	18.0146	8.19953	33.1438	8.46194	869.498	720.637	1034.37	729.732	523.127	706.479	707.32	863.512	693.066	848.419	29.4989	35.8598	20.7547	24.7841	32.4549	28.9087	39.5063	33.3889	24.3531	16.7429
ENSG00000006059	0.727162	0	0	0	0	0	0	0	0	0	0	0	0	0	0	0.890886	0	0	2.09383	1.28119	1.43173	4.13349	1.37958	0	0	4.09977	0	0	0	0	0	0	0	0	0	0	0	0	0	1.93837	1.22086	0	0	0	1.51947	0	0	0
ENSG00000006062	668.989	701.301	703.113	711.269	763.117	668.705	1591.85	1583.59	1515.83	1493.41	1446.88	1357.28	1264.04	1226.02	1228.27	1311.38	1258	1322.46	462.736	411.261	438.109	439.528	499.406	480.404	577.854	578.067	540.954	464.349	1778.52	1646.7	1727.43	1041.61	1240.22	1584.61	1642.09	1701.39	1420.35	1946.44	1098.12	1396.59	1218.42	1206.16	1291.91	1262.02	1261.16	1008.34	1297.87	1208.28
ENSG00000006071	0	1.40682	0	0	0	0	1.71814	1.5293	4.07262	4.5118	7.59738	6.59941	4.19947	0	0	3.56354	0.810566	0.758291	0	20.499	0	1.37783	2.75915	0	1.38574	0	0	0	4.83951	2.4456	6.94211	5.41881	2.51907	5.23318	7.39681	2.0511	0.877299	12.5847	0.951576	7.75347	0	1.03267	7.32852	1.99371	10.6363	0	1.43253	0
ENSG00000006118	4466.95	4582.02	4296.8	5359.1	5562.41	5638.43	3647.6	3369.81	3382.72	3921.66	3837.52	3672.94	2857.32	2710.71	2726.94	2433.9	2443.05	2563.78	4788.58	3178.63	3639.45	3401.86	4781.61	4333.81	4251.45	4768.03	3240.99	3969.71	5571.89	6784.1	6549.88	6174.43	6225.46	6695.33	6689.49	7887.5	5219.05	7294.94	2285.69	1942.24	2698.11	2072.57	2489.6	2443.29	2636.29	2176.96	2369.41	2522.6
ENSG00000006125	11939.3	11745.6	12074.6	11315.8	11763.6	11239.5	26438.7	26593.7	26631.7	25409.6	25476.5	25393.1	20558.1	20369.8	20710.9	20384.4	21199.6	20692.2	5829.21	7999.73	6087.7	7088.94	4298.76	5183.84	6651.56	8992.15	5952.86	7554.4	17552.1	20246.3	24255.7	15781.4	18349.7	18687.7	19388.9	20041.3	24956.5	22570.7	16163.5	16798.9	13063.2	12994.1	15371	14135.4	13891	15954.3	15673.3	14066.8
ENSG00000006128	0	0	0	0	0	0	7.73161	10.7051	11.4033	8.12125	2.53246	8.79922	1.67979	0	1.91768	0.890886	1.62113	0.758291	0	0	0	0	0	0	0	0	0	1.05774	1.61317	3.2608	5.78509	1.80627	7.5572	1.04664	3.69841	6.15329	5.2638	2.09745	62.804	25.1988	56.1597	105.333	46.065	51.8363	50.1426	65.6648	45.841	51.6239
ENSG00000006194	1657.2	1622.77	1607.96	1663.72	1596.93	1695.37	1962.97	2000.32	1909.24	1843.52	1844.47	1806.77	972.598	894.975	989.522	1011.16	931.341	972.129	1900.15	1552.8	1836.91	1731.93	1924.51	1686.5	1933.11	1762.9	1741.23	1715.66	1584.94	1672.79	1715.86	1413.1	1686.94	1991.75	1388.75	1612.16	1662.48	1719.91	898.288	971.122	953.494	920.111	1009.24	1001.84	1042.36	941.567	1047.18	1098.05
ENSG00000006210	15.2704	11.2546	12.8558	16.8984	12.7754	18.6667	2038.57	1917.74	1839.2	1963.54	2022.59	1949.03	1593.28	1573.69	1614.68	1163.5	1236.92	1182.18	1075.18	244.707	270.596	2013.01	160.031	666.914	346.435	593.099	287.641	301.457	2118.09	2538.53	3024.45	3148.33	4137.99	3579.49	2314.28	3819.14	2237.99	3313.97	6619.17	5758.89	8171.24	7879.29	6442.81	8257.93	8012.19	6923.74	6370.47	8750.95
ENSG00000006282	1122.74	1202.83	1122.41	1130.66	1108.05	1094.74	2014.51	1999.56	1852.23	1939.17	1808.18	1899.16	3300.78	3327.87	3357.85	2997.83	3059.08	3183.3	1867.69	1703.98	2017.3	1314.45	2219.74	1731.72	2145.13	1523.75	2380.44	1595.08	3709.48	3056.19	4129.4	4093	3809.67	4657.53	4698.82	5639.49	4619.86	4836.72	4092.73	4543.53	4934.73	4452.88	3937.51	3957.5	5207.24	4843.62	4168.67	4577.78
ENSG00000006283	3.63581	5.62729	5.93344	10.7535	6.81355	10.9804	376.272	327.27	347.802	361.847	371.427	364.434	7.55905	7.48585	5.75303	4.45443	4.8634	3.03316	37.6889	48.6851	64.4277	45.4684	8.27746	45.2145	22.1719	23.232	9.46966	55.0026	344.412	304.885	277.684	264.317	197.327	146.529	303.269	378.428	214.061	234.915	557.624	132.778	429.744	248.874	82.7076	62.8017	158.025	119.087	97.4122	184.172
ENSG00000006327	5077.04	5279.1	5116.6	5606.43	6129.64	5837.17	4072.84	3785.01	4062.85	3984.83	3580.9	3590.08	5199.79	5013.85	5299.5	6118.61	5879.85	6153.53	4444.15	5329.74	4318.09	5220.6	4565.02	3954.01	5233.95	10354.6	4283.84	6185.68	3623.18	3881.17	4426.75	2822.6	4543.56	6269.35	3410.85	3909.39	5697.18	4918.52	8787.81	10230.7	12037.7	9769.08	10790.7	10367.3	13546.1	10816.9	11297	10739.2
ENSG00000006377	0	0	0	0	0	0	69.5845	73.4063	83.896	91.1385	79.3504	88.7254	0	0	0	0	0.810566	0	0	0	0	0	0	0	0	0	0	0	77.4321	38.3144	67.1071	126.439	43.6639	43.9587	88.7617	100.504	38.6012	67.1185	0	0	0	0	0	0.996853	0	0	0	0
ENSG00000006432	3856.14	4025.62	3764.77	4610.19	4468.84	4467.92	1016.28	965.752	987.203	986.281	940.386	937.116	4309.5	4256.12	4381.89	5257.12	5238.69	5138.18	1520.12	1273.5	1267.08	1680.95	1267.83	1596.07	1255.48	1862.66	1271.3	1821.43	700.922	696.181	674.542	741.774	579.386	621.702	665.713	672.76	603.582	631.333	1838.45	1730.96	1546.83	1762.77	1180.94	1253.04	1286.99	1731.77	1492.7	1245.95
ENSG00000006451	2154.58	2168.62	2162.74	2257.47	2238.25	2176.31	2075.51	2241.95	2109.62	1997.83	1993.04	2164.61	1204.41	1247.64	1284.84	1203.59	1286.37	1179.9	1656.22	1459.27	1476.11	1379.21	1249.9	1605.12	1610.23	1817.56	1484.37	1797.1	2004.36	2078.76	2025.94	2069.38	2163.88	1943.6	2075.73	1733.18	1918.65	1689.5	1263.69	1075.79	1078.02	1044.03	1105.56	944.019	999.814	1313.3	1068.67	1109.22
ENSG00000006453	4423.32	4514.49	4490.63	4486.53	4502.9	4445.96	7930.92	7944.71	7724.95	7532.01	7657.31	7675.12	4532.91	4350.94	4403.95	4250.42	4091.74	4167.57	5733.94	4283.01	5755.54	5671.15	5943.21	4641.27	4766.95	5560.65	4960.92	4538.77	5637.22	5196.09	6238.64	4467.5	5609.97	6205.5	5125.99	5674.36	5355.03	6920.54	4653.21	4978.7	5357.15	5235.65	5125.78	5674.09	5350.07	4953.8	4764.6	5380.05
ENSG00000006459	1211.45	1183.84	1217.34	1183.66	1219.62	1135.37	556.676	567.37	549.804	511.639	564.738	572.682	306.561	326.882	299.158	342.991	316.931	312.416	1324.35	667.499	1072.36	799.142	958.805	1351.91	846.688	680.561	987.212	992.163	689.63	652.16	984.623	860.988	621.37	588.209	739.681	591.742	576.386	470.878	1075.28	712.35	723.972	937.667	659.567	691.816	416.336	808.011	557.255	958.53
ENSG00000006468	226.147	206.803	218.548	242.723	241.881	242.667	916.626	1003.22	884.573	913.189	923.503	920.251	1117.9	1168.62	1107.46	1069.06	1206.12	1123.79	131.911	178.085	161.785	46.8462	74.4971	162.772	175.989	148.958	110.085	214.722	414.584	448.36	377.188	1087.98	756.56	449.007	508.531	424.577	736.931	520.168	947.77	646.446	694.671	1072.95	673.177	672.876	483.193	900.387	531.47	899.93
ENSG00000006530	1113.28	1129.68	1149.11	1071.51	1087.61	1033.25	1112.49	1146.21	1204.68	1132.46	1149.74	1186.43	666.876	662.082	700.911	673.51	668.717	690.803	864.75	1040.32	834.697	963.104	798.774	926.897	910.432	1150.67	964.722	1051.4	989.679	996.175	1040.16	1081.35	1056.33	1041.4	1072.54	987.604	1267.7	1159.89	675.619	629	584.793	685.695	734.946	702.781	691.361	731.217	670.425	643.206
ENSG00000006534	1785.18	1862.63	1836.4	1563.1	1608.85	1616.31	774.02	768.473	715.152	775.128	714.153	655.542	5517.27	5427.24	5587.15	5210.79	5108.19	5203.39	1915.85	2654.62	2186.25	1988.21	1667.91	1617.55	1974.68	1459.52	2405.29	1303.14	686.403	1029.6	617.848	1013.92	1529.07	1309.34	846.935	1117.85	964.152	1298.32	5098.55	4626.88	5475.57	5617.74	5584.33	5276.34	5786.16	5394.53	5238.77	5205.64
ENSG00000006555	1538.67	1609.4	1598.07	1381.83	1490.46	1456	6.87255	4.5879	5.70167	5.41417	15.1948	5.13288	1733.54	1671.84	1613.73	1617.85	1481.72	1593.17	1948.31	1897.44	1878.43	2175.59	1666.53	2027.87	1751.58	1519.65	1808.7	1423.72	42.749	10.5976	13.8842	15.0522	43.6639	8.37309	12.9444	15.3832	3.5092	2.09745	3195.39	2830.02	3439.17	3516.25	3153.36	3216.84	3190.9	3076.23	2933.83	3532.75
ENSG00000006576	1465.23	1513.04	1591.15	1359.55	1383.15	1320.94	3280.78	3512.03	3383.53	3362.2	3442.46	3525.55	1489.13	1372.41	1306.9	1330.09	1526.3	1427.1	461.689	668.78	386.566	447.795	282.813	668.044	554.297	672.361	639.202	1290.45	2093.09	2090.99	2206.43	2465.56	1885.1	1249.68	2095.15	1480.89	2018.67	1646.5	1091.46	807.33	698.334	898.425	729.711	578.175	489.271	1119.64	828.004	851.097
ENSG00000006606	3.63581	2.81364	3.95563	3.84055	2.55508	3.29412	4.29534	1.5293	4.07262	1.80472	4.22076	2.93307	10.0787	16.6352	9.58839	36.5263	29.991	32.6065	7.32839	5.12475	10.0221	9.64482	13.7958	13.5644	13.8574	9.56612	5.91854	6.34646	9.67901	8.9672	4.62807	7.82716	3.35876	11.513	0.924601	3.07665	7.89569	14.6822	10.4673	11.6302	9.7669	3.09802	18.8448	28.9087	18.2337	5.56482	24.3531	9.76668
ENSG00000006607	1372.88	1366.02	1328.1	1296.57	1229.85	1227.61	2482.71	2382.65	2422.39	2482.4	2547.65	2490.91	1620.16	1602.8	1601.26	1677.54	1643.02	1608.33	1557.81	1501.55	1519.06	1566.59	1473.39	1433.3	1263.8	1316.02	1502.12	1463.92	1964.03	2340.44	2266.6	2174.15	1828	1677.76	2052.61	1971.1	1900.23	1950.63	2262.85	2259.17	1666.48	2087.03	2042.56	1889.04	1733.72	2169.17	1998.38	2037.05
ENSG00000006611	0	0.703411	1.97781	1.53622	0.851693	1.09804	5.15441	8.41114	15.476	7.21889	10.974	3.66634	80.6298	76.522	88.2132	65.0347	57.5502	63.6964	98.4098	257.519	158.922	8.26698	51.0443	41.8234	42.958	19.1322	131.392	11.6352	14.5185	18.7496	8.09913	13.8481	10.916	7.32645	12.0198	19.4854	1.7546	17.8283	1876.51	1746.47	2060.82	1995.12	2170.29	1837.2	2341.51	2072.34	1592.98	2203.09
ENSG00000006625	823.874	844.093	755.525	768.878	804.85	833.411	446.715	432.791	478.94	466.521	423.765	413.563	216.693	204.613	233.957	227.176	205.073	227.487	1131.71	1272.22	979.301	1512.86	1071.93	1275.05	1017.13	1553.81	1206.2	884.273	450.074	412.491	423.469	329.343	466.028	551.577	400.352	474.829	578.14	556.873	246.458	327.584	346.725	295.344	323.502	332.949	393.544	377.295	343.808	337.648
ENSG00000006634	1092.2	988.996	1091.75	1084.57	1093.57	1069.49	1201.84	1428.36	1352.11	1305.72	1310.13	1307.42	872.65	909.114	811.178	879.305	895.676	934.972	369.56	668.78	320.707	529.087	321.441	465.709	455.909	844.552	550.424	758.401	923.539	946.448	1026.28	939.862	989.994	833.122	952.339	879.921	1219.45	964.828	452.95	609.617	349.167	402.742	454.368	401.732	364.674	511.963	477.033	418.572
ENSG00000006638	16.7247	21.1023	12.8558	22.2752	15.3305	26.3529	217.344	212.572	234.583	295.974	249.869	224.38	9.23884	7.48585	11.5061	5.34532	8.91623	3.03316	4.18765	2.56237	11.4538	5.51132	2.75915	4.52145	8.31445	15.0325	2.36741	3.17323	304.082	316.298	269.585	190.26	181.373	191.534	258.888	273.822	214.061	288.4	0.951576	6.78429	3.66259	4.13069	9.42238	6.97797	10.6363	4.45185	4.2976	6.9762
ENSG00000006652	1932.8	1823.24	1928.37	2066.21	2048.32	2035.76	2233.58	2318.42	2331.98	1921.13	1879.08	1960.03	794.54	808.471	787.207	1009.37	953.226	973.645	994.567	808.429	807.494	958.97	1065.03	948.374	688.714	899.215	746.919	870.522	1639.79	1693.17	1580.49	1697.29	1720.52	1723.81	1490.46	1433.72	1547.56	1591.97	836.436	627.062	765.481	627.865	647.004	624.03	692.88	604.339	709.104	595.768
ENSG00000006695	825.328	747.726	759.48	800.37	743.528	762.039	655.469	666.774	641.845	640.676	660.128	635.01	260.367	291.116	294.364	296.665	282.077	304.833	505.659	648.281	476.765	726.117	470.435	521.097	540.439	606.765	531.485	533.102	358.93	397.003	327.436	408.217	361.066	440.634	399.428	416.373	328.11	404.808	242.652	227.758	217.314	264.364	291.047	236.254	240.077	263.772	239.233	270.677
ENSG00000006704	1314.71	1344.22	1334.04	1375.68	1359.3	1508.7	2570.33	2553.93	2449.27	2412.01	2339.99	2384.59	1043.15	1009.76	1054.72	985.32	938.636	1025.97	2043.57	1891.03	2140.43	2360.22	2556.35	2197.43	1877.68	1499.15	1878.54	1473.44	1772.07	1698.88	1685.78	1794.83	1605.49	1918.48	1715.14	1971.1	1824.78	1806.95	985.833	993.413	1085.35	1103.93	1090.9	1195.23	1034.76	1036.17	1032.86	1229.21
ENSG00000006712	2406.18	2446.46	2488.09	2383.44	2352.38	2409.1	46812.3	46925.8	45685	45260.6	46168.4	45749.3	2211.44	2224.13	2182.32	2335.9	2390.36	2370.42	3106.19	3427.18	3852.78	3592	4145.63	2654.09	3812.17	2550.05	3355.81	2590.41	30928.5	31575.2	30114.9	31915	35654.9	36586.2	31982.9	34819.4	34849.8	35242.4	2057.31	2049.82	2284.23	2125.24	2060.36	2228.96	2552.72	2017.8	2165.99	2011.94
ENSG00000006715	2112.4	2143.29	2090.55	1901.84	1917.16	1821.65	3911.34	4045.76	4131.27	3872.03	3915.18	4037.37	1971.23	1999.55	2013.56	1806.72	1856.2	1856.3	1570.37	1647.61	1423.14	1457.74	1146.43	1619.81	1496.6	1270.93	1389.67	1673.35	3060.99	2946.13	2666.93	3911.17	2982.58	2107.92	3105.74	2615.15	2486.27	2395.29	2520.73	1873.43	1847.17	2079.8	2049.89	2002.68	1726.12	2527.54	1992.65	2177.97
ENSG00000006740	26.905	23.2126	25.7116	22.2752	25.5508	21.9608	50.685	73.4063	55.3876	75.7983	63.3115	74.0601	50.3937	37.4292	43.1477	42.7625	45.3917	34.8814	31.4074	28.1861	34.3615	15.1561	40.0077	33.9109	13.8574	4.09977	30.7764	17.9816	112.115	81.52	57.8509	40.34	55.4195	34.539	43.4563	41.022	14.0368	45.0952	42.8209	15.5069	42.7302	36.1435	29.3141	31.8993	31.909	33.3889	38.6784	26.5096
ENSG00000006744	2108.04	2122.19	2147.91	2280.52	2283.39	2229.02	2370.17	2356.65	2363.75	2393.96	2323.95	2434.45	1225.41	1221.86	1183.21	1333.66	1265.29	1298.95	2168.16	2425.29	2031.62	2832.82	2170.07	2209.86	2332.2	2999.66	2209.98	2303.76	2048.72	1879.85	1794.54	1858.05	1941.36	2486.81	2045.22	2179.29	1962.52	2279.93	1511.1	1589.46	1493.12	1465.36	1548.41	1545.12	1916.06	1597.1	1562.89	1536.16
ENSG00000006747	34.9038	18.2887	23.7338	31.4925	24.6991	31.8431	59.2757	64.2305	39.9117	50.5322	38.831	42.5295	370.393	376.788	385.453	345.664	365.565	310.141	168.553	207.552	200.442	70.2694	100.709	155.99	156.589	47.8306	187.026	105.774	24.1975	14.6736	6.94211	7.82716	14.2747	4.18654	15.7182	14.3577	11.4049	11.536	341.616	374.105	303.995	365.566	372.708	398.741	367.713	526.432	376.756	385.086
ENSG00000006756	996.211	978.445	964.184	804.979	867.876	821.333	527.468	485.552	499.303	564.878	592.595	556.55	2471.81	2457.85	2543.8	2153.27	2110.71	2016.29	2162.92	1755.23	2369.51	1022.35	2066.6	2041.44	2438.91	1527.85	1951.93	1793.93	1075.18	1116.01	1155.86	1931.5	952.208	743.111	1193.66	1371.16	886.072	1196.6	2452.21	2814.51	2554.05	2965.84	3006.79	3079.28	3289.66	2910.4	2643.02	2871.41
ENSG00000006757	262.505	232.126	266.016	263.462	238.474	260.235	32.6446	33.6446	35.8391	44.2157	26.1687	24.9311	404.829	398.413	389.289	376.845	389.072	367.771	382.123	304.923	443.835	249.387	445.603	383.193	509.953	444.141	375.235	379.73	70.1729	59.5096	63.636	105.968	101.602	37.6789	78.5911	95.376	57.9017	52.4363	407.275	461.331	461.486	510.14	537.076	462.54	499.907	529.771	454.113	537.168
ENSG00000006788	0	0	0	0	0	0	0	0.764649	0	0	0	0	0	0	0	0	0	0	18.8444	3793.6	0	8.26698	19.3141	2.26073	33.2578	43.7308	20.123	30.6745	0	210.322	1.15702	0	1.67938	8.37309	0	9.22994	3.5092	805.421	0	0.969184	4.88345	1.03267	1715.92	0	82.0516	1.11296	1866.59	8.37144
ENSG00000006831	6868.04	6891.32	6958.94	6876.88	6866.35	6956.07	5467.11	5641.58	5514.33	5402.44	5406.8	5414.45	2554.96	2624.21	2468.05	2567.53	2590.57	2552.41	3722.82	4004.99	3390.33	3684.32	2414.26	3699.68	3877.3	5056.38	3462.34	4330.4	3334.42	3648.02	3435.19	3285	3364.64	3015.36	3195.42	3240.73	3412.69	3481.77	2278.07	2321.2	2209.76	2178.94	2468.66	2276.81	2297.44	2396.21	2346.49	2297.96
ENSG00000006837	10.1803	9.14434	11.8669	8.4492	7.66524	10.9804	24.0539	25.9981	22.8067	17.1449	22.7921	19.7982	26.8766	18.2987	22.0533	19.5995	15.4008	25.0236	25.1259	14.0931	25.7711	16.534	34.4894	14.6947	15.2432	15.0325	13.0208	17.9816	25.8107	16.304	32.3965	23.4815	16.7938	12.5596	18.492	33.8431	20.1779	10.4873	14.2736	31.9831	29.3007	26.8495	26.1733	29.9056	37.9868	12.2426	20.0555	25.1143
ENSG00000007001	1.45432	2.11023	1.97781	2.30433	1.70339	3.29412	0.859068	0	0.814524	0	2.53246	0	0.839894	0	0	0	0	0.758291	7.32839	6.40594	0	4.13349	6.89788	3.39109	6.92871	2.73318	13.0208	1.05774	1.61317	3.2608	5.78509	4.21463	1.67938	2.09327	3.69841	4.1022	1.7546	0	1.90315	0.969184	0	0	2.09386	0.996853	3.03895	0	0	1.39524
ENSG00000007038	437.024	422.75	444.019	426.301	491.427	430.431	0.859068	0.764649	1.62905	0.902361	2.53246	1.46654	682.834	627.148	586.809	562.149	542.269	583.884	436.563	581.659	522.58	326.546	405.595	189.901	511.339	807.654	453.36	226.357	2.41975	0	0	0.602089	0	1.04664	0	0	0	0	353.035	433.225	492.008	381.056	377.942	439.612	519.66	412.909	432.625	392.063
ENSG00000007047	2592.33	2723.61	2739.27	2646.14	2729.68	2695.68	1183.8	1167.62	1127.3	1162.24	1160.71	1192.29	1498.37	1476.38	1371.14	1410.27	1416.06	1515.82	2028.92	1898.72	2422.48	2769.44	2479.1	2111.52	2398.72	1678.17	2282.19	1883.84	1144.54	1129.87	1114.21	879.051	1084.88	1027.8	945.867	989.655	1015.91	979.51	1297.95	1177.56	1532.18	1253.66	1238.52	1284.94	1388.8	1185.31	1158.92	1360.36
ENSG00000007062	0.727162	0.703411	0	0.768109	5.11016	2.19608	6.01348	4.5879	8.14524	11.7307	6.75322	8.06595	16562.7	16594.5	16160.3	11961.9	12151.2	12000	26.1728	76.8712	17.1807	4.13349	4.13873	16.9554	2.77148	0	9.46966	3.17323	30.6502	4.8912	16.1983	19.2669	96.5643	1.04664	1.8492	10.2555	1.7546	1.04873	23818	16709.7	21621.5	37539.7	24678.3	26743.6	19446.2	25535.8	22648.3	28527.1
ENSG00000007080	1463.78	1494.04	1472.48	1556.19	1573.08	1600.94	2170.01	2017.14	2084.37	2056.48	2172.01	2006.22	1857.01	1873.13	1814.12	2056.17	2019.12	1997.34	2328.33	2498.31	2445.39	3233.77	2966.09	1971.35	2522.05	3389.14	2168.55	1957.88	1735.77	1896.16	1787.59	1174.07	1954.8	2639.62	1449.77	1740.36	2048.49	2169.81	1880.32	2243.66	2582.13	2074.64	2396.43	2473.19	3206.09	2258.2	2574.26	2339.82
ENSG00000007129	0	0	0	0	0	0	0	0	0	0	0	0	0	1.66352	0.958839	0.890886	0	0	0	0	0	0	0	0	0	0	0	0	0.806585	0	0	0	1.67938	0	0	0	0	0	0.951576	0	0	0	0	0	0	0	0	2.79048
ENSG00000007168	5777.3	5767.27	5810.82	5541.14	5552.19	5335.37	6467.92	6270.89	6393.2	6055.74	6053.42	6291.44	2988.34	3044.24	2915.83	2996.94	3060.7	3051.36	3961.52	4569.99	3355.97	4910.59	2614.3	4601.71	3505.93	3773.15	3786.68	4658.3	4808.86	4987.4	4982.12	5544.64	4525.09	4265.04	5054.8	4512.41	4760.23	4468.62	4343.95	3612.15	3556.37	3744.47	3756.39	3620.57	3522.14	3939.89	3773.29	3655.53
ENSG00000007171	1.45432	1.40682	1.97781	0	0.851693	2.19608	2.5772	0	0.814524	5.41417	3.37661	0.733268	0	3.32704	0	0	0	0	35.595	55.091	28.6345	1.37783	55.183	36.1716	11.0859	8.19953	33.1438	3.17323	210.519	12.228	13.8842	4.21463	15.1144	6.27982	7.39681	10.2555	6.14109	8.38981	22.8378	7.75347	12.2086	8.26138	2.09386	7.97482	4.55842	3.33889	2.86507	4.18572
ENSG00000007174	0	0	0	0	0.851693	0	0	0	0	0	0	0	0	0	0	0	0	0	1.04691	0	1.43173	2.75566	0	0	0	0	0	0	0.806585	0.8152	0	0.602089	0.839689	4.18654	2.7738	0	0	2.09745	1.90315	0	1.22086	1.03267	0	0	1.51947	0	1.43253	0
ENSG00000007202	6383.02	6266.69	6545.57	6631.86	6752.22	6767.21	14751.9	14370.8	14081.5	14369.2	14695	14427	5573.54	5697.56	5774.13	5812.14	5708.82	5891.92	5889.93	7816.52	5205.76	7590.47	4731.95	6385.42	5411.32	6070.39	4897	6058.75	13850.7	15178.2	15143.1	11130.2	12843.9	11491	13800.6	12695.3	12371.7	15009.4	7323.33	6686.4	6578.01	7235.94	7268.84	6531.38	7124.81	7305.49	7218.53	6835.28
ENSG00000007216	0	0	0	0	0	0	0	0	0.814524	0	0	0	0	0	0.958839	0	0	0	7.32839	12.8119	7.15864	1.37783	4.13873	12.434	0	2.73318	8.28595	0	0	0	0	0.602089	0	0	0	0	0	0	9.51576	3.87673	34.1842	44.4049	11.5162	19.9371	16.7142	15.5815	4.2976	32.0905
ENSG00000007237	76.352	78.0786	75.1569	70.6661	63.0253	50.5098	0	0.764649	0	0.902361	0	0.733268	175.538	150.549	170.673	146.105	121.585	130.426	674.212	310.047	472.47	799.142	358.69	819.513	343.664	327.981	307.764	352.228	25.0041	35.8688	34.7106	42.1463	38.6257	15.6995	33.2856	35.8942	22.8098	34.608	533.834	441.948	669.033	852.988	667.942	583.159	636.66	484.139	573.013	595.768
ENSG00000007255	477.018	490.277	476.653	452.416	443.732	517.176	289.506	247.746	260.648	256.271	270.129	260.31	781.942	772.706	773.783	719.836	699.519	696.869	918.143	649.562	1244.17	599.356	1215.41	716.65	1136.31	355.313	970.64	592.336	325.86	277.983	325.122	241.438	301.449	303.524	289.4	347.661	262.312	391.175	578.559	679.398	924.193	796.191	817.653	783.526	934.476	713.409	651.802	774.359
ENSG00000007264	5.09013	0.703411	0	0.768109	0	1.09804	6.01348	6.11719	6.51619	4.5118	5.06492	2.93307	0	0	0	0.890886	0	0	1.04691	14.0931	1.43173	4.13349	2.75915	0	5.54297	5.46635	0	10.5774	18.5514	28.532	6.94211	6.02089	20.1525	23.026	9.24601	10.2555	8.77299	11.536	5.70946	1.93837	4.88345	2.06535	2.09386	2.99056	3.03895	2.22593	0	2.79048
ENSG00000007306	439.206	422.047	446.986	485.445	478.652	469.961	0	0	0	0	0	0	45.3543	49.0739	39.3124	25.8357	32.4227	18.199	976.77	103.776	532.603	1106.4	266.258	499.62	192.618	38.2645	153.882	104.717	0	0	0	0.602089	0	0	0	0	0	0	592.832	147.316	494.45	824.073	234.513	261.175	308.453	191.43	80.2218	759.011
ENSG00000007312	2.90865	2.81364	3.95563	3.84055	0	1.09804	0.859068	0	0	0.902361	0	2.1998	9.23884	12.4764	19.1768	5.34532	12.9691	10.6161	0	2.56237	1.43173	1.37783	0	0	0	1.36659	1.18371	0	0.806585	1.6304	1.15702	1.80627	0	0	0.924601	0	0	0	3.80631	10.661	7.32518	1.03267	6.28159	7.97482	1.51947	4.45185	7.16266	6.9762
ENSG00000007314	0.727162	1.40682	1.97781	1.53622	2.55508	3.29412	6.01348	3.82325	6.51619	3.60944	8.44153	3.66634	15.1181	16.6352	23.0121	19.5995	17.8325	30.3316	2.09383	377.95	0	0	0	0	4.15722	1.36659	4.73483	2.11549	2.41975	61.9552	5.78509	7.22507	2.51907	4.18654	4.62301	3.07665	4.3865	125.847	8.56419	19.3837	7.32518	1.03267	389.458	13.9559	18.2337	8.90371	338.078	4.18572
ENSG00000007341	604.271	591.569	625.978	622.937	598.74	614.902	484.514	491.669	481.384	511.639	500.583	525.753	240.21	223.744	252.175	239.648	239.928	235.828	629.195	658.53	601.325	559.399	660.817	568.572	568.154	594.466	613.16	617.722	405.712	435.317	423.469	450.363	396.333	387.255	440.11	430.731	458.827	427.88	353.035	338.245	357.713	341.815	332.924	331.952	325.167	346.132	393.946	337.648
ENSG00000007350	0.727162	2.11023	0	0.768109	1.70339	1.09804	1.71814	0.764649	0.814524	0.902361	0	0	0.839894	0	0	0	0	1.51658	1.04691	0	0	1.37783	0	1.13036	0	0	0	0	0	0	1.15702	1.80627	1.67938	2.09327	3.69841	0	2.6319	0	0	0	0	0	0	0	0	0	0	0
ENSG00000007372	7.99878	12.6614	12.8558	14.5941	19.5889	18.6667	18.8995	26.7627	20.3631	19.8519	27.857	24.9311	77.2703	58.2233	77.6659	89.9795	94.0257	70.521	13.6099	15.3742	11.4538	1.37783	6.89788	20.3465	6.92871	1.36659	10.6534	3.17323	12.0988	17.9344	5.78509	3.61254	7.5572	2.09327	0.924601	2.0511	3.5092	2.09745	51.3851	50.3976	52.4971	55.7643	39.7834	43.8615	57.74	38.9537	48.7061	43.2525
ENSG00000007376	1382.33	1369.54	1479.4	1328.83	1533.05	1382.43	1518.83	1460.48	1506.06	1649.52	1586.16	1490.73	576.167	580.569	584.892	593.33	558.48	613.457	2326.24	2685.37	2539.88	3056.03	2894.35	2647.31	2806.13	3991.8	2806.57	2310.11	1276.02	1328.78	1176.69	884.469	1540.83	1920.58	1151.13	1486.02	1640.55	1821.64	727.956	857.728	904.66	867.445	851.155	741.658	1078.83	783.526	800.786	922.254
ENSG00000007384	3121.7	3256.79	3011.22	3144.64	3079.72	3346.82	987.928	937.46	871.541	998.011	938.698	885.788	1327.87	1233.5	1141.02	1277.53	1196.4	1329.28	4202.31	3844.84	4316.66	5188.91	5864.58	4235.47	4024.19	4032.8	4638.95	3526.51	1858.37	1780.4	1688.09	1541.95	1902.74	2203.17	1641.17	1777.28	2005.51	1772.35	2528.34	2193.26	2848.27	2629.18	2749.24	2555.93	2882.44	2633.27	2326.43	2729.09
ENSG00000007392	1100.2	1162.03	1102.63	1092.25	1068.88	1093.65	1216.44	1298.37	1172.91	1266.91	1267.92	1239.96	913.805	843.405	826.519	839.215	798.408	910.707	2330.43	1381.12	2678.76	1835.27	3985.59	2299.16	2143.74	1667.24	2709.51	1695.56	1580.1	1581.49	1588.59	1176.48	1644.95	1406.68	1348.07	1572.17	1448.42	1583.58	861.177	909.094	1009.65	810.648	796.715	913.117	1109.22	860.321	976.987	816.216
ENSG00000007402	7.27162	2.81364	8.90016	9.98542	8.51693	6.58823	76.4571	71.1124	46.4279	79.4078	82.727	72.5935	10.9186	8.31761	12.4649	9.79975	5.67396	15.1658	18.8444	43.5604	38.6566	13.7783	22.0732	24.868	16.6289	9.56612	24.8579	11.6352	114.535	95.3784	28.9255	90.3134	56.2592	49.1919	85.0633	58.4563	20.1779	44.0465	9.51576	5.8151	6.10432	8.26138	3.14079	3.98741	4.55842	3.33889	7.16266	5.58096
ENSG00000007516	236.328	248.304	225.471	204.317	195.889	170.196	451.87	406.029	386.084	374.48	396.752	371.034	2071.18	1999.55	1961.78	1794.24	1608.97	1810.04	961.066	315.172	1288.55	643.447	1466.49	549.356	881.332	527.503	886.597	542.622	731.572	437.763	680.327	946.485	831.293	717.992	674.959	872.742	701.839	621.894	955.383	940.108	1390.56	1433.35	1364.15	1504.25	1293.07	951.584	1244.87	1005.97
ENSG00000007520	1409.24	1392.75	1338.98	1384.9	1529.64	1488.94	2334.95	1994.97	2118.58	2147.62	2141.62	2153.61	1481.57	1519.63	1403.74	1482.43	1392.55	1497.62	2667.53	2618.75	3061.03	3466.62	3225.45	2434.8	3131.78	3516.23	2722.53	2331.26	2214.88	2444.79	2370.73	1652.13	2670.21	3779.4	2002.69	2449.01	2688.04	2923.85	1593.89	2028.5	2201.22	1824.73	2236.25	2223.98	2800.39	1981.07	2274.86	2150.07
ENSG00000007541	690.076	742.098	661.579	695.139	744.38	707.137	980.197	932.872	935.888	993.499	980.906	931.984	923.884	908.283	834.19	891.777	850.284	970.612	1526.4	1391.37	1845.5	1740.2	2207.32	1436.69	1560.34	1481.38	1660.74	1187.85	922.733	919.546	845.78	821.852	1079.84	1229.8	793.308	1018.37	973.802	1077.04	1223.73	1368.49	1628.63	1417.86	1366.25	1452.41	1761.07	1315.52	1425.37	1466.4
ENSG00000007545	1186.73	1172.59	1139.22	1183.66	1124.24	1169.41	787.766	799.058	759.951	819.344	765.647	729.602	660.157	696.184	635.71	727.854	656.559	733.267	839.624	759.744	879.081	932.791	1121.6	922.376	855.003	707.893	897.25	820.808	708.988	719.822	757.847	594.864	747.324	757.764	627.804	718.91	733.422	690.062	456.757	531.113	482.241	521.5	440.758	509.392	463.44	480.8	517.144	463.22
ENSG00000007866	2913.01	2979.65	2939.03	2715.27	2827.62	2843.92	639.147	613.249	632.071	643.383	702.335	688.539	2601.99	2625.87	2584.07	2415.19	2241.22	2280.18	3579.4	3046.66	3532.07	3969.53	4214.6	3656.72	3925.81	3028.36	3513.24	2978.6	895.309	943.187	760.161	914.574	1202.44	1149.21	867.276	916.841	987.839	845.273	2382.75	2484.99	2828.74	2773.76	2543	2571.88	2589.18	2450.75	2453.93	2892.33
ENSG00000007908	0.727162	0	0	0	0	0	0	0	0	2.70708	0.844153	0	0	0	0	0	0	0	0	0	0	0	0	2.26073	0	0	0	0	0	1.6304	0	1.80627	1.67938	0	1.8492	2.0511	1.7546	3.14618	0	0	0	0	0	0	0	0	0	1.39524
ENSG00000007923	3200.97	3310.25	3333.6	3362.78	3457.88	3349.02	3397.61	3367.52	3428.33	3535.45	3538.69	3398.7	2616.27	2547.68	2447.92	2549.72	2525.72	2597.9	2719.88	3693.66	2648.7	3447.33	3102.67	2603.23	2783.95	3706.19	2837.35	2698.3	2285.86	2489.62	2265.44	2142.23	2166.4	2647.99	2308.73	2475.67	2382.74	2605.03	2448.41	2681.73	2665.14	2660.16	2564.98	2529.02	3046.55	2549.8	2816.36	2510.04
ENSG00000007933	1.45432	2.11023	2.96672	0.768109	5.96185	0	0	0	0.814524	0.902361	0	0	0	0	0	0	1.62113	0.758291	113.067	106.339	124.56	19.2896	45.526	83.6468	121.945	25.9652	202.414	44.4252	0.806585	0	0	3.61254	0.839689	0	0	0	0	0	0	0.969184	0	0	0	0	3.03895	0	0	0
ENSG00000007944	1017.3	1065.67	1090.76	931.717	855.1	846.588	377.99	396.088	351.874	429.524	408.57	395.965	1001.99	1042.2	1092.12	980.866	965.384	961.513	739.121	392.043	658.595	370.636	587.699	710.998	764.929	288.35	597.772	513.005	300.049	294.287	244.131	284.186	412.288	220.84	225.603	252.285	196.515	271.62	673.716	462.301	726.414	831.301	540.217	530.326	519.66	583.193	459.843	789.706
ENSG00000007952	23.2692	26.7296	25.7116	22.2752	17.0339	17.5686	0	0.764649	0	0	0	1.46654	0.839894	0.831761	0.958839	0	0	0	29.3136	21.7802	38.6566	13.7783	37.2485	71.2129	18.0146	13.6659	29.5927	14.8084	0	0	0	0	0	1.04664	0	1.02555	0	1.04873	2.85473	0.969184	0	2.06535	0	0.996853	0	1.11296	1.43253	1.39524
ENSG00000007968	927.858	918.655	896.938	920.963	1001.59	978.352	666.637	631.6	639.401	667.747	621.296	662.141	288.924	327.714	242.586	322.501	301.531	281.326	889.876	1595.08	737.34	1335.12	820.848	804.818	755.229	1135.63	1026.27	853.598	309.728	397.818	293.883	273.951	261.143	280.498	295.872	317.92	259.681	276.864	337.81	471.992	328.412	315.998	447.04	467.524	486.232	417.361	484.196	351.601
ENSG00000008018	4601.48	4137.46	4454.04	4385.14	4522.49	4648	6488.54	6862.73	6982.92	6412.18	6688.22	6606.01	6929.13	6839.57	7088.7	7127.09	7052.74	7064.99	6023.94	6270.13	6140.68	6785.82	6918.57	5867.71	7081.14	8302.02	6148.18	5336.31	5772.73	6171.07	5922.78	6288.22	6557.13	7722.08	6487	7096.8	6756.96	7098.83	6549.7	8028.72	7863.58	7021.14	8108.48	7866.16	9268.79	7696.14	8047.97	8028.22
ENSG00000008056	56.7186	59.7899	61.3122	89.1007	79.2075	74.6666	69.5845	61.9366	66.791	71.2865	64.9998	72.5935	5.03937	2.49528	3.83536	1.78177	0.810566	5.30803	26.1728	19.2178	24.3394	45.4684	27.5915	62.17	31.8721	20.4988	31.9601	9.51968	54.8477	46.4664	49.7518	57.8006	53.7401	41.8654	40.6825	46.1497	17.546	25.1694	13.3221	4.84592	2.44173	4.13069	1.04693	7.97482	0	6.67778	1.43253	4.18572
ENSG00000008083	1993.15	2035.67	1957.05	2086.19	2084.95	2086.27	629.697	606.367	570.167	649.7	663.504	678.273	1502.57	1467.23	1424.83	1630.32	1599.25	1654.59	1518.02	1459.27	1294.28	1657.53	1190.57	1654.85	1209.75	1220.36	1368.37	1511.51	625.91	647.269	629.418	1053.66	600.378	507.618	742.455	718.91	508.834	497.096	935.4	690.059	830.187	812.713	752.744	771.564	650.335	720.087	690.481	722.735
ENSG00000008086	458.112	459.327	380.729	375.605	400.296	410.666	117.692	119.285	122.993	122.721	121.558	138.588	522.414	553.953	580.097	576.403	576.313	561.893	269.057	170.398	223.349	148.806	191.761	272.417	174.603	94.2946	189.393	181.932	136.313	92.9328	84.4623	91.5176	76.4117	43.9587	85.9879	82.0439	70.1839	39.8516	637.556	477.808	450.498	696.021	518.231	478.489	346.44	619.921	471.303	595.768
ENSG00000008118	0.727162	0	0	0	0.851693	0	0	0	0	0	0	0	0	0	0	0	0	0.758291	0	1.28119	1.43173	0	0	0	0	1.36659	0	0	0	1.6304	1.15702	0	0.839689	1.04664	0.924601	0	3.5092	3.14618	4.75788	0	3.66259	1.03267	3.14079	1.99371	3.03895	1.11296	0	2.79048
ENSG00000008128	58.9001	52.0524	60.3233	46.8547	49.3982	45.0196	48.9669	51.2315	30.1374	55.044	47.2726	41.063	41.9947	34.1022	37.3947	29.3992	38.0966	49.2889	126.676	71.7465	130.287	125.383	212.455	89.2987	84.5302	68.3294	120.738	52.8871	47.5885	31.7928	34.7106	38.5337	31.9082	42.9121	24.0396	37.9453	40.3558	36.7054	27.5957	24.2296	45.1719	33.0455	25.1263	39.8741	25.8311	30.05	38.6784	22.3239
ENSG00000008130	2423.63	2517.51	2459.41	2459.49	2518.46	2533.17	2262.79	2188.43	2187.81	2294.7	2233.63	2194.67	2687.66	2601.75	2519.83	2551.5	2565.44	2610.79	3274.74	3532.23	3081.08	3112.52	3419.97	2872.25	3074.96	2703.11	3308.46	2753.3	2679.47	2399.13	2559.32	2530.58	2515.71	2972.45	2653.61	2840.77	2633.65	2864.07	3646.44	3562.72	3988.56	4207.11	3767.91	3808.97	4183.11	3618.24	3723.15	3860.63
ENSG00000008196	0	0	0	0	0	0	0	0.764649	1.62905	0	0.844153	1.46654	0	0	0	0	0	0	0	0	1.43173	44.0906	0	11.3036	0	0	0	0	50.0082	13.0432	3.47106	63.8215	25.1907	10.4664	2.7738	10.2555	6.14109	8.38981	0	3.87673	20.7547	0	0	2.99056	12.1558	0	0	0
ENSG00000008226	12.3617	8.44093	14.8336	12.2898	11.9237	13.1765	3.43627	2.29395	1.62905	4.5118	7.59738	0.733268	22.6771	23.2893	25.8886	17.8177	19.4536	34.1231	36.642	30.7485	42.9518	26.1788	49.6647	31.6502	24.9433	21.8654	44.9809	17.9816	3.22634	6.5216	1.15702	4.21463	4.19845	5.23318	2.7738	10.2555	4.3865	6.29236	49.482	68.812	65.9266	74.3524	69.0975	54.8269	71.4153	64.5519	80.2218	61.3906
ENSG00000008256	1947.34	1925.24	1920.46	2399.57	2419.66	2360.78	2681.15	2671.68	2671.64	2565.41	2469.99	2526.11	1007.03	989.795	1041.3	1113.61	1057.79	1123.79	910.814	812.273	966.416	716.472	776.701	1078.37	982.491	1101.47	955.252	1408.91	2377.81	2261.37	2366.1	1932.11	2163.04	1999.07	2092.37	2040.84	1931.81	1909.73	599.493	557.281	562.818	616.506	586.281	599.108	547.011	745.685	620.287	586.001
ENSG00000008277	0	0	0.988907	0	1.70339	0	462.179	465.671	452.061	410.574	427.985	478.091	102.467	112.288	107.39	108.688	98.0785	112.227	1.04691	1.28119	2.86345	1.37783	0	0	1.38574	0	0	2.11549	417.004	297.548	485.948	279.972	251.067	123.503	328.233	250.234	183.356	297.838	63.7556	31.9831	61.0432	41.3069	37.6895	52.8332	31.909	41.1796	48.7061	50.2287
ENSG00000008282	7839.53	7686.17	7971.58	7416.1	7437.84	7382.11	3726.64	3954	3928.45	3653.66	3664.47	3839.39	4933.54	5072.08	4965.83	4997.87	5095.22	4894.77	7905.24	7699.93	5573.71	11379.5	3797.97	9233.93	7891.8	10418.9	6867.87	12157.7	3094.06	3236.35	3240.81	4144.78	3673.64	1849.41	3223.16	2650.02	2922.28	2570.43	5143.27	4754.82	4336.51	5292.45	4549.96	4224.66	3221.28	5508.06	4284.7	5017.29
ENSG00000008283	2304.38	2361.35	2391.18	2344.27	2424.77	2263.06	1421.76	1401.6	1377.36	1385.12	1364.15	1368.28	5561.78	5619.38	5598.66	5146.65	5083.87	5209.46	3418.17	3445.11	3464.78	3808.32	3541.37	3626.2	3647.27	3859.25	3313.2	3737	1857.56	1839.09	1469.41	1890.56	2324.26	1743.7	1651.34	1849.06	1312.44	1590.92	8276.81	9123.9	9638.71	10457.9	10448.4	10275.6	10789.8	9567.03	9878.74	10573.1
ENSG00000008294	4757.82	4923.17	4764.55	5001.16	5025.84	4974.11	9391.33	9715.63	9591.02	8973.08	8959.84	8962.73	3786.24	3744.59	3738.51	4071.35	4173.61	4008.32	2076.03	2298.45	1696.6	3394.98	1178.16	2767.13	1707.23	2474.89	2014.67	3133.03	7285.07	7366.15	8882.43	7090.21	6720.87	5684.28	7836	6096.89	7478.1	6470.64	4606.58	2852.31	2960.59	3240.53	3169.06	2748.32	2276.17	3975.5	2943.85	3478.34
ENSG00000008300	1823.72	1858.41	1761.24	1887.24	1885.65	1929.25	1377.95	1325.9	1385.51	1232.63	1225.71	1100.64	258.687	274.481	283.816	228.067	288.562	244.17	1400.77	1311.94	1527.65	1789.8	1763.1	1477.38	1338.63	1336.52	1435.84	1475.55	1422.82	1332.85	1101.48	1745.46	1649.15	1462.15	1435.91	1398.85	1372.1	1130.53	247.41	200.621	235.627	276.756	177.978	216.317	196.012	250.417	196.257	223.239
ENSG00000008311	693.712	690.046	741.68	794.993	821.884	800.47	3.43627	6.11719	3.2581	6.31653	5.06492	4.39961	564.409	593.877	565.715	575.513	557.67	549.761	119.348	97.3702	115.97	57.8689	115.884	117.558	117.788	109.327	146.78	177.701	12.0988	6.5216	4.62807	25.8898	3.35876	4.18654	12.0198	7.17884	2.6319	5.24363	161.768	151.193	142.841	209.633	190.541	223.295	142.831	163.606	220.61	164.638
ENSG00000008323	1155.46	1150.08	1093.73	1266.61	1292.87	1264.94	54.9804	53.5254	57.8312	69.4818	62.4673	59.3947	388.031	371.797	405.589	444.552	406.094	446.633	1486.62	1336.28	1584.92	2062.61	1077.45	1554.25	1441.17	1809.36	1329.3	1270.35	47.5885	27.7168	42.8097	33.1149	118.396	55.4717	27.738	44.0986	80.7115	61.8748	441.531	519.482	622.64	601.015	555.92	612.068	638.179	528.658	583.041	532.982
ENSG00000008324	403.575	374.918	377.762	385.591	381.559	379.921	424.38	377.737	396.673	423.207	436.427	398.898	211.653	203.781	228.204	207.576	209.126	197.914	368.513	430.479	359.364	367.881	470.435	368.498	493.324	534.336	427.318	435.79	363.77	371.731	277.684	308.872	490.379	490.872	334.706	413.296	357.061	369.151	166.526	222.912	203.884	228.221	218.809	243.232	270.466	225.932	229.205	209.286
ENSG00000008382	296.682	313.018	299.639	308.012	315.978	267.921	432.111	380.795	461.021	456.595	452.466	440.694	307.401	320.228	284.775	254.793	253.707	259.335	693.056	627.782	628.528	604.868	772.563	583.267	817.587	497.438	616.712	505.601	559.77	547.815	598.178	510.572	485.34	539.017	535.344	689.169	465.846	691.11	252.168	270.402	334.516	348.011	358.05	342.917	363.154	277.128	349.538	291.605
ENSG00000008394	3694.71	3549.41	3414.7	3409.64	3448.51	3305.1	115.974	116.227	92.0412	90.2361	135.909	100.458	3079.05	3139.9	3117.18	3081.58	2871.84	2972.5	2385.91	2951.86	2300.79	2438.76	1950.72	2407.67	2199.17	2640.25	2129.49	2045.67	346.831	502.979	312.395	450.965	388.776	367.369	630.578	515.851	379.871	347.128	1693.81	1795.9	1888.68	1668.8	1839.46	1916.95	1916.06	1920.97	2203.23	1749.63
ENSG00000008405	567.186	560.618	556.755	661.342	640.473	592.941	1773.12	1844.33	1851.41	1715.39	1782.01	1833.17	340.997	400.909	362.441	454.352	463.644	473.173	386.311	417.667	272.028	529.087	233.148	521.097	315.949	464.64	334.989	514.063	1862.4	1960.56	2192.55	1623.84	1792.74	1697.64	1844.58	1480.89	1732.67	1734.59	491.013	417.718	385.793	407.906	387.365	329.958	331.245	420.7	366.728	386.482
ENSG00000008441	2591.6	2632.16	2585.99	2499.43	2624.07	2509.02	8331.24	7995.17	8002.7	8435.27	8434.77	8787.48	412.388	382.61	414.218	419.607	443.38	417.818	3078.97	4033.18	3310.15	3775.26	3127.5	3856.8	3216.31	2539.12	3220.87	3157.36	8207.8	7748.48	8277.31	9537.7	8714.3	7039.67	8080.09	8206.44	7884.29	7897.95	1607.21	1104.87	1694.56	1229.91	1244.8	921.092	1578.73	959.374	1213.36	1012.94
ENSG00000008513	6518.28	6424.25	6544.59	5118.68	5187.66	4902.74	480.219	532.961	452.061	526.979	514.089	545.551	4145.72	4057.33	4028.08	4224.58	4164.69	4091.74	5039.84	2766.08	5444.86	3301.28	5372.07	5380.53	4590.96	2802.87	4111.02	4351.55	599.292	732.05	889.747	962.741	741.446	1297.83	925.526	759.932	1389.64	867.296	9237.9	7200.07	7857.47	8673.42	8224.69	8360.6	8024.34	8763.47	7141.17	9204.4
ENSG00000008516	58.9001	64.7138	53.401	52.2314	57.0635	54.9019	88.484	87.9347	93.6703	108.283	96.2334	105.591	16.7979	14.1399	14.3826	16.9268	22.6959	17.4407	35.595	37.1544	41.5201	84.0477	53.8035	42.9538	37.415	35.5313	41.4298	24.3281	270.206	293.472	128.429	74.6591	98.2437	95.2439	212.658	97.4271	59.6563	114.311	17.1284	15.5069	21.9755	22.7188	10.4693	20.9339	12.1558	13.3556	17.1904	18.1381
ENSG00000008517	365.035	397.427	407.43	498.503	521.236	504	131.437	139.931	141.727	113.697	124.935	129.055	108.346	112.288	101.637	101.561	106.184	87.9617	82.7061	131.962	151.763	57.8689	126.921	48.6056	108.088	87.4617	61.5528	82.5039	729.959	1319.81	755.533	460.598	959.765	1022.56	1210.3	1255.27	570.244	944.902	472.934	485.561	616.536	280.887	681.552	699.791	866.1	555.369	742.052	643.206
ENSG00000008710	3830.69	3875.09	3742.02	3656.97	3564.34	3650.98	10526.2	10099.5	9880.99	10339.3	9959.31	9165.85	1728.5	1714.26	1771.93	1842.35	1637.34	1868.43	4554.07	3620.63	4763.36	3823.48	6740.61	4711.35	3977.08	3124.02	5024.84	3294.87	6989.05	6605.57	7531.03	5655.43	5778.74	6482.86	5918.37	6319.43	6539.39	6023.88	1421.66	1386.9	1421.08	1528.36	1330.65	1493.29	1341.7	1355.59	1309.33	1375.71
ENSG00000008735	69.8075	59.0865	55.3788	76.8109	76.6524	76.8627	1915.72	1826.75	1777.29	2007.75	1857.14	1832.44	60.4724	59.055	56.5715	61.4712	59.9819	60.6633	131.911	175.523	134.582	174.985	160.031	220.421	126.102	87.4617	150.331	43.3674	1276.82	1388.29	1150.08	751.408	898.468	981.744	1054.97	1119.9	700.085	1075.99	63.7556	89.1649	53.718	54.7316	76.426	95.6979	63.8179	82.3593	84.5194	64.1811
ENSG00000008838	1959.7	1887.25	1887.82	1902.61	1902.68	1919.37	2482.71	2266.42	2267.64	2414.72	2507.13	2402.19	3967.66	3737.1	3855.49	3884.26	3822.63	4049.27	2627.75	2955.7	2538.45	3550.67	2574.29	2603.23	2337.75	3312.61	2537.87	2163.08	2867.41	2861.35	2804.61	2166.92	2687.01	3272.83	2844.07	3203.81	2853.85	3436.67	4812.12	4975.79	5287.56	5087.98	4875.56	4974.29	5533.92	4944.9	5026.76	4994.96
ENSG00000008853	3211.15	3307.44	3383.05	2759.05	2877.87	2913.1	214.767	220.219	176.752	214.762	231.298	239.045	540.052	528.168	498.596	537.204	563.344	524.737	1992.28	2790.43	2332.28	2437.38	1587.89	2215.51	3034.77	4334.82	2780.53	2768.11	437.169	326.08	275.37	341.987	431.6	433.307	344.876	393.811	323.723	332.446	800.276	891.649	836.291	850.922	1005.05	896.171	995.255	839.174	956.932	975.273
ENSG00000008869	1132.19	1165.55	1185.7	1013.14	1039.07	1090.35	1107.34	1118.68	1091.46	1041.32	1108.37	1042.71	1232.12	1260.12	1232.11	1226.75	1290.42	1233.74	836.484	746.932	660.026	830.832	776.701	972.112	656.841	487.872	787.165	820.808	1096.95	1125.79	1222.97	1108.45	1032.82	860.335	1270.4	1108.62	1060.65	941.756	1159.97	1007.95	868.034	1063.65	1069.96	969.938	828.113	1015.02	912.523	969.692
ENSG00000008952	3467.11	3327.13	3385.03	3454.96	3422.1	3177.72	3750.69	4074.82	3803.01	3531.84	3797.84	4115.1	5583.62	5616.88	5707.97	5408.57	5812.57	5342.16	3223.45	3333.65	3282.95	3778.01	3709.68	3411.43	3796.93	3252.48	3085.93	3483.15	3580.43	4031.98	3926.92	4029.78	3907.91	2901.27	3595.77	2908.46	3381.99	3229.03	6349.87	5740.48	6129.95	6590.52	5590.61	5784.74	5865.17	6372.83	5556.79	5981.4
ENSG00000008988	20783.7	20273.7	19632.8	18536.8	19597.5	20042.5	15343	15043.7	15764.3	15556.7	16006	15405.2	16503.9	16981.2	16860.2	16407.5	16568	16392.7	29680	25192	35227.6	33464.8	28797.3	23469.7	36640.4	38928.6	27815.9	22905.4	17839.2	17643.4	18159.4	17847.7	20758	29945.3	19446.2	21139.6	20939.4	24586.3	11053.5	14217	14425.7	12711.2	13576.6	13830.3	17284	13225.3	13152.1	14235.6
ENSG00000009307	25605.5	25227.1	26385	24744.6	25120.7	23993.2	14767.4	15216.5	15204.7	14534.3	15238.6	14784.1	12435.5	12646.9	12589.6	12636.3	13491.1	12749.9	19053.8	27294.4	17106.3	18135	12421.7	19486.3	18205.9	18644.4	16955.4	20825.9	14116.8	15142.3	15387.2	16712.2	13136.1	13675.3	15354.9	13455.2	14503.5	14590.9	11613	10089.2	9586.22	10319.5	12701.4	10287.5	9557.49	10860.3	12087.7	9819.7
ENSG00000009335	10195.5	10098.9	10164	9992.34	10121.5	9875.76	5921.56	6007.08	5962.32	5878.88	5820.43	6083.92	3461.2	3319.56	3564.96	3635.71	3812.9	3616.29	5849.1	6439.25	5059.72	6088.63	4549.84	6458.89	5653.83	6772.81	5305.38	7427.47	4619.31	5083.59	4772.7	5303.81	4996.99	4206.43	5062.19	4424.22	4918.14	4661.59	3382.85	3291.35	2734.73	3137.26	3377.4	3185.94	2873.33	3461.32	3141.54	3255.1
ENSG00000009413	1633.93	1522.18	1595.11	1480.15	1533.9	1446.12	3369.27	3376.69	3145.69	3235.87	3213.69	3195.58	759.264	772.706	745.018	728.745	722.215	726.442	469.017	670.061	382.271	574.555	303.507	705.346	437.894	545.269	472.299	793.307	2418.95	2418.7	2454.04	3464.42	2272.2	1825.33	2642.51	2306.46	2409.94	1837.37	856.419	707.504	492.008	764.178	797.762	713.746	466.478	763.493	726.294	724.13
ENSG00000009694	247.962	241.27	236.349	252.708	183.114	239.372	1.71814	4.5879	5.70167	2.70708	1.68831	5.13288	0	0.831761	0	0.890886	0	0.758291	52.3457	28.1861	30.0663	33.0679	22.0732	66.6914	30.4863	13.6659	37.8786	17.9816	24.1975	17.1192	12.7272	4.21463	10.0763	2.09327	7.39681	20.511	0	0	3.80631	0	3.66259	0	0	0.996853	0	2.22593	0	0
ENSG00000009709	2789.39	2822.08	2789.71	2093.87	2119.86	2157.65	2.5772	9.17579	2.44357	3.60944	5.90907	2.1998	0	0.831761	0	0	0	0	6081.52	7692.25	6508.63	5143.44	5526.58	6552.71	6946.72	5708.24	7118.82	6843.6	1.61317	0	1.15702	1.20418	0.839689	0	0.924601	1.02555	0	1.04873	1.90315	14.5378	4.88345	6.19604	14.657	4.98426	3.03895	3.33889	1.43253	4.18572
ENSG00000009724	0	0.703411	0.988907	2.30433	0.851693	0	6.01348	3.82325	4.07262	3.60944	2.53246	5.13288	0	1.66352	0	4.45443	1.62113	1.51658	0	0	0	0	0	1.13036	0	0	1.18371	0	0.806585	0.8152	2.31404	0.602089	0.839689	2.09327	1.8492	3.07665	4.3865	2.09745	1.90315	2.90755	0	1.03267	0	0	1.51947	0	0	1.39524
ENSG00000009765	21.8148	12.6614	18.7892	14.5941	14.4788	12.0784	0	0	0	0	0	0	0	2.49528	0.958839	1.78177	1.62113	0	273.244	375.388	289.209	88.1812	182.104	229.464	163.517	64.2297	245.027	67.6955	0.806585	0.8152	0	2.40836	1.67938	1.04664	0.924601	1.02555	0.877299	0	241.7	112.425	163.596	259.201	176.931	113.641	124.597	270.45	85.952	305.558
ENSG00000009780	304.681	341.154	325.35	357.939	364.525	305.255	388.299	410.617	445.545	391.625	358.765	400.364	206.614	231.229	186.974	205.795	213.99	195.639	358.044	462.509	289.209	372.014	442.844	504.142	401.865	322.515	442.707	432.617	583.161	546.999	556.526	540.074	501.295	533.784	541.816	542.515	540.416	545.337	340.664	316.923	319.866	351.109	330.83	290.084	259.83	369.504	333.78	299.977
ENSG00000009790	1.45432	3.51705	0.988907	2.30433	3.40677	1.09804	0.859068	0.764649	0	0	0	0	0	0.831761	0	0.890886	2.4317	1.51658	6.28148	10.2495	1.43173	0	1.37958	1.13036	5.54297	2.73318	0	1.05774	2.41975	0	1.15702	1.20418	1.67938	2.09327	3.69841	0	0	1.04873	4.75788	0.969184	2.44173	3.09802	4.18772	0	9.11684	2.22593	2.86507	2.79048
ENSG00000009830	652.991	683.012	668.501	696.675	751.194	707.137	1119.37	1117.15	1072.73	1201.04	1145.52	1014.84	996.115	1003.1	962.674	947.012	903.781	975.162	616.632	532.974	642.846	595.223	847.06	581.006	640.213	768.023	575.282	799.653	1088.08	1248.07	1191.73	1129.52	983.276	1103.15	1127.09	1306.55	1106.27	1271.06	1125.71	1190.16	1239.18	1278.45	984.115	1225.13	1306.75	1138.56	1062.94	1054.8
ENSG00000009844	2732.67	2741.19	2765.97	2825.87	2849.77	2658.35	2206.09	2312.3	2472.9	2218.91	2289.34	2352.32	1133.86	1158.64	1167.87	1194.68	1304.2	1220.85	1664.59	1616.86	1354.41	1745.71	1128.49	1897.88	1655.96	2059.45	1531.72	2207.51	2282.63	3238.79	2270.07	2500.48	2139.53	1982.33	2358.66	1901.37	2207.28	1978.95	1217.07	1095.18	1078.02	1179.31	1183.03	1084.58	846.347	1305.51	1143.16	1178.98
ENSG00000009950	58.9001	68.2309	47.4675	66.8255	62.1736	53.8039	201.881	164.4	151.501	184.082	176.428	187.717	123.464	128.923	117.937	101.561	103.752	130.426	121.442	106.339	186.125	30.3123	139.337	74.6039	121.945	42.3642	192.944	51.8294	62.107	51.3576	84.4623	59.0048	68.8545	74.3111	51.7777	106.657	113.172	126.896	43.7725	45.5516	42.7302	41.3069	55.4874	34.8898	56.2205	32.2759	32.9482	40.462
ENSG00000009954	6441.2	6612.77	6694.9	6569.64	6665.35	6276.39	10538.2	10673.7	10269.5	10000.9	10188.1	10144.8	4589.18	4410.83	4412.58	4604.1	4698.04	4511.83	4327.94	4368.85	4223.6	4341.54	4341.53	4358.68	4597.89	5482.75	4209.26	5227.36	6395.41	6962.63	7082.11	6809.03	6828.35	5636.13	6556.35	6368.66	6730.64	6500	3762.53	3969.78	3368.36	3491.47	3872.6	3975.45	3683.2	3761.82	3803.37	3503.45
ENSG00000010017	1985.88	2040.59	2249.76	2165.3	2065.36	1897.41	2384.77	2472.88	2484.3	2451.71	2489.41	2369.19	2423.93	2501.94	2448.87	2421.43	2527.35	2496.29	1429.04	1566.89	1060.91	2000.61	956.046	1583.64	1212.52	1221.73	1210.93	1619.4	2020.49	2165.17	2215.69	2333.1	2287.31	1964.54	2205.17	1849.06	2152.01	1989.43	2151.51	1843.39	1858.15	2048.82	2056.17	1915.95	1859.84	2190.31	1929.62	1831.95
ENSG00000010030	133.798	129.428	153.281	163.607	175.449	194.353	16.3223	19.8809	17.105	12.6331	10.1298	20.5315	248.609	225.407	239.71	204.904	212.368	190.331	173.788	216.521	150.331	86.8033	212.455	140.165	166.289	73.7958	129.024	114.236	91.1441	70.1072	60.165	28.9003	115.037	66.9847	65.6467	103.58	28.0736	73.4108	541.447	622.216	621.419	712.544	726.57	692.813	679.205	459.654	558.688	791.101
ENSG00000010072	444.296	400.944	437.097	417.083	475.245	450.196	566.126	640.776	641.845	593.754	582.465	630.61	448.504	449.151	458.325	458.806	493.635	473.932	268.01	302.36	178.966	403.704	209.696	316.502	327.035	274.684	243.844	364.921	550.091	542.923	503.303	573.791	527.325	444.82	533.495	453.293	471.987	390.126	460.563	452.609	341.842	439.919	388.411	388.773	302.375	371.73	432.625	406.015
ENSG00000010165	1131.46	1125.46	1168.89	1199.02	1206	1210.04	1773.12	1728.87	1772.4	1782.16	1754.99	1700.45	1539.53	1523.79	1457.43	1553.71	1645.45	1555.25	1083.56	1059.54	979.301	1154.62	794.636	975.503	1069.79	1007.18	951.701	1043.99	1399.42	1334.48	1169.75	1266.8	1335.11	1375.28	1400.77	1373.21	1129.96	1348.66	1319.84	1498.36	1438.18	1406.5	1615.41	1492.29	1519.47	1442.4	1522.78	1317.11
ENSG00000010219	147.614	155.454	144.38	129.81	126.051	147.137	150.337	139.166	118.106	150.694	148.571	125.389	77.2703	74.8585	72.8717	83.7433	77.8144	78.1039	147.615	170.398	187.556	216.319	222.112	151.469	216.176	221.387	208.333	196.74	165.35	175.268	153.883	201.098	204.045	209.327	204.337	213.314	205.288	198.209	74.223	79.4731	83.0187	81.5811	95.2707	95.6979	83.5711	74.5685	88.817	106.038
ENSG00000010244	3797.24	3787.16	3799.38	3884.33	3816.44	3547.76	4133.84	4161.22	4339.78	4126.5	4170.96	4162.03	2748.13	2605.91	2618.59	2722.55	2680.54	2767.76	3143.88	3810.25	2876.34	3976.42	3015.75	3488.3	3226.01	4206.36	3362.91	3899.9	4341.84	4261.05	4442.95	3891.91	4119.52	3950	4365.04	4072.45	4695.31	4382.63	3637.88	3585.01	3343.94	3353.09	3081.12	2909.81	3093.65	3250.97	3068.48	3055.58
ENSG00000010256	4962.88	4956.94	4964.31	4567.18	4708.16	4467.92	4591.72	4409.73	4630.57	4671.52	4660.57	4612.26	2611.23	2623.37	2573.52	2742.15	2627.05	2676.77	6775.62	8180.38	7026.92	8937.99	8053.96	7331.53	9184.69	11439.7	7710.67	6563.29	4457.99	4687.4	4535.51	3710.68	5718.28	6597.99	4357.65	5300.04	4697.06	5652.63	2725.32	3120.77	3301.21	2705.6	3200.47	3143.08	3842.75	3122.97	3450.97	3094.64
ENSG00000010270	1222.36	1246.44	1216.36	1254.32	1344.82	1264.94	2399.38	2527.17	2484.3	2439.08	2508.82	2469.65	844.094	828.434	827.478	892.668	851.905	812.129	1051.1	1018.54	1019.39	801.898	888.447	903.16	1431.47	1820.3	1235.79	1826.72	2392.33	2410.55	2347.59	2647.99	2536.7	2520.3	2485.33	2430.55	2502.06	2482.33	844.048	770.501	770.365	745.59	858.484	815.425	732.386	852.53	879.575	873.421
ENSG00000010278	15258.8	15408.9	15749.3	14988.1	15517	15154	3648.46	3529.62	3694.68	3489.43	3567.39	3706.67	3591.39	3675.55	3725.09	3749.74	3472.47	3665.58	19153.3	18301.8	16642.4	28038.9	16403.2	19813	20122.4	23166.4	15587.1	18918.8	3832.89	4157.52	5123.28	6441.76	5255.62	5373.43	4265.19	4236.54	5089.21	4886.01	4336.33	4770.32	4728.4	4504.52	4650.47	4401.1	4676.94	4882.57	4379.25	4722.89
ENSG00000010282	0	0	0	0	0	0	0	0.764649	0	0	0	0	0	0	0.958839	0	0.810566	0	0	30.7485	0	0	0	0	0	0	0	0	0	5.7064	0	0	0	0	0	1.02555	0	11.536	0	0	0	0	46.065	0	1.51947	0	40.1109	0
ENSG00000010292	11320.5	11490.2	11781.8	11495.5	12069.3	12052.1	6103.68	6165.37	6068.2	6298.48	6451.02	6270.17	5745.72	5512.08	5603.45	5961.81	6110.86	6126.99	4911.07	7421.92	4676.02	8039.64	3777.28	5585.12	6442.31	8214.56	5858.17	7774.41	3332.81	3597.48	3717.5	3304.87	3369.67	3389.01	3581.91	3822.22	3824.15	4122.54	2494.08	3192.49	2231.74	2260.52	2627.8	2700.47	2809.51	2539.78	2809.2	2331.45
ENSG00000010295	18.179	8.44093	6.92235	13.0579	10.2203	16.4706	0.859068	1.5293	2.44357	5.41417	3.37661	1.46654	8.39894	7.48585	7.67071	6.2362	6.48453	4.54974	23.0321	71.7465	22.9076	28.9344	23.4528	21.4769	16.6289	27.3318	17.7556	15.8661	23.391	34.2384	26.6114	28.2982	33.5876	13.6063	26.8134	35.8942	31.5828	75.5083	62.804	35.8598	54.9388	28.9148	54.4404	27.9119	79.0126	24.4852	58.7338	40.462
ENSG00000010310	492.288	566.949	508.298	515.401	424.995	446.902	162.364	143.754	126.251	173.253	149.415	144.454	390.551	385.937	353.812	307.356	289.372	321.515	1487.66	949.36	1898.47	836.343	2703.97	1433.3	1236.08	472.84	2153.16	601.856	143.572	74.9984	143.47	131.256	129.312	211.42	111.877	114.861	138.613	87.0442	474.837	286.878	560.376	424.428	257.545	325.971	337.323	337.228	302.264	404.62
ENSG00000010318	185.426	165.302	166.136	146.709	175.449	178.98	323.01	357.856	346.173	415.988	348.635	368.101	122.625	138.904	138.073	171.05	165.356	163.033	220.899	270.33	201.874	205.297	350.412	276.939	217.561	172.19	272.253	212.606	301.663	278.799	336.692	247.459	303.968	395.628	303.269	319.971	281.613	336.641	82.7872	78.5039	95.2273	80.5485	84.8014	78.7514	100.285	84.5852	81.6544	92.0859
ENSG00000010319	16.7247	14.7716	9.88907	14.5941	10.2203	13.1765	50.685	38.9971	34.21	39.7039	44.7401	35.1969	36.1155	44.9151	50.8185	27.6175	38.9072	43.2226	8.3753	26.9049	7.15864	13.7783	1.37958	10.1733	9.70019	4.09977	4.73483	8.46194	166.963	187.496	141.156	112.591	112.518	158.042	153.484	165.113	46.4969	93.3366	42.8209	33.9214	29.3007	29.9475	38.7365	32.8961	39.5063	23.3722	34.3808	20.9286
ENSG00000010322	2515.98	2579.41	2387.22	2296.65	2286.8	2258.67	2730.98	2554.69	2468.82	2661.96	2478.43	2569.37	1333.75	1366.58	1345.25	1306.93	1280.69	1396.77	2874.82	2233.11	3201.34	2318.89	3977.32	2678.96	2716.05	2134.61	2992.41	2327.03	2769.81	2469.24	2305.94	2288.54	2299.07	2376.91	2167.27	2699.24	1894.97	2292.51	1585.33	1223.11	1548.05	1342.47	1155.81	1337.78	1410.07	1063.99	1303.6	1127.35
ENSG00000010327	4.36297	5.62729	6.92235	3.84055	0	3.29412	7.73161	6.11719	4.88714	7.21889	3.37661	3.66634	10.9186	17.467	8.62955	9.79975	5.67396	10.6161	14.6568	102.495	31.498	45.4684	28.9711	48.6056	22.1719	38.2645	17.7556	34.9055	76.6255	118.204	87.9334	72.2507	47.0226	27.2125	81.3649	90.2483	34.2147	114.311	227.427	88.1957	113.54	56.797	114.116	111.647	179.298	40.0667	103.142	58.6001
ENSG00000010361	619.542	636.587	586.422	525.387	562.118	569.882	371.977	381.56	412.149	365.456	364.674	364.434	1213.65	1142.84	1188	1060.15	1043.2	1104.07	873.125	708.497	1141.09	664.114	1454.07	566.312	950.619	348.48	791.9	462.234	311.342	282.059	333.221	257.694	276.258	340.157	266.285	282.026	213.184	349.226	811.695	890.68	1250.16	1189.64	1235.38	1290.92	1358.41	911.517	1216.22	1084.1
ENSG00000010379	15.9976	7.73752	8.90016	9.21731	10.2203	7.68627	0	1.5293	0.814524	0	0	0.733268	0.839894	0	0.958839	0	1.62113	0.758291	8.3753	8.96831	10.0221	9.64482	28.9711	11.3036	8.31445	4.09977	24.8579	6.34646	3.22634	0.8152	2.31404	2.40836	1.67938	1.04664	1.8492	1.02555	0.877299	1.04873	0	0.969184	1.22086	1.03267	0	1.99371	0	1.11296	0	1.39524
ENSG00000010404	2579.97	2705.32	2751.14	2959.53	2970.71	2850.51	5108.88	5179.73	5004.44	4885.38	4912.13	4912.9	3644.3	3732.94	3637.83	3550.18	3679.16	3623.11	2549.23	2207.49	2425.35	2154.93	2330.1	2530.88	2627.37	3941.24	2425.42	3996.15	8209.42	10214.5	8526.07	13741.5	12021	13789.4	10437.8	9266.86	16159	8382.47	2983.19	2587.72	2486.9	3055.68	2428.88	2538.98	2011.78	2972.72	2428.14	2729.09
ENSG00000010438	467.565	467.065	445.997	455.489	526.346	498.51	12.027	15.293	14.6614	13.5354	18.5714	16.8652	335.118	348.508	375.865	473.061	447.433	498.955	1658.31	1605.33	1560.58	1485.3	1194.71	1614.16	1442.56	2472.16	1498.57	968.892	133.086	194.833	201.321	149.92	627.248	1235.03	215.432	343.559	1041.35	447.806	589.977	846.097	661.708	392.416	526.606	436.621	635.14	637.728	445.518	552.515
ENSG00000010539	427.571	462.141	463.797	447.04	459.063	432.627	369.399	380.031	378.754	382.601	408.57	411.363	281.365	311.91	295.322	268.157	273.971	271.468	396.78	371.544	326.434	355.48	325.58	368.498	466.995	348.48	355.112	369.152	505.728	472.001	526.443	365.468	429.921	432.261	375.388	370.223	473.742	453.05	272.151	299.478	268.59	272.626	265.921	266.16	261.35	288.257	201.987	245.562
ENSG00000010610	31.9951	28.8398	40.5452	36.1011	22.144	30.7451	0	0	0	0.902361	0	0	0.839894	5.82233	0	0.890886	0.810566	0	75.3777	66.6217	85.9036	88.1812	34.4894	61.0396	80.373	43.7308	48.532	39.1365	3.22634	0.8152	0	0	0.839689	0	0.924601	0	0	2.09745	4.75788	6.78429	2.44173	4.13069	1.04693	2.99056	0	2.22593	5.73013	2.79048
ENSG00000010626	58.9001	73.1547	61.3122	77.579	72.3939	91.1372	166.659	171.281	151.501	166.034	162.077	181.85	161.26	155.539	174.509	164.814	155.629	170.615	170.647	122.994	204.737	158.451	215.214	126.601	167.675	109.327	162.168	106.832	226.65	235.593	208.263	251.673	188.93	350.623	208.96	262.541	227.22	260.084	235.039	248.111	362.596	409.971	346.534	362.854	358.596	289.37	339.51	334.858
ENSG00000010671	0.727162	0	0.988907	2.30433	0.851693	2.19608	0.859068	0	0	0.902361	0.844153	0	0	0	0	0	0	0	10.4691	80.7148	5.72691	13.7783	4.13873	16.9554	5.54297	16.3991	2.36741	9.51968	30.6502	25.2712	35.8676	21.6752	34.4273	9.41972	39.7579	37.9453	20.1779	36.7054	56.143	31.0139	45.1719	20.6535	25.1263	37.8804	83.5711	13.3556	27.2181	37.6715
ENSG00000010704	374.488	434.708	409.407	361.78	350.898	333.804	615.952	629.306	633.7	617.215	613.699	661.408	1410.18	1349.95	1313.61	1227.64	1264.48	1224.64	230.321	281.861	263.438	416.105	300.748	261.114	242.505	239.153	301.845	245.396	717.86	755.691	748.591	1035.59	719.614	632.168	703.622	700.45	612.355	685.867	1348.38	1237.65	1295.34	1337.31	1266.79	1366.68	1258.12	1398.99	1220.52	1520.81
ENSG00000010803	996.939	996.733	941.439	960.137	932.604	987.137	1719.85	1606.53	1570.4	1589.96	1587.01	1550.86	738.267	838.415	800.63	727.854	760.311	766.632	1105.54	1241.47	1239.88	699.938	1295.42	1009.41	1255.48	1243.6	1210.93	1005.91	1450.24	1315.73	1504.12	1717.16	1452.66	1810.68	1563.5	1755.74	1517.73	1601.4	856.419	898.433	1076.8	968.647	1050.07	1021.77	1086.42	928.211	952.634	930.626
ENSG00000010810	266.141	263.779	265.027	334.896	331.309	334.902	176.968	140.695	172.679	131.745	151.948	123.922	490.498	532.327	529.279	576.403	608.735	560.377	72.237	174.241	107.38	71.6472	30.3507	71.2129	56.8154	99.7609	35.5112	87.7926	190.354	132.062	222.148	210.731	219.999	168.508	196.015	217.416	174.583	179.332	562.382	435.164	527.413	352.141	408.303	369.832	437.608	318.307	376.756	311.139
ENSG00000010818	4573.12	4339.34	4246.37	4793.77	4644.28	4465.72	1502.51	1545.36	1460.44	1489.8	1523.7	1467.27	1937.64	1907.23	1934.94	1978.66	2061.27	1984.45	2020.54	1358.06	1722.37	1937.23	1565.82	2188.38	1406.53	1613.94	1606.29	1950.48	1449.43	1944.25	1533.05	1985.69	1945.56	1938.37	1638.39	1478.84	1512.46	1356	1897.44	1123.28	1266.04	1830.93	1379.86	1499.27	1053	1560.37	1312.2	1565.46
ENSG00000010932	0	0	0	0	0	0	0	0	0	0	0	0	0	0	0	0	0	0	6.28148	10.2495	0	0	0	4.52145	2.77148	2.73318	0	2.11549	0	0.8152	1.15702	7.22507	2.51907	2.09327	0.924601	3.07665	1.7546	1.04873	1.90315	3.87673	8.54604	6.19604	2.09386	3.98741	22.7921	0	0	1.39524
ENSG00000011007	3424.93	3328.54	3420.63	3562.49	3612.03	3538.98	3781.62	3850.77	3839.67	3783.6	3893.23	3728.67	3299.1	3129.08	3229.37	3233.03	3243.89	3160.56	3152.26	3539.92	2736.03	3363.28	2928.84	3031.63	3124.85	3139.05	2922.57	3216.6	2568.97	2919.23	2592.88	2633.54	2645.86	3324.12	2727.57	2808.98	2900.35	2815.83	2652.04	3080.07	2599.22	2834.69	3031.91	3056.35	2821.66	2804.67	3031.24	2759.79
ENSG00000011009	3696.89	3937.69	3831.03	3626.24	3745.75	3603.76	2404.53	2233.54	2357.23	2438.18	2399.93	2331.79	3407.45	3341.18	3458.53	3360.42	3274.69	3308.42	5195.83	5589.82	5666.78	5694.57	6104.62	4076.09	5861.69	6634.79	5594.2	4735.51	2610.11	2275.22	2464.45	2669.66	2996.85	3801.38	2705.38	3100.23	2814.38	3329.7	3812.02	4796.49	5023.85	4490.06	4998.05	4706.14	5643.33	4306.05	5278.88	4710.33
ENSG00000011021	677.715	704.114	672.457	793.457	760.562	799.372	688.114	663.716	705.378	676.771	649.998	657.741	1621.84	1605.3	1588.8	1567.07	1522.24	1690.99	675.259	708.497	767.406	588.334	885.688	664.653	570.926	556.201	814.391	559.546	737.218	700.257	815.698	777.297	612.973	775.557	786.836	870.691	930.814	837.932	734.617	687.151	754.493	793.093	672.13	734.68	671.607	706.732	701.941	588.792
ENSG00000011028	246.508	258.855	247.227	222.752	231.661	236.078	6115.71	5892.39	5442.65	5872.57	5965.63	5833.88	131.863	123.101	131.361	114.033	106.995	128.151	1054.24	953.203	943.508	1091.24	1005.71	967.59	1133.54	780.322	1010.89	1930.38	14131.4	19169.4	19263.2	18186.1	14919.6	13822.9	16796.3	20423.8	12075.1	18751.2	1547.26	678.429	686.125	407.906	703.538	601.102	811.399	431.83	583.041	438.106
ENSG00000011083	0.727162	0	0	0.768109	1.70339	0	0	0	0	0	0	0	0	0	0	0	0.810566	0	1.04691	10.2495	10.0221	2.75566	5.5183	2.26073	0	2.73318	1.18371	3.17323	0	1.6304	0	0.602089	0.839689	0	0	0	1.7546	0	9.51576	0.969184	6.10432	0	0	0	0	1.11296	0	1.39524
ENSG00000011105	1218.72	1348.44	1308.32	1202.09	1171.93	1228.71	580.73	558.194	597.861	619.02	600.193	602.013	480.42	499.888	494.761	454.352	464.454	462.557	2029.96	1787.26	2134.71	1282.76	1470.63	2394.11	2283.7	2082.68	2215.9	2553.39	854.98	730.42	804.128	915.176	530.684	527.504	704.546	692.245	407.067	545.337	609.961	444.855	568.922	641.29	560.108	494.439	565.244	604.339	442.653	644.601
ENSG00000011114	2966.82	2950.81	2892.55	2763.66	2732.23	2773.65	1401.14	1332.02	1283.69	1308.42	1291.55	1267.09	3479.68	3520.01	3378.95	3503.86	3544.61	3368.33	1875.02	1889.75	1587.79	1635.49	1143.67	2016.57	1783.45	1653.57	1757.81	2374.63	1155.84	1289.65	1249.58	1584.7	1176.4	1065.48	1224.17	1022.47	1220.32	1055.02	2907.07	2550.89	1965.59	2653.97	2219.49	2188.09	1715.49	2742.34	2108.69	2286.8
ENSG00000011132	517.739	549.364	508.298	477.764	488.02	521.568	649.456	584.957	615.78	608.191	545.323	538.952	435.065	370.965	383.536	426.735	385.83	426.159	643.852	439.447	791.745	706.827	797.395	496.229	701.185	505.638	582.384	513.005	584.774	566.564	533.385	476.855	497.096	559.95	570.479	655.326	566.735	657.551	272.151	283.002	319.866	260.233	341.3	327.965	323.648	298.274	335.213	301.372
ENSG00000011143	546.826	512.787	502.365	510.793	517.83	513.882	339.332	340.269	333.955	361.847	305.583	310.906	984.356	1025.56	992.398	963.939	1004.29	1016.11	634.429	626.501	690.093	705.449	780.84	627.351	676.242	657.329	733.899	526.756	349.251	299.994	301.982	304.657	282.136	367.369	319.912	380.479	325.478	323.008	815.501	874.204	942.506	886.033	851.155	879.224	1022.61	850.304	868.115	856.678
ENSG00000011198	649.355	612.671	655.645	625.241	593.63	623.686	490.528	519.962	529.441	468.325	520.842	520.62	424.986	449.983	426.683	420.498	452.296	446.633	565.333	603.439	439.54	574.555	339.376	718.911	501.638	632.73	459.278	650.512	471.852	480.153	440.824	522.614	609.615	445.867	426.241	393.811	486.901	374.395	665.152	634.815	645.837	605.146	542.31	593.127	627.543	613.243	580.176	584.606
ENSG00000011201	3.63581	2.11023	0.988907	1.53622	1.70339	1.09804	3.43627	7.64649	3.2581	6.31653	5.90907	5.86614	33.5958	50.7374	37.3947	40.9808	37.286	40.9477	24.079	19.2178	42.9518	1.37783	11.0366	22.6073	37.415	2.73318	13.0208	30.6745	38.7161	25.2712	37.0246	214.344	83.1293	14.6529	73.9681	65.6351	32.4601	19.9258	2.85473	3.87673	3.66259	2.06535	2.09386	2.99056	1.51947	3.33889	4.2976	1.39524
ENSG00000011243	2225.84	2193.24	2041.1	2298.18	2342.16	2352	1681.2	1693.7	1691.77	1783.97	1830.12	1723.18	2095.54	2206.66	2082.6	2148.82	2120.44	2205.11	2675.91	2299.73	3033.83	3157.99	3570.34	2667.66	2862.94	2634.78	3071.72	2397.9	1478.47	1464.1	1384.95	1525.69	1510.6	1762.53	1535.76	1760.87	1692.31	1666.43	1888.88	1784.27	2366.03	2118.01	1521.19	1788.35	2162.21	1923.2	1945.38	1872.41
ENSG00000011258	1201.27	1133.19	1162.95	1069.21	1002.44	1057.41	685.536	773.825	751.806	739.034	741.166	724.469	1847.77	1926.36	1844.81	1659.72	1792.16	1753.93	567.427	509.912	561.237	635.18	499.406	687.261	504.41	377.178	580.017	662.147	1013.07	1042.64	1050.57	1075.93	779.232	586.116	958.812	768.136	802.729	738.303	1216.11	910.064	943.727	1205.13	935.957	924.082	650.335	1207.57	952.634	1146.89
ENSG00000011260	1181.64	1203.54	1166.91	1218.22	1235.81	1277.02	2869.29	3096.06	3025.96	2898.38	3001.81	3039.4	1621	1646.05	1642.49	1585.78	1709.48	1722.08	824.967	1076.2	827.538	1195.96	740.832	1010.54	981.105	1333.79	787.165	1095.82	2532.68	2583.37	2590.56	2104.3	2276.4	2227.24	2547.28	2529	2746.82	2808.49	1356	1415.01	1550.5	1471.56	1604.95	1488.3	1589.37	1735.11	1514.19	1513.84
ENSG00000011275	1897.16	1944.23	1943.2	1957.91	2007.44	1981.96	4810.78	4734.71	4543.42	4550.61	4506.09	4479.53	1138.9	1130.36	1071.02	1103.81	1077.24	1152.6	1502.32	1452.87	1730.96	1412.28	1781.03	1657.11	1743.26	1618.04	1622.86	1517.86	3908.71	3823.29	4077.33	4298.32	4163.18	4789.41	4193.99	4564.72	4573.36	4339.63	974.414	805.392	952.273	1048.16	1051.12	1031.74	1028.68	1021.7	825.139	972.483
ENSG00000011295	1130.74	1149.37	1170.87	1158.31	1148.08	1083.76	1447.53	1401.6	1450.67	1293.99	1327.85	1301.55	1231.28	1280.91	1175.54	1244.57	1338.24	1308.81	1319.11	1582.27	1275.67	1401.25	1296.8	1670.68	1377.43	1366.59	1561.31	1497.76	1460.72	1323.07	1533.05	1685.85	1554.27	1467.38	1551.48	1540.37	1408.07	1574.14	1122.86	1245.4	1108.54	1183.44	1243.75	1209.18	1214.06	1228.71	1276.39	1160.84
ENSG00000011304	16415.7	16216.4	15963.9	15290.8	16044.2	16079.7	16208	16156.3	15927.2	16388.7	15905.5	15766	13278.7	13729	13698.9	14192.7	13782.1	14037.5	13081.2	15253.8	11429.5	16323.2	12919.7	12992.4	12959.5	16520.7	13338	15493.8	12205.2	12244.3	13426	12575.2	11460.9	11315.2	12826.1	12922.9	13288.5	13704.7	11170.6	12364.8	10466.5	10897.8	11173.9	10819.8	11028.3	11878.7	11497.5	10358.3
ENSG00000011332	26.905	33.0603	34.6117	46.8547	44.2881	46.1176	365.963	357.091	353.503	360.042	341.038	359.301	71.391	79.0173	65.201	74.8344	98.0785	101.611	35.595	60.2158	35.7932	77.1585	23.4528	47.4752	27.7148	23.232	41.4298	29.6168	284.724	298.363	270.742	163.768	251.067	279.452	254.265	242.03	388.644	312.52	69.4651	88.1957	53.718	70.2217	46.065	65.7923	63.8179	46.7445	55.8688	36.2763
ENSG00000011347	1875.35	1904.84	1931.34	1823.49	1883.09	1972.08	208.754	238.571	219.922	224.688	214.415	217.781	117.585	131.418	98.7604	122.051	109.426	107.677	3947.91	2713.55	4551.46	2055.72	2848.82	3274.66	3072.19	2519.99	3613.86	3446.13	276.658	163.04	230.247	231.804	565.111	180.021	175.674	202.033	89.4845	96.4828	62.804	81.4114	101.332	73.3198	69.0975	92.7073	71.4153	87.9241	100.277	72.5525
ENSG00000011376	1137.28	1170.48	1169.88	1107.61	1240.92	1174.9	880.545	902.286	936.703	898.752	878.763	886.521	803.779	728.622	745.977	756.362	765.985	739.333	642.805	772.556	574.123	817.054	571.144	736.996	758.001	859.584	616.712	834.559	611.391	662.758	518.344	564.76	628.927	692.873	548.289	577.384	575.508	637.625	638.508	639.661	680.021	637.159	671.083	714.743	784.049	713.409	754.945	662.739
ENSG00000011405	3666.35	3614.83	3690.6	3656.2	3490.24	3480.78	4028.17	4200.98	4129.64	3986.63	4002.97	4071.84	1897.32	2035.32	1978.08	1831.66	2042.63	1916.96	727.605	807.148	629.96	715.094	622.189	1041.06	715.043	778.955	835.697	1431.13	2127.77	2483.1	2230.73	2796.1	1990.06	1061.29	2327.22	1503.45	1994.1	1345.52	1640.52	938.17	772.806	1289.81	1042.74	860.284	627.543	1278.79	962.662	1040.85
ENSG00000011422	1569.94	1615.73	1559.51	1999.39	2188	2141.18	140.887	148.342	155.574	148.89	139.285	142.987	2785.09	2812.18	2829.53	3257.97	3132.84	3231.08	956.879	960.89	880.512	1423.3	889.826	790.124	982.491	1384.35	802.554	605.029	383.934	317.928	373.717	270.94	521.447	772.417	327.309	340.482	672.888	380.687	4220.24	3556.9	5167.91	4356.85	3478.95	4720.1	3745.5	4169.16	3352.13	5059.14
ENSG00000011426	6782.96	6666.93	6843.24	6783.17	6973.67	6833.09	13346.5	13590.1	13791.5	13534.5	13589.2	13962.2	5855.74	5772.42	5816.32	6501.69	6753.64	6476.56	1821.63	3120.97	1318.62	2626.15	1243	2322.9	2186.7	3913.91	2544.97	3972.88	7389.93	8372.11	9357.96	8668.88	9005.67	7134.92	8492.46	6861.95	10809.2	7529.85	2830.94	2860.06	1919.2	1986.86	2391.19	2086.41	1824.89	2941.56	2574.26	2150.07
ENSG00000011451	2133.49	2212.23	2058.9	2170.68	2216.96	2403.61	2357.28	2264.13	2227.72	2495.03	2427.78	2421.25	2589.39	2567.65	2533.25	2678	2544.37	2581.22	2727.21	2739.18	2579.97	3560.31	2690.17	2698.18	2612.12	3294.84	2453.83	2568.2	2442.34	2454.57	2565.11	2578.15	2421.66	2572.63	2442.8	2796.67	2473.98	2534.77	2622.54	2667.19	2650.49	2712.83	2656.06	2757.29	2697.07	2604.33	2615.8	2805.83
ENSG00000011454	4598.57	4678.39	4715.11	4490.37	4632.36	4358.12	2728.4	2800.91	2735.17	2598.8	2670.9	2738.02	1723.46	1781.63	1762.35	1681.99	1780	1715.25	2665.44	2190.83	2544.18	1959.28	2436.33	2941.2	2612.12	2425.69	2675.18	3334	1469.6	1494.26	1644.12	1788.81	1517.32	1124.09	1446.08	1518.84	1585.28	1436.75	1270.35	1494.48	1173.25	1168.99	1307.62	1296.91	1086.42	1333.33	1217.65	1241.76
ENSG00000011465	2.90865	2.81364	6.92235	4.60866	6.81355	0	0	0	0	0.902361	0	0	0.839894	0.831761	0.958839	0	0.810566	0	15.7037	38.4356	30.0663	27.5566	1.37958	9.0429	8.31445	8.19953	7.10224	15.8661	54.8477	49.7272	69.4211	89.7113	57.9386	29.3058	76.7419	61.5329	64.0428	50.3388	205.541	50.3976	167.258	106.365	115.162	46.8521	199.051	34.5019	93.1146	73.9478
ENSG00000011478	684.986	647.841	614.111	625.241	669.431	701.647	534.34	474.847	505.005	569.39	499.738	546.285	442.624	460.795	420.93	449.898	379.345	427.676	707.713	704.653	927.759	626.913	1113.32	575.355	809.273	524.77	803.737	524.64	401.679	446.73	419.998	344.997	436.639	441.68	345.801	462.523	433.386	465.634	323.536	305.293	319.866	295.344	288.953	321.983	373.791	314.969	277.911	329.277
ENSG00000011485	2989.36	2927.6	2883.65	2692.22	2848.06	2864.78	2008.5	1931.5	1948.34	2084.45	2085.06	2012.82	2458.37	2541.86	2499.69	2612.97	2560.58	2548.62	3219.26	4039.58	3542.09	3633.34	4011.81	2855.3	3771.99	2943.63	3816.27	2905.62	1451.85	1473.88	1533.05	1115.07	1481.21	1505.06	1361.94	1373.21	1671.25	1507.02	2635.87	3063.59	3252.38	2819.2	3114.62	3046.38	3472	2991.65	3217.47	2918.84
ENSG00000011523	341.766	365.07	374.796	335.664	326.199	354.666	791.202	770.002	763.209	818.441	807.854	772.864	852.493	816.789	885.008	928.303	872.169	848.527	341.294	204.99	349.341	183.251	255.222	361.716	304.863	181.756	310.131	295.11	773.515	737.756	772.888	697.822	582.744	548.437	707.32	730.191	589.545	687.964	373.018	399.304	302.774	364.533	390.505	316.999	273.505	345.019	307.994	308.348
ENSG00000011566	1389.61	1381.5	1510.06	1418.7	1360.15	1368.16	1510.24	1585.88	1573.66	1497.92	1520.32	1597.06	1901.52	1876.45	1927.27	1954.6	1955.09	1951.08	489.955	613.689	423.791	676.515	282.813	727.954	451.752	586.266	472.299	871.58	1334.9	1446.17	1538.83	1531.72	1541.67	1217.24	1468.27	1028.63	1590.54	1133.67	2058.26	1619.51	1335.62	1875.33	1309.71	1304.88	899.529	1707.29	1456.89	1300.36
ENSG00000011590	21.0877	18.2887	20.767	31.4925	32.3643	30.7451	1.71814	1.5293	0	0	0	0	0	1.66352	0	0	0	2.27487	69.0963	56.3722	18.6125	253.521	28.9711	61.0396	69.2871	161.257	34.3275	34.9055	0	1.6304	0	0	0.839689	0	0	0	0	1.04873	5.70946	1.93837	1.22086	1.03267	1.04693	2.99056	1.51947	0	1.43253	1.39524
ENSG00000011600	0.727162	0.703411	0.988907	0	0	0	0.859068	0	0.814524	0.902361	0	2.93307	0	0	0	0	0	0	4.18765	5.12475	1.43173	2.75566	1.37958	1.13036	0	0	1.18371	0	1.61317	1.6304	0	0	1.67938	1.04664	3.69841	3.07665	0	1.04873	0.951576	1.93837	0	1.03267	0	0.996853	3.03895	1.11296	0	0
ENSG00000011638	1308.89	1381.5	1364.69	1238.96	1369.52	1289.1	338.473	315.036	390.157	304.998	310.648	317.505	870.97	870.854	871.584	846.342	837.315	818.196	1644.7	895.55	1656.51	1302.05	1249.9	1525.99	1575.59	1033.14	1273.67	1164.57	590.42	900.796	409.584	855.569	1102.51	931.506	681.431	695.322	592.177	663.843	920.174	727.857	1002.33	934.569	818.7	882.215	790.126	978.295	737.754	1079.92
ENSG00000011677	418.845	424.157	456.875	417.852	436.067	408.47	0	0	0	0	0	0	0	0	0	0.890886	0	0	520.316	686.716	668.617	615.89	871.892	508.663	605.569	199.522	660.509	623.01	55.6543	5.7064	16.1983	65.0257	13.435	8.37309	68.4205	60.5074	23.6871	6.29236	14.2736	0	1.22086	1.03267	4.18772	2.99056	25.8311	1.11296	2.86507	1.39524
ENSG00000012048	1974.24	1864.74	1991.66	1955.61	2018.51	1914.98	1881.36	1906.27	1906.8	1759.6	1904.41	1876.43	2213.12	2279.86	2255.19	2441.03	2490.87	2449.28	720.276	1209.44	545.488	1474.28	601.495	824.034	745.529	1392.55	954.068	1104.28	1042.91	1123.35	992.722	838.711	1057.17	1053.96	960.661	899.406	1019.42	1008.87	1415.95	1649.55	1237.96	1208.23	1568.3	1616.89	1422.23	1675.01	1590.11	1332.45
ENSG00000012061	2905.74	2898.05	2790.7	2661.5	2499.72	2610.04	2581.5	2380.35	2452.53	2560.9	2473.37	2553.24	1636.95	1665.19	1673.17	1715.85	1634.91	1686.44	3957.33	4591.77	4853.56	4586.8	6228.79	3410.3	4275.01	3356.34	4958.55	3128.8	1954.35	1635.29	2228.42	1404.67	1993.42	2594.61	1629.15	1824.45	2388.89	2357.54	1970.71	2406.48	2224.41	1888.76	2144.12	1930.9	2435.72	2004.45	2251.94	2117.98
ENSG00000012124	4.36297	10.5512	4.94453	13.0579	5.96185	12.0784	12.886	16.8223	13.0324	18.0472	9.28568	13.1988	361.994	359.321	331.758	381.299	365.565	369.288	0	1.28119	0	2.75566	0	0	0	0	0	0	13.7119	17.9344	79.8343	21.0731	25.1907	33.4923	41.6071	36.9198	133.349	56.6312	137.027	140.532	115.982	79.5158	135.054	124.607	150.428	122.426	171.904	107.434
ENSG00000012171	2623.6	2651.16	2668.07	2449.5	2435.84	2442.04	75.598	43.585	74.1217	76.7007	62.4673	68.1939	2023.31	2054.45	1928.22	1804.04	1610.6	1794.12	2077.08	2489.35	2398.14	2463.56	2228.02	1344	1675.36	1911.86	2209.98	1313.72	211.325	116.574	114.545	179.423	160.381	130.829	114.651	133.321	93.871	79.7032	3891	3037.42	5005.54	4351.68	3960.54	4718.1	4485.49	4066.77	3754.67	4309.9
ENSG00000012174	658.081	621.112	642.789	596.053	587.668	577.568	1492.2	1450.54	1484.06	1395.05	1341.36	1389.54	1965.35	1974.6	1914.8	1937.68	1981.02	1886.63	220.899	216.521	178.966	169.473	122.782	244.158	207.861	329.348	223.721	381.845	736.412	783.408	856.194	1091.59	670.072	335.97	812.725	613.278	798.342	659.649	1751.85	1540.03	1181.8	1630.59	1675.09	1369.68	1071.23	1786.31	1495.56	1526.39
ENSG00000012211	1130.74	1097.32	1141.2	1104.54	1102.94	1116.71	1350.46	1260.14	1277.17	1322.86	1309.28	1273.69	689.553	686.203	703.788	711.818	663.043	709.76	994.567	834.053	1010.8	781.23	1131.25	852.293	1078.11	1134.27	957.619	1033.41	1130.02	988.838	1022.8	973.579	1106.71	1074.9	1054.05	1167.07	1044.86	1152.55	460.563	479.746	523.75	577.264	561.155	578.175	591.075	480.8	512.847	495.31
ENSG00000012223	6.54445	3.51705	4.94453	3.07244	4.25847	5.49019	0	0	0	0	0	0	0.839894	0	0	1.78177	0	0	0	0	0	0	0	1.13036	0	0	1.18371	0	0	0.8152	0	0	0	0	0	0	0	0	0	0.969184	0	0	0	0	6.0779	1.11296	0	0
ENSG00000012232	5941.64	5866.45	5845.43	5574.17	5678.24	5747.13	1392.55	1311.37	1334.19	1422.12	1392.85	1351.41	1236.32	1266.77	1287.72	1269.51	1266.92	1290.61	3357.45	3292.65	2932.18	3779.39	2400.46	3447.61	3544.73	5116.51	2911.92	3580.46	1288.92	1376.87	1453.22	1458.86	1450.14	1571	1244.51	1422.44	1472.99	1494.43	1532.99	1480.91	1268.48	1342.47	1547.36	1252.05	1569.62	1531.44	1528.51	1297.57
ENSG00000012504	2.18148	0.703411	4.94453	4.60866	0.851693	3.29412	0	0	0	0	0	0	0.839894	3.32704	0	0.890886	0	0.758291	0	0	0	0	0	1.13036	0	0	0	0	1.61317	0.8152	0	0	0	0	0	0	0	0	0	8.72265	3.66259	0	0	0	3.03895	0	0	2.79048
ENSG00000012660	5169.39	5203.13	5446.9	5305.33	5340.97	5020.23	8338.98	8902.81	8828.63	8279.16	8508.22	8676.76	8684.51	8577.95	8529.83	7759.62	8446.91	7803.57	2233.07	2857.05	1683.71	2633.03	1506.5	2317.24	2323.89	3278.45	2386.35	4195.01	4824.99	5884.12	6570.71	6250.29	5546.99	4052.57	5224	4770.85	5508.56	5234.19	4719.82	4403	3430.63	3977.85	3542.82	3271.67	2672.75	4644.4	3687.34	3496.47
ENSG00000012779	323.587	351.002	396.552	346.417	294.686	309.647	0	0	0	0	0	0	774.383	780.192	839.943	614.712	620.083	658.196	866.844	666.217	987.892	559.399	1102.28	725.693	881.332	254.185	922.108	602.913	4.03292	9.7824	6.94211	6.62298	9.23658	1.04664	9.24601	6.15329	0.877299	9.43853	2498.84	1370.43	2598	2911.1	1924.26	1772.4	1955.56	2469.67	1390.99	3038.83
ENSG00000012817	0	0	0	0	0	0	0	0	0	0	0	0	0	0	0	0	0	0	6.28148	15.3742	1.43173	9.64482	0	4.52145	0	13.6659	0	4.23097	5.64609	8.9672	8.09913	8.42925	2.51907	1.04664	13.869	11.281	4.3865	7.34108	42.8209	20.3529	29.3007	13.4247	16.7509	7.97482	30.3895	10.0167	24.3531	11.1619
ENSG00000012822	2007.69	2050.44	2012.43	1876.49	1734.9	1806.27	1397.7	1352.66	1368.4	1460.02	1447.72	1424.74	1877.16	1802.43	1755.63	1568.85	1585.47	1700.85	3099.91	1760.35	3099.69	1565.22	3484.81	2862.08	2836.61	1340.62	2837.35	1857.4	1768.84	1802.41	1745.94	1961.01	1669.3	1881.85	1534.84	1831.63	1431.75	1652.79	1400.72	1112.62	1687.23	1666.73	1252.13	1385.63	1375.12	1239.84	1317.93	1540.35
ENSG00000012963	1020.93	949.605	1015.61	938.63	955.6	937.725	871.095	957.341	909.009	972.745	944.607	925.384	1468.14	1463.07	1434.42	1633.89	1607.35	1563.6	1163.12	1299.12	919.169	1133.95	824.986	1193.66	1353.87	1367.95	1274.85	1466.03	753.35	774.44	678.013	884.469	779.232	858.241	782.213	791.724	843.085	799.129	1663.36	1855.02	1672.58	1810.28	1673	1622.88	1618.24	1923.2	1625.92	1698.01
ENSG00000012983	2686.14	2529.47	2493.03	2497.89	2469.06	2472.78	1348.74	1360.31	1358.63	1294.89	1294.09	1314.02	2822.88	2753.96	2745.16	2923	2920.47	2947.48	1332.72	1279.91	992.187	1375.08	824.986	1497.73	1140.47	1430.82	1152.93	2187.41	1547.84	1601.87	1676.52	1806.87	1326.71	1106.29	1631.92	1205.02	1409.82	1210.23	2647.29	1992.64	1644.5	2268.78	1796.53	1782.37	1162.4	2598.77	1845.1	1912.88
ENSG00000013016	101.803	106.918	108.78	137.492	127.754	128.471	275.761	295.919	255.761	263.489	265.064	276.442	356.955	385.937	326.964	407.135	385.019	395.828	51.2987	102.495	50.1105	53.7354	37.2485	63.3003	42.958	57.3967	28.409	44.4252	317.794	304.885	359.833	331.149	219.999	219.794	286.626	272.796	183.356	288.4	375.873	370.228	325.97	355.239	362.238	375.813	325.167	300.5	422.597	308.348
ENSG00000013275	2441.08	2381.75	2408.98	2646.9	2763.74	2719.84	59951.8	59419.4	60692.6	59878	59712.8	60277.6	3882.83	3811.13	3998.36	3682.92	3771.56	3694.39	3366.87	4578.96	3361.7	4461.42	4516.73	2754.69	4024.19	3417.84	3635.17	2970.14	51599.6	49711.7	50277.1	45881.6	55415.3	59019.8	51946	55742.7	53858.3	60423.4	5914.05	6013.79	6579.23	6490.35	6283.68	6382.85	7799.46	6079.01	6092.56	6635.76
ENSG00000013288	2249.84	2223.48	2244.82	2115.37	2194.81	2132.39	2974.95	2936.25	2933.1	2943.5	3093.82	3056.99	1992.23	1841.52	1915.76	1772.86	1807.56	1823.69	2154.55	2334.32	2169.07	2374	1983.83	2300.29	2375.16	2131.88	2088.06	2250.88	3659.47	3881.17	3882.95	5001.56	4020.43	3517.74	4131.12	4166.8	3181.09	3760.73	3710.2	2615.83	3440.39	3840.51	3499.89	3570.73	3356.52	3426.81	3220.33	3987.6
ENSG00000013293	0	0	0.988907	0	0.851693	0	0.859068	0	0	0	0	0.733268	4.19947	4.1588	3.83536	6.2362	3.24227	3.03316	1.04691	0	4.29518	0	0	0	0	0	0	0	0	0	0	0	0	0	0	0	0	0	0.951576	0	0	1.03267	0	0	0	1.11296	0	0
ENSG00000013297	7.27162	6.3307	2.96672	3.84055	8.51693	8.78431	82.4705	94.0519	108.332	80.3101	79.3504	79.9262	2315.59	2476.98	2426.82	1904.71	2020.74	1901.03	14.6568	5.12475	25.7711	5.51132	24.8324	13.5644	22.1719	12.2993	15.3882	14.8084	18.5514	21.1952	10.4132	40.34	13.435	8.37309	16.6428	22.5621	17.546	12.5847	31.402	22.2912	29.3007	41.3069	28.2671	38.8773	16.7142	17.8074	47.2736	13.9524
ENSG00000013306	3398.75	3480.48	3394.92	3575.55	3662.28	3648.78	2722.39	2507.28	2672.45	2760.32	2582.26	2734.36	4745.4	4775.97	4891.04	5261.57	4952.56	5271.64	4901.65	5266.96	5058.29	6366.96	5911.48	4572.32	5044.1	5773.84	4828.34	3792.01	3225.53	2784.72	2966.6	2269.88	2839.83	4050.48	2755.31	3274.58	2926.67	3686.27	5109.97	6447.01	6750.15	5518.6	6516.1	6724.77	8352.55	5864.2	6646.95	6369.27
ENSG00000013364	9860.31	9956.78	10298.5	9238.05	9734.86	9513.41	5089.12	4938.11	4856.19	4699.5	4754.27	4764.78	9463.09	9496.21	9464.7	8682.58	8485.82	8889.44	10501.6	11702.4	11181.8	11081.9	11182.8	10186.8	12132.2	10580.1	11352.9	9636.04	5665.45	6117.26	5864.93	7482.17	7178.5	8828.37	6790.27	7612.65	7042.96	6506.3	9763.17	9519.32	10450.6	10305	9995.05	10491.9	11424.9	10240.4	9652.4	10716.8
ENSG00000013374	4478.59	4610.86	4648.85	5133.28	5132.3	5012.55	2718.95	2771.85	2858.17	2545.56	2811.87	2788.62	2539.84	2515.24	2495.86	2480.23	2644.88	2667.67	3059.08	2887.8	3040.99	2576.54	2826.75	2776.17	3101.29	2761.88	2844.45	3173.23	2024.53	2047.78	2019	2202.44	2331.82	1771.95	1924.1	1989.56	1822.15	1942.24	3237.26	2917.24	3242.61	3609.19	3073.79	2913.8	2732.01	2826.93	2720.38	3450.43
ENSG00000013375	1274.71	1252.07	1286.57	1240.5	1236.66	1248.47	1723.29	1844.33	1755.3	1675.68	1709.41	1713.65	711.39	739.435	729.676	709.145	806.513	714.31	719.229	617.532	641.414	669.626	583.561	715.52	667.927	616.331	707.857	710.803	1471.21	1731.49	1567.76	1929.09	1559.3	1213.05	1639.32	1355.78	1504.57	1460.88	698.457	530.144	510.321	550.414	597.798	582.162	518.141	616.582	534.335	623.673
ENSG00000013392	57.4458	52.0524	54.3899	44.5503	45.1397	51.6078	243.116	259.216	226.438	249.954	262.532	242.712	89.0288	112.288	101.637	122.942	87.5412	99.3361	92.1283	76.8712	90.1988	63.3802	102.089	89.2987	73.4443	36.8979	86.4106	61.3491	317.794	319.559	256.858	371.489	305.647	274.219	292.174	318.946	268.454	306.228	121.802	78.5039	109.878	91.9079	105.74	95.6979	101.805	123.539	91.6821	152.081
ENSG00000013441	1278.35	1252.07	1204.49	1108.38	985.409	1054.12	826.424	858.701	857.694	787.761	789.283	768.465	1259	1276.75	1301.14	1428.98	1407.95	1368.71	2715.69	1209.44	2096.05	1583.13	2932.98	1998.48	2201.94	1391.19	2411.21	2703.59	1685.76	1367.91	1375.69	1407.69	1432.51	1179.56	1449.77	1189.64	1677.4	1021.46	1990.7	1970.35	1538.29	1385.85	1302.38	1440.45	1407.03	1423.48	1544.27	1555.69
ENSG00000013503	517.012	530.372	597.3	497.735	484.614	475.451	548.086	570.428	588.086	522.467	552.076	530.153	458.582	501.552	474.625	470.388	496.067	476.207	394.686	517.6	367.954	491.886	238.667	514.315	404.637	509.737	413.114	438.963	418.617	500.533	371.403	461.201	354.349	348.53	421.618	381.504	416.717	361.81	507.19	488.469	418.756	475.029	495.198	525.341	463.44	548.691	531.47	521.82
ENSG00000013523	1008.57	1019.24	985.94	1003.15	1031.4	1013.49	996.519	1019.28	996.978	1051.25	1023.96	1029.51	1223.73	1151.16	1211.01	1216.06	1219.9	1241.32	684.681	735.401	678.639	715.094	633.225	796.906	751.072	768.023	633.283	825.039	792.873	780.962	664.129	794.156	613.813	599.722	751.701	672.76	636.919	735.157	1097.17	1113.59	1007.21	1176.21	942.238	952.991	1018.05	1109.62	962.662	915.278
ENSG00000013561	952.582	943.274	940.45	970.122	975.189	1000.31	2290.28	2297.01	2372.71	2126.86	2269.93	2292.93	978.477	943.217	952.127	1011.16	1064.27	1033.55	871.032	931.423	763.111	647.58	659.437	824.034	873.017	870.517	816.758	1050.34	2032.59	1882.3	2171.72	2369.22	1792.74	1751.02	2237.54	1963.93	1979.19	1744.03	1358.85	1209.54	1123.19	1201	1231.19	1166.32	1001.33	1306.62	1250.6	1220.84
ENSG00000013563	1356.88	1356.18	1341.95	1320.38	1429.14	1427.45	2456.08	2329.89	2312.43	2341.63	2300.32	2246	1478.21	1561.21	1461.27	1635.67	1669.77	1673.55	1763	1542.55	1716.64	1470.15	1956.24	1514.69	2050.9	1716.43	1648.9	1507.28	3015.82	2995.86	3010.56	3086.91	3314.25	4358.19	3097.41	3469.43	2907.37	3394.73	1516.81	1713.52	1848.39	1638.85	1890.76	1955.82	2055.85	1683.91	1663.17	1801.26
ENSG00000013573	2067.32	2020.9	1902.66	2139.18	2101.13	2133.49	1339.29	1341.96	1282.88	1365.27	1267.92	1344.08	1171.65	1110.4	1112.25	1225.86	1144.52	1254.21	1981.81	2030.68	2028.76	2225.2	2968.85	1901.27	1786.22	2453.03	2386.35	1965.29	1577.68	1466.55	1548.09	1205.99	1552.59	1766.72	1270.4	1486.02	2230.09	1597.21	679.426	850.943	754.493	650.584	671.083	698.794	841.789	643.293	799.353	559.492
ENSG00000013583	873.321	885.594	823.759	977.803	985.409	968.47	554.099	490.905	531.07	521.565	530.972	533.819	395.59	385.937	386.412	420.498	442.569	395.828	943.269	855.833	975.006	834.965	866.374	694.043	1103.05	1357.02	813.207	935.045	342.798	447.545	318.18	450.363	410.608	408.188	352.273	414.322	378.993	435.221	255.022	326.615	274.694	238.547	271.155	304.04	352.518	299.387	328.05	291.605
ENSG00000013588	17909.3	18662.2	17785.5	21020.1	21061.5	21456.8	23441.4	23650.6	23080.4	23262.9	23155.1	22885.3	28350.6	28074.4	28740.2	35513.4	35454.2	35551.7	9300.78	7861.36	10574.7	5545.77	6235.68	6426.11	9079.38	8157.17	8871.89	9822.2	3170.68	3360.26	2687.75	3860	5603.25	3016.4	3353.53	3852.99	3160.91	4158.2	14353.6	14845	15386.5	15940.3	15497.7	16348.4	12604	15745.1	15257.9	15965.7
ENSG00000013619	616.633	674.571	657.623	645.98	662.617	713.725	100.511	107.051	114.033	103.772	112.272	138.588	188.136	180.492	210.945	188.868	201.02	210.047	280.573	347.202	314.98	348.591	286.952	453.275	313.178	567.134	344.459	478.1	713.827	758.136	868.921	1187.92	1900.22	1671.48	1051.27	1278.86	1573	1227.01	226.475	196.744	192.896	185.881	230.325	213.326	220.324	230.383	249.261	220.448
ENSG00000013725	210.877	218.761	174.048	198.94	183.114	170.196	0.859068	2.29395	2.44357	2.70708	1.68831	2.1998	41.9947	49.9056	48.9008	41.8717	43.7706	47.7723	592.553	488.132	468.175	422.994	583.561	627.351	514.11	445.508	545.689	486.562	3.22634	2.4456	13.8842	3.01045	10.0763	4.18654	4.62301	4.1022	4.3865	0	42.8209	67.8429	54.9388	53.699	71.1913	52.8332	39.5063	55.6482	73.0592	65.5763
ENSG00000013810	3562.36	3553.63	3642.14	3886.63	4018.29	3939.76	3969.75	4054.94	3799.76	4106.64	4133.82	4097.5	8099.94	7804.41	7834.67	8887.48	8677.11	9038.83	2021.59	3550.17	2187.68	4370.48	2721.9	2371.5	2793.65	4306.12	2920.21	2867.54	2736.74	2938.8	2966.6	2266.26	2996.01	3230.97	2738.67	3179.2	3439.89	3389.48	4659.87	5882.95	5137.39	4269.07	5170.79	5656.14	6640.1	4929.31	6601.11	4413.15
ENSG00000014123	1627.39	1603.78	1728.61	1668.33	1715.31	1643.76	1365.06	1424.54	1394.47	1349.93	1284.8	1391.74	1168.29	1291.72	1196.63	1118.06	1210.18	1191.27	831.249	899.393	628.528	783.986	520.1	1012.81	727.514	668.262	748.103	1211.12	1367.97	1556.22	1531.89	2411.37	1361.14	1012.1	1775.23	1237.84	1534.4	1042.43	1328.4	861.604	731.297	1149.36	972.599	777.545	547.011	1143.01	823.706	980.854
ENSG00000014138	1303.07	1230.27	1281.62	1335.74	1320.12	1340.71	1827.24	1786.99	1894.58	1863.38	1956.75	1955.63	1051.55	1023.9	1071.98	1098.46	1121.01	1139.71	1049.01	1504.11	1118.18	1052.66	1222.3	1054.63	1247.17	2025.28	1193.18	1379.3	1455.08	1577.41	1499.5	1317.97	1555.1	1646.36	1509.87	1677.8	1898.48	1779.69	731.762	934.293	817.978	737.328	822.888	896.171	929.918	821.367	873.845	745.059
ENSG00000014164	1310.35	1305.53	1288.55	1286.58	1403.59	1359.37	1076.41	1075.86	1040.15	1198.34	1039.15	1169.56	1068.35	1037.21	990.48	1024.52	1103.99	1048.72	1367.27	1213.28	1622.15	1748.47	1589.27	1328.18	1370.5	1641.27	1426.37	1608.83	946.124	937.48	822.64	858.58	963.124	1145.02	1011.51	1067.6	926.428	1018.31	857.37	882.926	957.157	970.712	908.736	957.975	1004.37	865.885	830.869	885.978
ENSG00000014216	26627.2	26640.3	26743	24484.3	26007.3	25443.7	8558.04	8084.64	8114.29	8450.61	8470.23	8263.2	9305.19	8855.76	9343.88	9669.68	9344.21	9667.45	26776.9	28553.8	26700.3	25379.6	25498.7	26009.6	30027.6	32370.4	27987.6	28185.7	9743.54	9930.77	9592.84	10192.8	11731.3	10620.2	10348.1	11916.9	9802.06	10835.4	14685.7	14615.3	15107	14232.3	14348.2	14428.4	16019.8	15814.1	14272.3	15063
ENSG00000014257	67.626	57.6797	65.2679	63.7531	54.5084	61.4902	0.859068	0	0.814524	0.902361	0	0	85.6692	57.3915	69.0364	65.9256	45.3917	64.4547	304.652	171.679	181.829	359.614	198.659	448.754	264.677	131.192	165.719	170.297	0	0	0	4.21463	3.35876	1.04664	1.8492	0	0	0	143.688	130.84	158.712	182.783	137.148	118.625	109.402	171.396	81.6544	221.843
ENSG00000014641	2892.65	2784.8	2816.41	2695.3	2707.53	2645.17	3909.62	4112.28	4347.93	3996.56	4076.41	4087.97	4163.36	4023.23	4130.68	4092.73	4247.37	4200.93	2487.47	3402.83	2340.87	3226.88	2466.68	2275.42	2759.01	2708.58	2524.85	2679.26	3035.98	3114.88	3113.54	2500.48	3333.57	3135.72	2858.87	3116.64	2775.77	3286.71	3508.46	4161.68	3933.62	3553.43	4088.27	3852.84	4380.64	3956.58	4217.38	3976.44
ENSG00000014824	2283.29	2290.31	2349.64	2274.37	2224.62	2196.08	1658	1816.81	1802.54	1618.84	1744.02	1742.98	3256.27	3198.12	3257.18	3259.75	3341.96	3255.34	1215.47	1434.93	910.579	1325.47	731.175	1423.13	1141.85	1357.02	1197.91	1778.07	1513.15	1570.89	1611.73	1989.3	1678.54	1130.37	1509.87	1295.27	1506.32	1286.79	3635.02	2922.09	2646.83	3595.77	3129.28	2957.66	2321.76	3807.45	3206.01	3271.84
ENSG00000014914	1246.36	1314.67	1225.26	1300.41	1306.5	1292.39	550.663	601.014	561.207	495.396	507.336	486.89	1989.71	1999.55	1972.33	1730.1	1628.43	1858.57	1993.32	1497.71	2023.03	2532.45	1774.13	1305.57	1820.86	1930.99	1458.33	1542.19	930.799	689.66	969.581	1104.83	883.353	802.77	826.594	946.582	812.379	760.326	1827.98	1636.95	2176.8	2032.3	1804.91	1758.45	1683.58	1678.35	1731.93	1858.46
ENSG00000014919	1210	1219.01	1229.21	1176.74	1235.81	1116.71	2772.21	2919.43	2922.51	2740.47	2913.17	2877.34	1737.74	1780.8	1794.95	1789.79	1775.95	1755.44	776.809	694.403	684.366	839.099	591.838	792.384	717.814	804.921	705.49	905.428	1861.6	2132.56	2081.48	1942.94	2126.09	2018.96	1964.78	1964.95	2099.38	2054.45	1668.11	1609.81	1573.69	1659.5	1665.67	1684.68	1381.2	1649.41	1668.9	1706.38
ENSG00000015133	3234.41	3310.25	3254.49	2902.69	3090.8	3108.55	1490.48	1560.65	1417.27	1553.87	1592.92	1516.4	4718.53	4676.99	4796.11	5098.54	4813.14	4999.41	2968	2768.65	3028.1	2660.59	2393.56	3695.16	3117.92	2760.51	3197.19	3967.59	1683.34	1958.11	2434.37	2166.92	2074.03	2151.88	2018.4	2317.74	2482.76	2306.15	4349.66	4908.92	3829.85	4590.23	3786.75	4247.59	3430.97	4323.86	3594.22	4022.48
ENSG00000015153	361.399	372.808	294.694	387.127	377.3	366.745	368.54	387.677	345.358	321.241	364.674	357.101	151.181	158.866	191.768	195.995	166.166	200.189	266.963	285.705	231.94	345.836	257.981	241.898	282.691	312.949	265.15	345.882	329.086	322.819	381.816	338.976	368.624	300.385	301.42	258.438	313.196	328.251	221.717	184.145	191.676	200.338	184.26	161.49	214.246	228.157	163.309	235.796
ENSG00000015171	2328.37	2277.64	2411.94	2236.73	2198.22	2237.8	2154.54	2221.31	2123.46	2078.14	2042.85	2089.08	2384.46	2438.72	2436.41	2270.87	2404.14	2260.46	1302.36	1589.95	1022.25	1427.43	993.295	1475.12	1177.88	1142.47	1271.3	2020.29	1852.72	1997.24	1990.07	2383.67	1767.55	1488.32	1981.42	1549.6	1938.83	1594.06	3008.88	2456.88	2130.41	2753.11	2413.18	2161.18	1859.84	2897.04	2406.65	2508.64
ENSG00000015285	7.99878	6.3307	5.93344	6.14488	4.25847	2.19608	23.1948	20.6455	21.1776	26.1685	26.1687	17.5984	8.39894	12.4764	5.75303	8.01798	10.5374	10.6161	17.7975	42.2792	18.6125	20.6675	12.4162	15.8251	11.0859	17.7656	9.46966	8.46194	20.1646	35.0536	35.8676	20.471	27.7098	16.7462	20.3412	37.9453	15.7914	19.9258	34.2568	22.2912	37.8468	16.5228	32.4549	15.9496	44.0647	14.4685	18.6229	11.1619
ENSG00000015413	10.9074	7.73752	9.88907	9.21731	5.96185	5.49019	8.59068	12.2344	8.14524	9.92597	16.0389	9.53248	8.39894	9.98113	9.58839	2.67266	10.5374	9.09949	2.09383	1.28119	1.43173	4.13349	1.37958	0	5.54297	2.73318	2.36741	5.28871	17.7449	47.2816	9.25615	16.8585	12.5953	14.6529	16.6428	14.3577	14.0368	30.413	18.08	8.72265	26.859	17.5554	12.5632	8.97167	10.6363	13.3556	5.73013	18.1381
ENSG00000015475	1561.22	1525.7	1527.86	1607.65	1659.1	1636.08	1104.76	1059.8	1078.43	1130.66	1101.62	1118.23	1509.29	1464.73	1594.55	1493.13	1477.66	1434.69	1956.68	2313.82	1746.71	2659.21	1651.35	1662.76	1691.99	1936.46	1633.52	1484.01	1201.81	1376.87	1241.48	1172.87	1506.4	1800.21	1333.28	1436.79	1453.68	1446.19	2280.93	2445.25	3004.54	2720.06	2839.28	3000.53	3254.71	2983.85	3018.35	3130.92
ENSG00000015479	29.0865	45.0183	32.6339	54.5358	36.6228	29.647	36.9399	43.585	47.2424	42.411	37.1427	35.1969	73.9107	100.643	76.7071	105.125	87.5412	95.5446	50.2518	16.6554	48.6787	23.4231	70.3584	48.6056	26.3291	35.5313	39.0623	90.9659	129.054	115.758	126.115	132.46	76.4117	46.052	98.9323	60.5074	113.172	58.7286	105.625	88.1957	75.6935	93.9732	80.6137	80.7451	36.4674	86.8111	71.6266	86.5049
ENSG00000015520	5.09013	7.73752	4.94453	8.4492	5.11016	8.78431	5.15441	3.82325	4.07262	10.8283	5.90907	4.39961	22.6771	22.4575	23.0121	18.7086	12.1585	15.1658	6.28148	5.12475	7.15864	6.88915	6.89788	3.39109	1.38574	2.73318	4.73483	3.17323	4.03292	2.4456	12.7272	6.62298	4.19845	7.32645	6.47221	5.12774	8.77299	4.1949	215.056	97.8876	163.596	113.594	73.2852	87.723	144.35	241.513	65.8965	129.757
ENSG00000015532	1281.99	1375.87	1356.78	1285.82	1436.81	1398.9	1505.95	1533.12	1456.37	1528.6	1512.72	1526.66	2245.88	2259.06	2213.96	2285.12	2223.38	2208.9	1232.22	1208.16	1322.92	1310.32	1291.28	1115.67	1424.54	1381.62	1174.24	1206.88	1917.25	1914.91	2044.45	2088.65	1639.07	1940.46	2022.1	2293.13	2094.11	2185.54	1995.46	2136.08	2281.79	2095.29	2133.65	2209.03	2198.68	2109.07	1978.33	2217.04
ENSG00000015568	0.727162	0	0	0	0	0	1.71814	5.35254	1.62905	3.60944	2.53246	2.1998	0	0	0	0.890886	0	0.758291	1.04691	0	0	0	0	0	0	0	0	0	0.806585	0.8152	0	0.602089	1.67938	0	0	1.02555	2.6319	0	0	0	0	1.03267	0	0.996853	0	0	2.86507	0
ENSG00000015592	0	0.703411	0.988907	0	0	1.09804	0	0	0	0	0	0	0	0	0	0	0	0	1.04691	0	0	0	1.37958	0	0	2.73318	1.18371	0	0	2.4456	0	0	0	2.09327	1.8492	1.02555	0.877299	0	4.75788	1.93837	2.44173	2.06535	0	0	6.0779	4.45185	0	4.18572
ENSG00000015676	2919.55	2997.94	3061.66	2987.18	3031.18	2870.27	3315.14	3209.23	3220.63	3256.62	3238.17	3216.11	1332.07	1308.36	1374.97	1306.93	1307.44	1342.93	3538.57	2987.73	3839.89	2785.97	3708.3	3215.88	3720.72	3652.89	3533.37	3110.82	3304.58	3170.31	3758	3711.88	3681.2	3646.48	3452.46	3995.54	3561.83	3654.81	1535.84	1354.92	1743.39	1586.19	1742.09	1800.32	1824.89	1796.32	1601.57	1843.11
ENSG00000016082	190.516	181.48	174.048	177.433	182.262	186.667	6.01348	12.2344	6.51619	11.7307	6.75322	13.1988	271.286	258.678	272.31	269.939	256.139	273.743	242.884	313.891	309.253	263.166	267.638	227.203	243.891	225.487	288.825	227.415	8.87243	3.2608	1.15702	1.20418	1.67938	0	1.8492	2.0511	0	1.04873	157.01	253.926	202.663	199.306	231.372	244.229	170.181	203.672	203.42	237.191
ENSG00000016391	397.03	400.944	391.607	342.577	381.559	394.196	2229.28	2156.31	2148.71	2229.73	2138.24	2220.34	483.779	403.404	441.066	425.844	424.737	420.093	247.071	427.917	310.685	263.166	389.04	270.157	288.234	244.619	403.644	509.832	1830.95	2326.58	1926.44	3335.58	2773.49	2314.11	2325.37	3011.01	2624	2822.12	660.394	731.734	682.462	577.264	984.115	847.325	841.789	921.534	932.579	752.035
ENSG00000016402	2137.13	2116.56	2155.82	1697.52	1671.02	1717.33	0	0.764649	0	0	1.68831	2.1998	101.627	105.634	100.678	89.9795	114.29	100.853	3646.4	2891.64	3785.49	3525.87	3575.86	3322.14	4002.02	2638.88	3166.42	2609.45	4.03292	0.8152	2.31404	6.62298	18.4732	1.04664	6.47221	2.0511	1.7546	0	135.124	115.333	107.436	99.1366	102.599	164.481	136.753	143.572	113.17	110.224
ENSG00000016490	0	0.703411	0	0	0	0	0	0	0	0	0	0	0	0.831761	0	0	0	0	4.18765	15.3742	10.0221	1.37783	1.37958	0	2.77148	1.36659	1.18371	0	0	0.8152	0	0	0	0	0	0	0	0	0	0	0	1.03267	0	0	0	0	0	1.39524
ENSG00000016602	322.133	295.433	351.062	147.477	172.894	141.647	0	0	0	0	0	0	5.03937	3.32704	7.67071	1.78177	4.8634	2.27487	8700.89	4947.94	6259.51	4847.21	5628.67	4435.54	5926.82	2666.21	3899.13	4188.66	0	0	0	0	0	0	0	0	0	0	113.238	44.5825	85.4604	137.345	90.0361	67.786	50.1426	107.957	45.841	101.853
ENSG00000016864	852.233	841.279	851.449	818.037	836.363	814.745	1533.44	1503.3	1523.16	1561.99	1589.54	1536.2	849.133	832.593	820.766	793.78	821.914	828.812	895.111	892.987	886.239	884.567	986.397	889.595	1173.72	1108.3	976.559	1124.38	1754.32	1848.06	1614.04	2094.07	1995.1	1778.23	1697.57	1838.81	1482.64	1794.37	958.238	917.817	993.783	1126.65	1011.34	1180.27	1008.93	1020.59	1005.64	1103.64
ENSG00000017260	4951.97	4876.04	5090.89	5041.87	5143.38	4998.27	5394.95	5660.7	5749.73	5448.46	5616.99	5588.24	5811.23	5790.72	5910.28	5897.67	6123.83	5815.33	3103.05	2997.98	2462.57	2558.63	1852.77	2994.33	2904.51	3309.88	2434.89	3543.44	5181.5	5486.3	5985.26	5563.91	4788.75	3666.37	5075.14	4132.96	5273.45	4492.74	5258.41	4253.75	3699.22	4557.18	4403.39	4422.04	3456.8	4580.96	4170.1	4210.84
ENSG00000017427	0	0.703411	0	0	0	0	0	0	0	0	0	0	0.839894	0	0	0	0	0	10.4691	39.7168	2.86345	13.7783	5.5183	12.434	4.15722	24.5986	0	8.46194	14.5185	18.7496	38.1816	25.8898	18.4732	10.4664	22.1904	24.6132	26.319	32.5105	112.286	28.1063	41.5093	46.4703	50.2527	22.9276	85.0905	22.2593	24.3531	32.0905
ENSG00000017483	2218.57	2228.41	2174.61	2031.65	2220.36	2085.18	18.0404	14.5283	13.0324	15.3401	10.974	16.8652	6.71915	11.6447	4.79419	9.79975	11.3479	8.3412	2234.11	1866.69	2349.46	1882.12	2643.27	1498.86	3426.94	4971.65	2330.72	3801.53	99.2099	123.91	67.1071	73.4549	165.419	154.902	80.4403	122.04	178.969	114.311	7.61261	13.5686	15.8712	20.6535	8.37545	10.9654	9.11684	13.3556	7.16266	8.37144
ENSG00000017797	3004.63	3144.25	3163.51	3069.37	3238.99	2953.72	3016.19	3039.48	3052.02	3094.2	3187.52	3081.93	1154.85	1211.04	1191.84	1274.86	1298.53	1279.24	3701.88	3656.51	3494.85	4147.27	3435.14	3819.5	3731.8	3472.5	3560.59	3131.98	3781.27	3849.38	3172.54	4011.72	3561.96	3639.15	3233.33	3641.72	2843.33	3564.62	1236.1	1143.64	1507.77	1185.51	1252.13	1247.06	1505.8	1205.34	1223.38	1273.85
ENSG00000018189	460.293	455.81	453.908	539.981	519.533	585.255	711.308	727.946	717.596	745.35	677.011	702.471	755.905	794.332	836.107	732.308	766.796	792.414	364.326	292.111	326.434	327.924	384.902	400.148	296.549	277.417	332.622	347.997	807.391	773.625	880.491	890.49	667.553	587.163	791.459	737.37	662.361	744.595	688.941	577.634	510.321	698.087	573.718	557.241	518.141	595.435	570.148	604.139
ENSG00000018236	619.542	607.747	622.022	379.446	361.97	364.549	0	0.764649	0	0	0.844153	2.93307	138.583	161.362	155.332	160.36	164.545	141.8	221.946	230.614	148.9	635.18	66.2196	363.977	281.306	487.872	381.154	443.194	33.8765	20.38	17.3553	26.4919	91.5261	7.32645	36.0595	23.5876	23.6871	7.34108	27.5957	13.5686	7.32518	20.6535	14.657	10.9654	10.6363	17.8074	20.0555	11.1619
ENSG00000018280	7.27162	7.03411	5.93344	9.98542	10.2203	8.78431	10.3088	6.88184	7.33072	4.5118	9.28568	9.53248	15.1181	17.467	15.3414	14.2542	10.5374	15.9241	54.4395	81.996	74.4498	53.7354	71.7379	44.0841	51.2724	40.9977	65.1039	25.3858	17.7449	23.6408	13.8842	16.8585	21.8319	12.5596	25.8888	17.4343	10.5276	20.9745	34.2568	31.0139	74.4726	47.5029	42.9242	48.8458	48.6232	25.5982	37.2458	39.0667
ENSG00000018408	5254.47	5464.8	5438.99	5064.91	5108.46	5030.11	15861.8	16645.7	15616.9	15531.4	15856.6	16544.7	21848.2	21761.4	21876.9	23650.4	24135.4	23679.1	2444.54	2137.02	2023.03	2874.16	1310.6	2178.21	2242.13	3685.69	1814.62	4237.32	13427.2	15425.2	19396.3	20813.6	17048.2	11252.4	15693.3	12074.8	17832.9	14259.5	11857.6	13046.2	8782.89	9647.23	10978.1	9523.93	8133.74	12838	12119.2	8910.01
ENSG00000018510	3800.15	3811.78	3915.08	3702.29	3708.27	3552.15	4198.27	4396.73	4382.95	3940.61	3986.09	4132.7	3436.85	3283.79	3421.14	3326.57	3629.72	3453.26	1134.85	1636.08	920.601	1401.25	744.971	1367.74	1147.39	1891.36	1361.26	2398.96	2531.06	3090.42	2909.9	3168.19	2533.34	1962.44	2782.13	2116.73	2540.66	2256.86	2607.32	2418.11	1754.38	2190.3	2271.84	2027.6	1645.59	2559.82	2463.96	1935.2
ENSG00000018607	0	0	0	0	0	0	3.43627	0	1.62905	2.70708	0	0.733268	0	0	0	0	0	0	0	0	0	0	0	0	0	0	0	0	0	1.6304	2.31404	4.21463	0.839689	0	0.924601	0	0.877299	1.04873	0.951576	0	0	2.06535	0	0	0	0	1.43253	1.39524
ENSG00000018610	1002.76	1051.6	996.818	994.702	1107.2	999.215	1405.44	1378.66	1312.2	1288.57	1276.36	1338.21	578.687	613.839	625.163	656.583	614.409	621.798	1157.89	1285.03	1153.97	1173.91	1044.34	1357.57	1395.44	1495.05	1216.85	1390.93	1323.61	1345.9	1269.25	1443.81	1372.89	1569.95	1395.22	1242.97	1341.39	1173.52	656.588	576.664	622.64	635.094	599.892	614.061	668.568	657.761	590.203	592.977
ENSG00000018625	0.727162	0.703411	0	0	0	0	2.5772	4.5879	3.2581	3.60944	6.75322	2.93307	0.839894	0.831761	3.83536	2.67266	1.62113	1.51658	26.1728	1528.46	5.72691	20.6675	33.1098	14.6947	42.958	53.2969	40.2461	52.8871	123.407	250.267	144.627	302.249	127.633	76.4044	143.313	188.701	41.2331	795.983	81.8356	49.4284	51.2763	24.7841	829.17	51.8363	407.219	41.1796	1168.95	44.6477
ENSG00000018699	423.208	443.149	424.241	413.243	438.622	417.255	1007.69	1013.16	1043.41	998.914	1077.98	1070.57	702.991	660.418	674.064	626.293	646.021	678.67	280.573	279.299	239.098	348.591	235.907	275.809	266.062	353.946	285.273	339.535	977.58	1084.22	1088.75	866.407	940.452	930.459	1040.18	909.662	1025.56	1065.51	564.285	656.137	476.137	596.885	574.765	590.137	578.92	555.369	650.37	527.401
ENSG00000018869	0.727162	0	0	0.768109	0	0	81.6115	100.169	100.186	75.7983	83.5711	82.126	10.9186	4.1588	11.5061	16.036	8.10566	12.1327	0	1.28119	0	0	0	0	1.38574	0	0	1.05774	66.1399	66.8464	59.0079	73.4549	97.404	60.7049	59.1745	65.6351	63.1655	83.8981	19.0315	20.3529	15.8712	21.6861	21.9856	9.96853	12.1558	15.5815	17.1904	33.4858
ENSG00000019102	1527.77	1516.55	1627.74	1179.05	1269.87	1235.29	0	0	0	0	0.844153	0	24.3569	20.794	20.1356	19.5995	15.4008	18.9573	3629.65	3045.38	4466.99	2194.88	4211.85	4272.77	4190.48	1717.8	4095.63	2372.52	0.806585	0	2.31404	3.01045	0.839689	1.04664	1.8492	1.02555	0.877299	0	36.1599	14.5378	59.8223	40.2742	49.2058	39.8741	30.3895	90.15	15.7579	82.3192
ENSG00000019144	6367.75	6481.23	6325.05	6715.58	6897.01	6696.94	3586.61	3649.67	3407.97	3607.64	3629.01	3499.15	3601.47	3494.23	3641.67	3825.47	3678.35	3911.26	1037.49	1415.71	1235.58	1172.53	1567.2	1324.79	2272.62	2291.77	1856.05	3957.02	4164.4	3599.93	3911.88	4905.22	3654.33	3870.46	4092.29	4425.24	3725.01	3495.4	2977.48	2982.18	2942.28	3084.59	2951.3	2822.09	3037.43	2891.48	3446.67	2843.5
ENSG00000019169	37.0852	38.6876	34.6117	64.5212	54.5084	74.6666	0.859068	0	0	0	0	0.733268	1.67979	0.831761	0.958839	5.34532	1.62113	2.27487	20.9383	0	11.4538	8.26698	4.13873	24.868	5.54297	10.9327	3.55112	3.17323	0.806585	0.8152	0	0	0	0	0	1.02555	0	0	0	0	1.22086	2.06535	0	2.99056	0	0	0	4.18572
ENSG00000019186	554.097	482.54	538.954	416.315	428.402	417.255	24.913	12.2344	17.105	15.3401	25.3246	18.3317	8498.89	8348.38	8467.51	6182.75	6278.65	6162.63	350.716	377.95	475.333	100.582	343.514	119.818	408.794	158.524	272.253	296.168	41.9424	30.9776	5.78509	15.0522	37.786	6.27982	10.1706	10.2555	7.01839	11.536	675.619	260.71	341.842	722.871	514.043	553.253	428.492	341.68	577.311	380.901
ENSG00000019485	1537.95	1626.29	1593.13	1232.05	1241.77	1242.98	1304.07	1230.32	1181.87	1217.28	1301.68	1256.82	311.601	288.621	305.87	279.738	290.183	285.117	1872.93	1684.76	1600.67	1882.12	1670.67	1969.09	2179.77	2044.42	1678.5	2112.31	1498.63	1203.24	1278.51	1478.13	1274.65	1267.48	1177.94	1283.99	872.913	1180.87	525.27	498.16	428.523	561.774	541.263	464.533	460.401	549.804	467.006	470.196
ENSG00000019505	16.7247	18.9921	17.8003	12.2898	17.0339	17.5686	3.43627	0	2.44357	1.80472	2.53246	0.733268	4443.04	4433.28	4374.22	4189.84	4224.67	4216.1	60.721	14.0931	37.2249	41.3349	17.9345	27.1287	49.8867	102.494	8.28595	49.7139	62.107	5.7064	101.818	56.5964	188.09	24.0726	50.8531	182.548	64.9201	222.33	6518.3	6214.41	4917.64	5581.6	7006.06	5627.23	4806.1	6654.41	6188.54	6062.32
ENSG00000019549	3430.02	3530.42	3623.35	3839.78	3967.19	3902.43	3.43627	3.82325	2.44357	0.902361	4.22076	1.46654	760.104	770.21	723.923	717.163	764.364	783.314	1997.51	1399.06	1374.46	2227.95	1135.39	1799.54	2548.38	3300.31	1612.21	2841.1	37.9095	21.1952	25.4544	65.0257	44.5035	32.4457	40.6825	36.9198	83.3434	41.949	322.584	218.066	205.105	169.358	177.978	172.456	214.246	231.496	163.309	168.824
ENSG00000019582	314.134	339.044	344.14	394.04	434.364	382.117	78.1752	89.464	69.2346	85.7243	74.2854	78.4597	43590.5	42266.8	42976.1	34486.2	34549.6	34581.8	202.054	320.297	197.578	183.251	193.141	109.645	153.817	90.1948	106.534	61.3491	496.856	524.174	249.916	214.344	884.193	456.333	414.221	620.457	170.196	480.316	41020.6	22089.6	48302.2	58181.8	38046.5	41459.1	51423.6	42194.7	32401	57319.3
ENSG00000019991	0.727162	0	0	0.768109	0	0	24.913	22.9395	31.7664	33.3874	31.2337	37.3967	0	0	0	0	0	0	3.14074	28.1861	1.43173	2.75566	2.75915	11.3036	5.54297	9.56612	2.36741	3.17323	107.276	119.834	21.9833	35.5233	26.8701	8.37309	45.3055	19.4854	150.895	13.6334	117.044	22.2912	25.6381	22.7188	19.8917	15.9496	16.7142	17.8074	12.8928	16.7429
ENSG00000019995	1722.65	1674.82	1728.61	1819.65	1861.8	1760.16	1792.02	1838.22	1813.13	1799.31	1900.19	1861.03	1605.04	1589.49	1578.25	1600.92	1623.56	1657.62	1257.34	1209.44	1105.29	1412.28	1065.03	1299.92	1248.55	1027.67	1106.77	1206.88	1663.18	1990.72	1817.68	1695.48	1773.42	1739.51	1504.33	1590.63	1495.8	1616.09	1329.35	1359.76	1367.37	1476.72	1396.61	1366.68	1273.32	1446.85	1346.58	1317.11
ENSG00000020129	1502.32	1464.5	1427.98	1536.22	1470.87	1456	2669.12	2475.93	2548.65	2697.16	2744.34	2684.49	1010.39	959.02	1016.37	1083.32	998.618	1018.38	2125.23	2283.08	1897.04	2445.65	2119.03	2201.95	1758.51	1952.85	1769.64	1775.95	1839.82	2107.29	1685.78	2953.85	1801.13	2288.99	1981.42	2215.19	2294.14	2143.6	1512.06	1227.96	1504.1	1488.08	1468.84	1488.3	1554.42	1363.38	1531.38	1365.94
ENSG00000020181	80.7149	73.1547	81.0904	86.0283	99.6481	94.4313	91.9203	81.0528	89.5977	93.8455	115.649	79.1929	24.3569	39.0928	26.8475	20.4904	20.2642	32.6065	17.7975	35.8732	30.0663	22.0453	6.89788	10.1733	33.2578	12.2993	9.46966	27.5013	379.095	493.196	414.213	422.065	225.876	233.4	504.832	473.804	223.711	316.715	199.831	83.3498	115.982	91.9079	97.3646	66.7891	120.038	74.5685	68.7616	47.4382
ENSG00000020256	1059.47	1060.04	1006.71	1002.38	1047.58	957.49	687.255	653.775	681.757	716.475	744.543	739.867	852.493	857.545	889.802	837.433	809.756	850.802	1099.26	1068.51	1079.52	1311.69	891.206	1301.05	1082.26	1005.81	1079.54	1069.38	969.515	865.743	838.838	915.176	810.3	843.589	870.05	894.279	728.158	876.735	756.503	719.134	701.996	724.936	828.123	801.47	782.529	793.543	737.754	779.94
ENSG00000020426	890.773	849.72	890.016	896.384	900.24	879.529	567.844	611.719	610.893	485.47	563.05	582.215	1293.44	1221.02	1276.21	1246.35	1304.2	1176.11	561.145	626.501	455.289	450.551	382.143	560.66	731.672	829.519	602.507	890.619	432.329	419.013	518.344	473.242	484.501	432.261	408.674	362.019	466.723	472.975	823.114	897.464	792.34	864.347	797.762	826.391	727.828	925.985	816.544	817.611
ENSG00000020577	1558.31	1529.22	1530.83	1536.22	1540.71	1609.72	955.284	877.053	919.598	794.078	834.867	841.058	3143.72	3124.09	3066.37	2898.94	3020.98	2991.46	946.409	600.877	942.077	633.802	401.457	600.223	649.913	1011.28	629.732	771.094	944.51	900.796	1065.61	1257.76	838.85	1138.74	1091.03	1006.06	1147.51	932.317	2001.17	1407.25	1559.04	1679.13	1331.7	1595.96	1286.99	1824.15	1760.58	1338.04
ENSG00000020633	2.90865	0.703411	0	1.53622	2.55508	2.19608	4.29534	2.29395	4.07262	1.80472	10.1298	5.86614	357.795	351.003	314.499	325.173	331.522	346.539	8.3753	30.7485	14.3173	8.26698	4.13873	10.1733	5.54297	31.4315	8.28595	11.6352	94.3704	53.8032	52.0658	51.1776	79.7705	21.9794	52.7023	38.9709	39.4785	47.1927	554.769	594.11	653.162	606.179	862.671	647.954	677.685	618.808	495.656	685.063
ENSG00000020922	2362.55	2360.65	2454.47	2384.21	2265.5	2270.74	1793.73	1881.8	1851.41	1847.13	1867.27	1910.16	1524.41	1514.64	1500.58	1507.38	1626.81	1575.73	1411.24	1456.71	1427.43	1160.13	1601.69	1529.38	1395.44	1388.45	1670.21	1605.65	1556.71	1654.04	1759.82	1934.51	1491.29	1107.34	1605.11	1300.4	1644.94	1302.52	943.012	897.464	715.426	885	904.549	898.164	680.724	977.182	859.52	779.94
ENSG00000021300	25.4507	19.6955	30.6561	19.9708	17.8856	20.8627	298.956	276.803	304.632	324.85	386.622	310.172	165.459	152.212	165.879	174.614	185.62	175.923	48.158	70.4653	50.1105	19.2896	60.7013	74.6039	48.501	6.83294	61.5528	20.0971	529.926	494.011	503.303	764.052	558.393	377.836	562.158	697.373	326.355	572.604	314.02	626.093	523.75	524.598	804.043	651.942	668.568	452.976	737.754	496.706
ENSG00000021355	2153.13	2214.34	2100.44	2533.99	2494.61	2627.61	1534.3	1497.95	1447.41	1351.74	1424.93	1398.34	3975.22	3965.84	4025.21	4742.19	4574.84	4715.05	3523.91	1912.81	2127.55	2965.09	1327.15	2671.05	2001.01	4210.46	1766.09	2017.12	1232.46	1561.92	1309.74	1416.72	1586.17	1833.71	1548.71	1697.28	1231.73	1589.87	6419.33	6573	5861.36	6284.85	5847.11	5805.67	5233.07	6204.77	5778.84	6814.36
ENSG00000021461	2.18148	0	0	1.53622	0.851693	0	0	0	0	0	0	0	2.51968	3.32704	1.91768	2.67266	2.4317	0	0	2.56237	0	0	2.75915	0	1.38574	0	1.18371	1.05774	0	0.8152	0	0	0	0	0	0	0	0	1.90315	0.969184	1.22086	0	0	0.996853	0	0	0	0
ENSG00000021488	1.45432	2.11023	0.988907	1.53622	6.81355	2.19608	2.5772	1.5293	2.44357	0.902361	0.844153	0	6.71915	3.32704	3.83536	4.45443	4.8634	3.79145	7.32839	6.40594	5.72691	1.37783	11.0366	1.13036	4.15722	1.36659	11.8371	3.17323	5.64609	2.4456	1.15702	1.80627	0.839689	2.09327	0.924601	4.1022	2.6319	0	6.66104	8.72265	12.2086	11.3594	13.6101	1.99371	12.1558	17.8074	11.4603	15.3476
ENSG00000021574	1209.27	1256.29	1190.64	1053.08	1099.54	1118.9	2033.41	2088.26	2073.78	1980.68	1982.07	2014.29	703.831	760.229	686.529	731.418	718.162	724.926	497.284	573.972	369.386	578.689	233.148	564.051	475.309	423.642	461.646	865.234	1689.79	1835.02	2083.79	1683.44	1377.93	872.894	1757.67	1150.67	1515.1	1181.91	843.097	745.302	521.309	825.105	723.429	638.983	471.037	763.493	732.024	675.297
ENSG00000021645	2.18148	0	2.96672	0.768109	0	0	0	0	0.814524	0	1.68831	0.733268	0.839894	4.99056	0	0.890886	0.810566	1.51658	5.23457	0	0	0	1.37958	5.65181	0	1.36659	0	0	1.61317	0.8152	0	1.20418	2.51907	1.04664	0.924601	0	0.877299	2.09745	1.90315	0	0	3.09802	0	0	3.03895	0	0	0
ENSG00000021762	1047.84	1069.18	1080.88	1003.15	1056.1	1049.72	646.019	636.953	585.643	695.72	653.374	618.145	359.475	364.311	386.412	332.301	346.112	379.904	1521.16	1151.79	1597.81	1390.23	1552.02	1675.2	1445.33	1387.09	1316.28	1104.28	1119.54	1370.35	1588.59	1490.17	1095.79	1098.97	1244.51	1559.86	1157.16	1218.62	292.134	285.909	302.774	333.553	262.78	296.065	275.025	291.596	303.697	311.139
ENSG00000021776	3824.14	3768.88	3725.21	3595.52	3572	3396.23	3045.4	3178.65	3153.84	2975.99	3113.24	3059.19	2594.43	2628.36	2744.2	2583.57	2818.34	2709.37	2137.8	2163.93	1815.43	2316.13	1662.39	2260.73	2032.88	2148.28	1957.85	2406.36	1708.35	1694.8	1465.94	1617.21	1435.87	1182.7	1566.27	1437.82	1286.12	1345.52	2491.23	2176.79	1689.67	2072.57	2117.94	2130.27	1747.39	2343.9	2140.2	1982.64
ENSG00000021826	1329.25	1296.39	1359.75	1223.6	1225.59	1312.16	160.646	159.047	187.341	171.449	175.584	179.651	42.8346	40.7563	51.7773	36.5263	49.4445	47.7723	528.691	525.287	462.448	719.228	412.493	501.881	512.724	375.812	364.582	538.391	163.737	149.997	67.1071	266.726	235.953	83.7309	80.4403	103.58	44.7423	49.2901	6.66104	6.78429	6.10432	5.16336	11.5162	5.98112	10.6363	11.1296	12.8928	5.58096
ENSG00000021852	1.45432	0	0	0	0	0	0	0	0	0	0	0	0	0	0	0	0	0	7.32839	8.96831	7.15864	5.51132	6.89788	5.65181	5.54297	6.83294	1.18371	3.17323	0	0	0	0	0	0	0	0	0	0	0	0	0	0	0	0	0	0	0	0
ENSG00000022267	1175.09	1145.86	1052.2	1122.98	1105.5	1170.51	630.556	625.483	633.7	602.777	629.738	599.813	20.1575	20.794	12.4649	20.4904	14.5902	9.85778	48.158	640.594	22.9076	44.0906	20.6936	74.6039	56.8154	97.0278	21.3067	104.717	376.675	343.199	628.261	797.769	1162.97	579.836	473.396	639.942	452.686	1172.48	375.873	110.487	179.467	122.888	407.256	87.723	235.518	94.6019	535.767	129.757
ENSG00000022277	2960.28	2798.87	2818.38	2973.35	3081.43	3077.8	2475.83	2488.17	2537.24	2358.77	2433.69	2399.99	2738.06	2703.22	2736.53	2826.78	2889.67	2782.93	4278.73	4192.04	4222.16	5208.2	4113.9	4519.19	4872.27	4705.16	4061.3	3712.68	2093.89	1992.35	2093.05	2421	2313.34	2506.69	2329.07	2369.02	2200.27	2268.39	3049.8	2822.26	3256.04	3312.81	3349.13	3365.37	3330.69	3297.71	3254.71	3521.59
ENSG00000022355	0	0	0	0	0	0	1.71814	0	1.62905	3.60944	0	0	0	0	0	0	0	0	0	0	0	0	0	0	0	0	0	0	1.61317	1.6304	1.15702	1.20418	0.839689	1.04664	3.69841	3.07665	0	0	0	0	0	0	0	0.996853	0	0	0	0
ENSG00000022556	1286.35	1304.83	1259.87	1237.42	1175.34	1210.04	0.859068	5.35254	0.814524	0	0	0.733268	0	0.831761	0	1.78177	0.810566	0	1060.52	1246.6	1102.43	1532.15	1088.49	1113.41	1053.16	938.846	1053.5	1001.68	8.87243	2.4456	3.47106	1.80627	15.9541	0	1.8492	4.1022	0	0	0	0	1.22086	0	0	0	0	0	0	0
ENSG00000022567	4182.63	4174.04	4155.39	3278.29	3329.27	3464.31	865.941	893.875	885.388	905.97	969.087	898.253	1818.37	1789.12	1832.34	1778.21	1681.11	1781.98	1047.96	1072.35	1237.01	1128.44	1136.77	1152.97	1191.74	744.791	1096.11	1238.62	795.292	853.515	870.078	985.62	854.804	649.961	947.716	1028.63	726.404	927.074	1514.91	1398.53	1578.58	1752.45	1569.35	1682.69	1555.94	1533.66	1618.76	1512.44
ENSG00000022840	8795.75	8763.09	8630.19	8854.77	9168.48	8946.82	6342.5	6344.3	6186.31	6224.49	5961.41	6138.19	6620.05	6623.31	6730.09	6811.72	6790.11	6835.23	7418.43	7684.56	7599.61	6670.08	5269.98	6747.14	7894.57	7155.46	6365.98	7024.47	4382.98	4832.51	4372.37	4879.33	4572.11	5018.62	4418.67	4825.21	4204.9	5190.14	5559.11	5189.01	5928.51	5211.9	5989.49	5761.81	6599.07	5186.41	6046.72	5394
ENSG00000022976	423.935	433.301	478.631	444.735	442.881	478.745	419.225	410.617	388.528	407.867	425.453	402.564	804.619	839.247	852.408	876.632	862.443	960.754	238.696	217.802	320.707	169.473	281.433	315.371	260.519	326.615	351.561	240.108	427.49	422.274	359.833	434.709	424.043	513.898	479.868	475.855	473.742	467.732	690.845	809.268	794.782	686.727	586.281	683.841	770.373	646.632	660.397	599.954
ENSG00000023041	1371.43	1347.74	1426	1353.41	1374.63	1257.25	1851.29	1868.8	1929.61	1778.55	1784.54	1791.37	1998.95	2020.35	1981.92	1941.24	2176.37	1970.04	1545.24	1208.16	1279.96	1402.63	1500.98	1460.43	1563.12	1583.88	1641.8	1524.21	1251.82	1403.78	1235.7	1213.81	1482.05	1789.75	1260.23	1222.45	1487.02	1353.91	1803.24	2009.12	1720.2	1760.71	1849.93	1860.13	1879.59	1943.23	1923.89	1854.27
ENSG00000023171	23.2692	23.2126	24.7227	40.7098	36.6228	32.9412	3.43627	4.5879	4.88714	3.60944	2.53246	4.39961	1416.9	1443.1	1405.66	1081.54	1091.02	1164.73	125.63	279.299	148.9	12.4005	55.183	37.302	20.7861	46.464	81.6758	4.23097	37.1029	28.532	45.1237	40.9421	26.0304	19.8861	33.2856	27.6898	27.1963	30.413	6482.14	5892.64	5885.78	7455.9	6324.51	5760.81	5632.69	7288.8	5129.9	7015.27
ENSG00000023191	4617.48	4628.44	4481.73	4246.88	4479.06	4403.13	9758.16	9018.27	9556.81	9825.81	9348.99	9511.95	3043.78	2930.29	2942.68	3012.09	2893.72	3055.91	7912.57	6990.16	8074.94	7919.77	8634.77	7412.92	9193.01	8815.86	7168.53	6732.53	8128.76	8188.69	9456.31	8090.88	8611.85	10598.2	8429.59	9751.94	9896.81	10754.7	2817.62	3103.33	3367.14	2894.58	3207.8	3301.58	3938.48	3176.4	3352.13	3150.45
ENSG00000023228	3970.3	3979.9	3954.64	3763.74	3909.27	3950.74	5431.03	5471.83	5580.3	5433.12	5357.84	5564.77	3005.98	3048.4	3135.4	3115.43	3209.84	3146.15	2167.11	3078.69	1653.65	2854.87	1604.45	2350.02	1902.62	2174.24	1954.3	2492.04	3250.54	3552.64	3496.51	3786.54	3420.89	2898.13	3576.36	3248.94	3308.3	3435.63	3257.25	3092.67	2855.6	3116.61	3372.17	3047.38	2756.33	3273.22	3188.82	2706.77
ENSG00000023287	5406.45	5108.87	5457.78	5156.32	5201.29	5001.57	4311.66	4672.01	4563.78	4150.86	4238.49	4268.35	2971.55	3065.87	2981.99	3102.96	3182.28	3066.53	1933.65	1565.61	1543.4	1679.58	1034.68	2251.68	1801.46	1542.88	1692.7	2706.76	2627.05	2860.54	2975.85	3472.85	2388.08	1965.58	2684.12	1961.87	2350.28	1984.19	2118.21	1604.97	1283.13	2009.58	1802.82	1534.16	975.502	1988.87	1644.55	1820.79
ENSG00000023318	3988.48	3868.76	3995.18	4130.89	4135.82	4122.04	1181.22	1160.74	1281.25	1134.27	1246.81	1143.9	1745.3	1704.28	1742.21	1577.76	1626.81	1538.57	2943.92	2603.37	2708.83	2196.26	2728.8	2973.98	3120.69	2771.44	2522.48	2686.67	1192.13	1371.17	1366.44	1715.95	1398.92	1116.76	1292.59	1298.34	1380.87	1127.38	2359.91	2238.81	2219.53	2520.75	2218.45	2248.9	2010.26	2381.74	2104.39	2297.96
ENSG00000023330	2177.85	2331.1	2358.54	2371.15	2395.81	2324.55	4007.55	3928.77	4034.34	3904.52	3863.69	3873.85	1396.74	1363.26	1349.09	1500.25	1551.42	1549.95	1683.44	1942.28	1556.29	1935.85	1374.06	2191.77	1761.28	1844.89	1750.7	1652.19	2171.33	2472.5	1995.86	1852.03	2901.13	2293.18	2237.54	2298.25	2306.42	2442.48	2426.52	1851.14	2334.29	2178.94	1862.49	1885.05	2181.96	2221.47	1582.95	2310.52
ENSG00000023445	1353.97	1320.3	1465.56	1574.62	1498.13	1552.63	3392.46	3578.56	3542.37	3278.28	3306.55	3312.9	2694.38	2733.17	2683.79	2651.28	2898.59	2719.99	338.153	224.208	327.866	139.161	211.075	265.635	212.018	116.16	272.253	334.247	2632.69	3507.81	3543.95	2012.79	2557.69	2110.02	3118.68	2189.55	2881.05	2713.05	8889.63	4949.62	5690.44	6940.59	5140.43	5552.47	4123.85	6365.04	4809.01	7750.56
ENSG00000023516	4246.62	4200.77	3988.26	4327.53	4104.31	3949.64	2671.7	2881.2	2677.34	2545.56	2767.13	2763.69	1720.1	1776.64	1781.52	1758.61	1735.42	1712.22	1622.72	1506.68	1292.85	1683.71	960.185	1923.88	1144.62	1307.83	1460.69	2626.38	1912.41	2095.88	2228.42	2063.36	1678.54	824.749	2081.28	1327.06	1980.94	1361.25	1715.69	1163.99	794.782	1407.53	1184.08	1021.77	651.854	1424.59	1058.64	1314.32
ENSG00000023572	340.312	343.968	292.716	291.113	336.419	329.412	622.824	685.89	724.112	640.676	643.244	614.479	344.357	334.368	355.729	343.882	358.27	353.363	291.042	433.041	262.006	389.926	293.85	379.802	297.934	384.011	331.438	419.924	443.621	495.642	426.94	485.886	499.615	423.888	475.245	417.398	525.502	471.927	476.74	434.194	377.247	477.095	492.058	451.574	428.492	489.704	428.327	474.382
ENSG00000023608	609.361	528.965	521.154	708.197	721.384	752.156	472.488	494.728	478.126	425.012	433.05	449.493	2477.69	2512.75	2401.89	2798.27	2861.3	2726.81	282.667	251.113	294.936	261.788	288.331	239.637	371.379	467.373	294.743	434.732	306.502	315.483	374.874	450.363	318.242	321.317	354.122	314.843	377.239	290.497	419.645	463.27	387.014	403.775	389.458	452.571	372.271	389.537	421.165	359.972
ENSG00000023697	1234.72	1144.45	1255.91	1139.87	1225.59	1227.61	627.979	616.307	628.813	673.161	636.491	652.608	983.516	1068.81	1038.42	1019.17	1031.85	988.053	1260.48	1323.47	1115.32	1318.58	787.738	1290.87	1503.53	1706.87	1148.2	1642.67	679.144	682.323	644.459	700.23	725.492	603.909	755.399	697.373	723.772	751.936	779.341	757.902	761.819	786.896	768.448	810.441	700.477	936.002	832.301	927.835
ENSG00000023734	5056.68	4885.89	5229.34	5493.52	5366.52	5604.39	4193.97	4366.15	4409.83	4186.05	4198.82	4167.16	2518.84	2339.74	2468.05	2702.06	2670.01	2619.89	3428.64	4081.86	2893.52	4257.5	2015.56	3704.2	3656.97	5195.77	2995.96	4452.04	3494.93	3571.39	3517.34	3932.25	3790.36	3721.84	3755.73	3633.52	4058.39	3898.11	2386.55	2483.05	2303.77	2208.89	2387	2345.59	2394.69	2427.37	2512.66	2215.64
ENSG00000023839	35.6309	49.9422	44.5008	50.6952	55.3601	46.1176	148.619	137.637	146.614	149.792	139.285	147.387	68.8713	64.8773	44.1066	64.1438	64.8453	70.521	13.6099	26.9049	28.6345	34.4458	48.2852	23.7376	33.2578	28.6984	33.1438	21.1549	32.2634	66.8464	18.5123	27.094	34.4273	45.0053	33.2856	29.7409	31.5828	25.1694	138.93	76.5655	87.9021	52.6663	75.379	95.6979	75.9737	58.9871	84.5194	100.457
ENSG00000023892	772.973	724.513	710.035	706.661	731.605	749.96	7.73161	8.41114	8.95977	14.4378	8.44153	7.33268	1496.69	1533.77	1450.72	1616.07	1597.63	1705.4	1105.54	1048.01	1371.59	1415.03	1536.85	1191.4	1414.84	1408.95	1331.67	1021.78	50.0082	39.1296	40.4956	33.717	32.7479	20.9327	51.7777	60.5074	26.319	36.7054	1369.32	1482.85	1661.59	1559.34	1431.15	1489.3	1800.58	1417.92	1468.35	1610.11
ENSG00000023902	90.168	72.4513	78.1236	85.2601	115.83	99.9215	247.412	210.279	250.873	268.904	241.428	231.713	268.766	266.995	269.434	228.067	249.654	246.444	177.975	553.473	229.076	294.856	235.907	158.251	223.104	319.782	177.556	193.567	402.486	507.87	318.18	289.003	303.968	345.39	377.237	530.209	250.908	474.024	279.763	213.22	282.019	145.607	231.372	259.182	507.504	141.346	244.963	216.262
ENSG00000023909	2559.61	2543.53	2636.43	2650.75	2647.06	2693.49	1305.78	1328.96	1363.51	1184.8	1202.07	1303.75	774.383	759.398	722.006	807.143	842.178	853.077	908.721	1478.49	934.918	713.716	1045.72	1099.84	1141.85	886.916	1190.81	1631.04	1215.52	1298.61	1560.82	1052.45	853.124	784.977	1245.44	859.41	1131.72	941.756	506.239	426.441	330.854	427.526	427.148	344.911	437.608	416.248	435.49	393.458
ENSG00000024048	2140.04	2173.54	2095.49	2088.49	2170.97	1973.18	2290.28	2372.71	2282.3	2135.89	2218.43	2150.67	2421.42	2343.9	2445.04	2418.76	2429.27	2410.61	1049.01	1027.51	996.482	1165.64	852.578	1199.31	1004.66	892.382	956.436	1156.11	1295.37	1475.51	1486.77	1625.64	1409.84	1153.39	1413.72	1261.43	1246.64	1221.77	2456.02	1888.94	1936.29	2373.08	2168.19	1969.78	1577.21	2153.58	1878.05	2183.55
ENSG00000024422	15445.6	15758.5	15634.6	13214.6	13647.5	13221.5	4425.92	4113.81	4172.81	3987.53	3976.8	4094.57	6761.99	6458.62	6634.21	6202.35	6341.87	6381.77	14143.8	14838.7	15601.5	14069	16741.2	10047.8	17463.1	13374.8	14538.3	11465.9	3677.22	3444.22	4721.79	4329.02	4117	4651.25	3590.23	4124.76	3844.33	3381.09	4094.63	3877.7	3995.88	3482.17	3982.53	4105.04	3701.44	4200.32	4056.93	3294.16
ENSG00000024526	2518.16	2340.25	2447.54	2591.6	2633.44	2505.72	2610.71	2835.32	2630.1	2587.97	2626.16	2757.82	2357.58	2313.13	2392.3	2541.7	2764.84	2641.88	411.437	780.243	300.663	628.291	300.748	577.615	541.825	729.758	660.509	1031.3	1289.73	1380.95	1373.38	1280.64	1197.4	980.698	1269.48	953.76	1589.67	1021.46	857.37	1059.32	575.027	686.727	826.029	772.561	505.985	881.467	928.281	608.325
ENSG00000024862	703.165	743.505	711.024	641.371	667.728	709.333	256.002	245.452	268.793	240.028	234.674	237.579	502.257	514.028	555.168	508.696	535.784	504.263	707.713	566.285	801.767	498.775	662.196	656.741	868.86	548.002	782.431	587.047	214.551	203.8	212.891	229.396	213.281	276.312	238.547	231.774	200.024	249.597	537.641	559.219	623.861	643.355	598.845	603.096	562.205	546.465	568.715	626.463
ENSG00000025039	18.9062	18.2887	20.767	29.1882	23.8474	25.2549	1711.26	1702.87	1727.61	1767.73	1689.15	1704.85	100.787	102.307	108.349	107.797	122.396	116.777	38.7358	139.649	37.2249	22.0453	24.8324	19.2162	26.3291	1.36659	33.1438	12.6929	266.979	304.885	232.561	186.046	359.387	467.846	219.131	270.745	218.447	502.34	118.947	57.1818	98.8899	80.5485	163.321	127.597	88.1295	95.7148	117.468	138.129
ENSG00000025156	549.734	548.66	575.544	607.575	568.931	575.372	994.801	1029.98	921.227	940.26	1014.67	939.316	188.136	176.333	164.92	195.995	208.316	221.421	338.153	443.291	372.249	352.725	353.171	393.366	399.094	404.51	434.421	501.37	940.478	855.96	985.78	1115.67	921.979	805.91	959.736	876.844	1020.3	888.271	202.686	153.131	189.234	187.946	190.541	190.399	158.025	176.961	166.174	203.705
ENSG00000025293	3647.44	3459.37	3696.53	3652.36	3693.79	3716.86	2823.76	2803.2	2633.36	2717.91	2745.18	2808.42	2756.53	2705.72	2702.01	2623.66	2751.87	2712.41	2353.46	2303.57	2512.68	2688.15	2325.96	2541.06	2549.76	2063.55	2468.03	2366.17	2285.05	2517.34	2703.95	2528.17	2360.37	2519.25	2581.49	2519.77	2264.31	2085.92	1592.94	1357.83	1355.16	1639.88	1683.47	1648.79	1586.33	1509.18	1534.24	1572.44
ENSG00000025423	22.542	10.5512	15.8225	20.739	15.3305	18.6667	42.9534	36.7032	29.3229	37.8992	57.4024	33.7303	21.8373	19.9623	10.5472	12.4724	15.4008	11.3744	27.2197	32.0297	24.3394	46.8462	20.6936	21.4769	24.9433	24.5986	24.8579	31.7323	31.4568	34.2384	28.9255	25.2878	19.3129	17.7928	17.5674	12.3066	18.4233	18.8771	5.70946	11.6302	6.10432	11.3594	9.42238	7.97482	10.6363	8.90371	11.4603	12.5572
ENSG00000025434	245.781	245.49	260.082	221.216	221.44	256.941	287.788	303.566	297.301	268.001	288.7	282.308	1263.2	1228.51	1201.43	1125.19	1068.33	1074.5	279.526	238.301	363.659	202.541	296.609	245.289	296.549	228.22	287.641	198.856	318.601	347.275	166.611	248.663	439.997	339.11	227.452	287.154	243.889	271.62	829.775	860.635	1087.79	1012.02	1079.39	985.887	1293.07	903.726	915.388	1079.92
ENSG00000025708	1361.97	1342.81	1367.66	1501.65	1497.28	1497.72	889.136	797.529	764.838	706.549	737.79	698.071	2801.89	2773.09	2689.54	2110.51	2025.61	2283.21	3206.69	2190.83	2005.85	3046.38	2245.95	1772.41	2175.61	2618.38	1615.76	1140.25	1251.01	1276.6	978.838	873.03	1132.74	1425.52	1175.17	1280.91	858.876	1175.62	6962.69	5458.44	9182.11	9017.3	6834.37	7761.49	8913.23	6074.55	6343.25	8989.54
ENSG00000025770	1286.35	1229.56	1201.52	1162.15	1181.3	1319.84	1243.93	1260.91	1249.48	1333.69	1312.66	1275.15	2129.13	2098.53	2035.61	2345.7	2195.01	2446.25	2180.72	2641.81	2037.35	2551.74	2226.64	1702.33	2240.74	2705.84	2137.78	1864.8	1430.88	1385.03	1288.92	1097.61	1393.04	1733.23	1249.14	1469.61	1444.03	1641.26	1973.57	2279.52	2494.22	2104.59	2467.62	2552.94	3066.3	2331.66	2766.22	2117.98
ENSG00000025772	3166.06	3250.46	3246.58	3600.9	3770.45	3697.1	1084.14	1124.8	1137.89	1164.95	1186.88	1190.09	1656.27	1577.02	1667.42	2035.68	2040.2	1996.58	2523.06	2816.05	2547.04	3164.88	2389.43	2655.22	2905.9	4815.86	2745.02	3068.51	1626.07	1794.26	1697.35	1759.91	2182.35	2986.05	2006.38	2131.09	2566.1	2224.35	1372.17	1478.97	1499.22	1234.04	1685.56	1597.95	1786.9	1413.46	1739.09	1350.59
ENSG00000025796	2979.18	3185.04	3160.55	3143.87	3060.13	3036.08	6499.71	6790.85	6942.19	6409.47	6801.34	6539.28	1925.04	1977.93	1962.74	1799.59	1984.27	1892.69	1974.48	2135.74	1765.32	1982.7	1440.28	2327.42	1847.19	2127.78	1935.36	2735.32	5085.52	6245.25	5722.61	6678.38	5545.31	4754.87	5984.94	4733.93	5719.99	4702.49	2402.73	1946.12	1816.64	2235.74	1907.51	1922.93	1672.94	2376.18	1965.43	2084.49
ENSG00000025800	5499.52	5504.89	5282.74	5397.5	5523.23	5302.43	6534.93	6300.71	6238.44	6082.82	6256.02	6166.78	3959.26	4127.2	4193.96	4333.27	4322.75	4189.56	3858.92	4499.53	3782.62	4369.1	4687.8	4238.86	3956.29	3969.94	4241.22	3696.81	4315.23	4706.97	5044.6	5339.93	4285.77	5112.82	4635.95	5113.39	4830.41	5321.23	3367.63	3393.11	3260.93	3260.15	3221.41	3298.59	3394.5	3238.72	3479.62	3546.7
ENSG00000026025	160.703	209.616	216.571	324.91	333.012	340.392	131864	127993	129486	136266	134810	137596	35291.5	34125.5	35058	36333	35117.8	36592.8	1616.43	5277.21	2731.74	1842.16	882.929	2612.27	1909.55	5989.76	1058.23	3889.32	115536	132842	169877	125059	108217	169018	123996	123915	157494	139506	36145.6	38103.5	34819	26930	27733.2	28606.7	31480.5	29904.2	30729.3	22409
ENSG00000026036	78.5335	83.0025	69.2235	90.6369	74.949	76.8627	45.5306	46.6436	41.5407	53.2393	43.0518	46.9291	136.063	134.745	161.085	150.56	143.47	168.341	97.3629	110.182	127.424	179.118	277.295	165.033	80.373	124.36	200.047	129.045	54.0412	37.4992	34.7106	33.717	37.786	48.1453	38.8333	53.3285	78.9569	48.2414	187.461	144.408	166.037	179.685	69.0975	102.676	153.467	143.572	140.388	135.338
ENSG00000026103	737.342	706.225	720.913	708.965	750.342	740.078	128.001	132.284	113.219	126.331	114.805	141.521	818.897	757.734	775.701	847.233	868.117	796.205	199.96	189.616	193.283	296.234	155.892	200.074	292.391	340.28	204.781	403	375.062	392.111	429.254	201.098	398.852	235.493	311.591	274.847	313.196	326.154	698.457	693.936	531.075	672.27	686.787	657.923	545.491	651.084	773.568	726.92
ENSG00000026297	154.158	145.606	140.425	118.289	145.64	150.431	107.384	84.8761	96.1138	119.112	119.026	98.9912	3455.32	3340.35	3218.82	2898.94	2896.96	3070.32	550.676	488.132	618.506	294.856	762.905	429.538	518.267	427.742	537.403	298.283	361.35	370.101	261.486	621.958	575.187	465.753	513.154	495.34	377.239	378.59	5274.59	5014.56	6429.07	5274.89	4857.76	6444.65	5378.94	5053.97	4283.27	5875.36
ENSG00000026508	21350.9	21569.4	22209.9	21079.2	21241.2	20517.9	47692	49278.6	47651.3	43836.7	45803.7	46039.7	20359	20184.3	20127.9	18810.2	18968.9	18781.3	18144.1	15715	14562.1	17147.1	15910.6	23201.8	18108.9	24363.5	14444.8	21851.9	32061.7	39810.3	60306.1	38970.8	39069.9	40974.7	34943.5	36339.3	47309.2	45614.3	14149.9	14313.9	11289.3	11985.2	13019.6	13579.1	10805	14298.2	13233.7	12812.5
ENSG00000026559	32.7223	42.9081	27.6894	28.42	40.0296	35.1372	233.667	240.1	239.47	283.341	287.856	263.976	4.19947	3.32704	6.71187	6.2362	3.24227	7.58291	9.42222	24.3426	18.6125	1.37783	4.13873	10.1733	9.70019	4.09977	14.2045	4.23097	222.617	152.442	389.915	134.266	146.106	217.7	187.694	211.263	445.668	445.708	1.90315	0	1.22086	1.03267	4.18772	0	0	2.22593	0	0
ENSG00000026652	332.313	327.789	315.461	387.895	368.783	406.274	883.981	867.112	821.04	776.933	766.491	776.531	190.656	186.314	173.55	163.032	161.303	159.241	1186.15	1051.85	816.085	1428.81	1142.29	1062.54	583.397	1206.7	848.718	522.525	915.473	1027.15	850.408	1096.4	923.658	1213.05	944.018	1099.39	956.256	961.682	80.884	107.579	111.099	93.9732	91.083	130.588	121.558	106.844	133.226	72.5525
ENSG00000026751	10.1803	5.62729	13.8447	8.4492	13.6271	10.9804	0.859068	0	0.814524	0	0	1.46654	18.4777	22.4575	22.0533	22.2722	32.4227	25.0236	25.1259	55.091	31.498	12.4005	30.3507	41.8234	19.4004	9.56612	37.8786	15.8661	1.61317	0.8152	2.31404	0.602089	0.839689	0	2.7738	0	0	0	14.2736	8.72265	17.0921	12.3921	6.28159	4.98426	9.11684	12.2426	7.16266	12.5572
ENSG00000026950	429.753	429.784	431.163	536.14	526.346	489.725	203.599	188.868	205.26	204.836	221.168	206.048	1791.49	1924.69	1906.17	1684.67	1706.24	1665.96	306.746	272.893	320.707	235.609	307.645	160.512	220.333	98.3944	233.19	156.546	497.663	538.847	548.427	571.383	419.005	452.147	551.062	596.869	350.92	481.365	1711.89	1407.25	1799.55	2131.44	1912.74	2135.26	1621.28	1607.12	1782.07	2302.15
ENSG00000027001	655.9	671.757	687.29	589.908	631.105	631.372	322.151	324.211	338.028	325.752	365.518	316.038	388.871	411.722	420.93	387.536	359.081	364.738	663.743	816.116	710.137	839.099	510.443	690.652	751.072	799.454	726.796	739.362	404.099	436.132	439.667	351.018	408.089	315.037	425.317	371.249	389.521	465.634	526.222	515.606	579.91	620.636	618.736	586.149	588.036	573.176	630.314	623.673
ENSG00000027075	1644.84	1751.49	1688.06	1569.25	1634.4	1670.12	34.3627	39.7618	38.2826	37.8992	42.2076	40.3297	961.679	924.086	927.197	871.287	877.843	909.949	1207.09	917.33	1017.96	1052.66	702.204	1105.49	1132.15	1172.53	1013.25	1288.33	99.2099	39.9448	59.0079	57.1985	140.228	31.3991	48.0793	43.0731	18.4233	40.9003	870.692	862.574	869.255	997.562	851.155	864.271	808.36	917.082	789.325	923.649
ENSG00000027644	0	0	0	0	0	1.09804	2.5772	2.29395	6.51619	0.902361	0.844153	0.733268	0	0	0	0	0.810566	0	0	3.84356	1.43173	0	0	1.13036	1.38574	0	1.18371	0	2.41975	2.4456	0	1.20418	0.839689	3.13991	0.924601	5.12774	2.6319	2.09745	0	0.969184	1.22086	0	0	0	1.51947	0	0	0
ENSG00000027697	5319.19	5119.42	5379.65	5058.77	5006.25	5052.08	1020.57	1030.75	986.389	1005.23	991.035	947.382	1080.1	1068.81	1034.59	1037.88	1035.9	1075.26	2891.57	2476.53	2557.06	2582.05	2308.03	3195.54	2727.14	2166.04	2282.19	2431.75	1125.19	1269.27	1078.34	1382.4	1225.95	983.838	1220.47	1093.24	761.496	1012.02	2361.81	1653.43	2082.79	2423.68	1870.87	1993.71	1691.17	2268.22	1676.06	2533.76
ENSG00000027847	402.12	427.674	359.962	435.518	476.948	443.608	755.98	679.773	750.177	774.226	748.764	759.666	978.477	966.506	1025.96	953.248	914.319	978.195	682.587	622.657	750.225	548.377	740.832	626.221	813.43	688.761	638.018	574.354	1042.91	1005.96	1073.71	1228.26	927.857	1326.09	1117.84	1363.98	1065.92	1241.69	1360.75	1446.99	1671.36	1515.96	1492.92	1645.8	1900.86	1447.97	1353.74	1647.78
ENSG00000027869	134.525	123.8	127.569	161.303	164.377	166.902	65.2892	75.7003	65.9765	61.3605	59.0907	60.128	110.026	103.97	103.555	125.615	128.88	117.535	88.9876	126.838	93.0623	114.36	110.366	74.6039	88.6875	251.452	94.6966	102.601	104.856	93.748	74.0492	111.387	61.2973	88.9641	165.504	129.219	133.349	135.286	39.0146	83.3498	45.1719	30.9802	68.0505	57.8175	63.8179	41.1796	58.7338	32.0905
ENSG00000028116	834.054	797.668	813.87	838.007	797.185	789.49	1338.43	1358.78	1448.22	1256.09	1318.57	1297.15	460.262	463.291	461.201	432.08	484.719	457.249	476.345	604.72	416.633	642.069	376.624	538.053	503.024	608.132	474.667	701.283	1238.91	1270.08	1406.93	1192.74	1304.04	1245.5	1367.49	1161.95	1351.04	1233.3	602.348	618.339	468.811	518.402	503.574	500.42	452.803	582.08	545.795	510.658
ENSG00000028137	243.599	230.015	273.927	391.736	347.491	366.745	202.74	243.158	212.591	236.419	250.713	241.978	170.499	174.67	159.167	195.104	169.408	181.231	85.8469	163.992	74.4498	31.6901	35.869	42.9538	58.2011	38.2645	89.9618	23.2703	95.9836	97.824	52.0658	67.434	140.228	46.052	73.0435	85.1206	31.5828	77.6057	56.143	39.7365	91.5647	60.9277	61.7689	86.7262	53.1816	24.4852	78.7893	71.1573
ENSG00000028203	1452.87	1495.45	1545.66	1580	1480.24	1487.84	2186.33	2331.42	2241.57	2085.36	2213.37	2197.6	3470.44	3430.18	3422.1	3380.02	3560.82	3434.3	985.145	953.203	930.623	760.563	653.919	995.85	1003.28	982.577	1113.87	1476.61	2407.65	2550.76	2538.5	2994.79	2483.8	2330.86	2653.61	2389.53	2275.71	2053.41	3787.27	3313.64	3420.86	3620.55	3645.41	3501.94	3154.43	3850.85	3604.25	3640.18
ENSG00000028277	346.856	346.782	320.406	361.78	341.529	385.412	28.3493	23.7041	21.9922	20.7543	18.5714	16.8652	377.113	397.582	371.071	349.227	329.9	332.131	545.442	315.172	846.151	465.707	1088.49	382.063	604.183	202.255	622.63	279.244	95.9836	141.845	75.2062	48.7692	120.915	78.4977	91.5355	87.1717	74.5704	92.2879	754.6	665.829	1032.85	784.831	749.603	646.957	905.606	921.534	611.691	883.187
ENSG00000028310	2152.4	2264.28	2126.15	2345.81	2396.67	2459.61	1914	1852.75	1841.64	1825.48	1870.64	1794.31	1131.34	1139.51	1085.41	1153.7	1082.11	1249.66	3263.23	2889.08	3716.76	3342.62	4269.79	3203.45	3230.16	3697.99	3656.47	2718.4	2220.53	2336.36	2413.54	1688.86	2251.21	2770.45	2175.59	2544.39	2551.19	2703.62	1099.07	1236.68	1229.41	1109.09	968.411	1087.57	1233.81	1062.88	1007.07	1033.87
ENSG00000028528	4557.85	4659.39	4687.42	4412.02	4408.36	4424	2811.73	2895.73	2836.99	2788.3	2944.41	2866.34	3917.27	3938.39	3916.86	3787.16	3905.31	3887	5057.64	4177.95	4780.54	4658.45	4900.25	4331.55	5095.37	4140.76	4410.49	4467.91	2041.47	2186.37	1973.87	1977.86	1995.1	2032.57	1949.06	2074.69	1508.08	2018.8	3644.54	3667.39	3718.75	3923.12	4155.27	4080.12	4142.09	3723.98	4066.96	3654.14
ENSG00000028839	401.393	332.01	322.384	351.026	363.673	353.568	808.383	821.998	836.516	782.347	792.659	869.656	299.842	309.415	289.569	300.229	309.636	319.24	255.447	330.546	247.689	330.679	209.696	256.592	271.605	308.849	248.579	304.63	756.576	697.812	896.689	919.993	938.773	748.345	919.978	927.096	736.931	822.201	341.616	319.831	260.044	288.116	325.596	273.138	305.414	302.726	300.832	265.096
ENSG00000029153	5356.27	5351.55	5420.2	5811.52	5757.45	5752.62	3650.18	4002.17	3866.55	3579.67	3492.26	3536.55	3145.4	3110.79	3178.55	3154.63	3747.25	3145.39	1147.42	1273.5	817.516	2193.51	591.838	1280.7	1057.32	2951.83	983.661	1671.23	4391.05	5310.22	7313.51	5319.46	5071.72	6429.48	5665.96	4543.18	8515.94	5980.88	2505.5	2122.51	1777.58	1771.03	1977.65	1725.55	1359.93	2203.67	1936.78	1805.44
ENSG00000029363	4920.7	4806.41	4934.65	4856.76	4782.26	4669.96	5782.39	6113.37	5946.84	5168.72	5676.08	5389.52	3076.53	3215.59	3059.65	2998.72	3232.54	3022.55	3096.77	3698.79	2683.06	3094.61	2611.54	3712.11	2746.54	3096.69	3360.55	3866.05	4115.19	4519.47	4609.56	5503.7	4245.47	3166.07	4447.33	3438.67	4389.13	3535.25	3116.41	2923.06	2092.56	2882.19	2661.3	2525.03	1878.07	2970.5	2654.48	2501.67
ENSG00000029364	3541.28	3540.27	3561.05	3334.36	3398.26	3287.53	3200.03	3297.17	3346.88	3178.12	3215.38	3309.97	5541.62	5397.3	5513.32	5430.84	5550.76	5483.2	2760.71	2641.81	2181.95	2679.88	1448.55	2937.81	2662.01	2673.05	2446.72	3128.8	2247.95	2355.93	2430.9	3065.84	2324.26	2045.13	2431.7	2343.38	2268.7	2467.65	6567.78	5643.56	5369.36	6783.63	5648.19	5703.99	4549.3	6711.17	5563.96	6035.81
ENSG00000029534	4716.37	4738.18	4784.33	4044.1	3985.07	4093.49	2335.81	2290.89	2345.83	2370.5	2394.02	2216.67	1288.4	1252.63	1302.1	1129.64	1126.69	1052.51	5104.75	6947.88	5281.64	4731.47	4778.85	4585.88	6501.9	7402.81	6354.14	7772.29	941.284	1096.44	1619.83	1369.15	1363.66	1398.31	1114.14	1335.26	1566.86	1396.9	1591.04	2071.15	1496.78	1543.85	2026.86	1743.5	1710.93	1825.26	1727.63	1529.18
ENSG00000029559	1.45432	0.703411	0.988907	0.768109	0	1.09804	0	0	0	0	0	0	0	0	0	0	0	0	6.28148	6.40594	1.43173	6.88915	5.5183	3.39109	4.15722	2.73318	9.46966	4.23097	0	0	0	0	0	1.04664	0	0	0	0	0	0.969184	0	0	0	0	0	0	0	0
ENSG00000029639	448.659	431.894	417.319	451.648	464.173	448	548.086	556.665	579.941	549.538	538.569	546.285	293.963	299.434	295.322	302.901	312.879	293.459	348.622	430.479	346.478	451.928	368.347	307.459	419.88	561.668	359.847	405.115	446.848	546.184	502.146	505.755	540.76	589.256	543.666	549.694	553.576	614.553	205.541	238.419	189.234	204.469	217.762	225.289	246.155	247.078	190.527	219.053
ENSG00000029725	2284.01	2231.92	2271.52	2252.86	2156.49	2182.9	2368.45	2454.52	2485.11	2498.64	2515.58	2582.57	1161.57	1146.17	1146.77	1123.41	1138.85	1143.5	1196.62	1570.74	1175.45	1445.34	1033.3	1505.64	1434.24	1343.36	1291.42	1768.55	1458.3	1601.05	1725.11	1925.48	1450.14	1275.85	1573.67	1359.88	1384.38	1337.13	1199.94	1058.35	925.414	1048.16	1185.13	1068.63	983.1	1126.32	1058.64	1007.36
ENSG00000029993	5794.02	5930.46	6057.05	5473.55	5639.06	5385.88	13386.9	14071.1	13952.8	13613.9	14357.4	13826.5	4499.31	4400.01	4520.92	4255.76	4656.7	4384.44	2676.96	3519.42	2610.04	3682.94	3064.04	3175.19	4367.86	5583.88	3723.94	4332.51	10484.8	11175.6	12285.2	8658.05	12112.5	11613.5	10103.1	10485.2	11974.3	12162.1	1760.42	2479.17	1860.6	1808.21	1974.51	1951.84	2344.55	2110.18	2168.85	1751.03
ENSG00000030066	4279.35	4038.99	4206.81	4314.47	4222.7	4189.02	2894.2	2998.19	2822.33	2814.46	2836.35	2844.35	2640.63	2651.65	2668.45	2768.87	2985.32	2770.79	1508.6	1821.85	1330.07	1558.33	1193.33	1686.5	1399.6	1743.77	1393.22	2209.62	2437.5	2159.47	2330.23	2397.52	1758.31	1337.6	2165.42	1813.17	1842.33	1590.92	2126.77	1976.17	1511.43	1917.67	2014.3	1833.21	1490.6	2017.8	1985.49	1621.27
ENSG00000030110	1771.37	1923.83	1816.62	1981.72	1962.3	2042.35	1068.68	1080.45	1173.73	1110.81	1026.49	1107.23	2511.28	2543.52	2545.72	2730.57	2658.66	2679.8	1742.06	1665.54	1577.76	1895.9	1460.97	1557.64	1815.32	2058.08	1551.84	1657.48	914.667	1025.52	851.566	983.212	1259.53	1314.57	1056.82	1178.36	998.366	1014.12	2451.26	2786.4	2828.74	2670.49	2637.22	2730.38	2786.72	2550.91	2670.24	2835.13
ENSG00000030304	0	1.40682	0	0.768109	0	0	0	0	1.62905	0	0	0	2.51968	4.1588	2.87652	5.34532	0	2.27487	2.09383	20.499	0	0	0	0	0	0	2.36741	2.11549	0.806585	3.2608	0	5.41881	5.03814	2.09327	0	6.15329	0.877299	12.5847	8.56419	1.93837	2.44173	0	18.8448	0.996853	3.03895	0	18.6229	0
ENSG00000030419	2311.65	2350.8	2205.26	1979.42	1915.46	1913.88	44.6715	43.585	43.1698	56.8487	51.4933	67.4607	2425.61	2435.4	2469.01	2191.58	2264.72	2125.49	780.997	625.219	535.466	559.399	395.938	877.161	516.882	373.079	756.389	1161.4	42.749	36.684	19.6693	31.3087	41.9845	12.5596	29.5872	19.4854	10.5276	11.536	1528.23	1102.93	797.224	1536.62	1030.18	960.966	454.323	1313.3	1019.96	1205.49
ENSG00000030582	12294.8	12297	12396.9	10995.5	11663.1	11441.6	5922.42	5331.13	5586.01	6035.89	6092.25	6062.66	15266.8	15005	15153.5	14280	14023.6	14290	16456.4	14330.1	16314.5	18090.9	14195.8	17886.9	17594.8	15344.1	14328.8	12273	8286.04	9058.51	7683.76	12211	9449.86	11038.9	8971.41	10344.7	5855.97	9068.33	18701.3	17111.9	22800.8	21713	19175.6	20735.5	21754.3	19102.9	17151.7	21658.3
ENSG00000031003	892.954	879.264	909.794	814.196	877.244	811.451	884.84	932.107	896.791	868.071	905.776	904.853	892.808	897.47	869.667	929.194	939.446	921.323	824.967	1012.14	690.093	614.513	662.196	1056.89	795.416	599.932	982.477	1187.85	1051.79	1114.38	998.507	1246.93	820.377	661.474	1010.59	821.465	840.453	777.106	1419.75	1082.58	937.623	1322.85	1133.83	926.076	817.477	1196.44	1061.51	1163.63
ENSG00000031081	186.881	209.616	175.037	231.969	243.584	249.255	536.918	563.547	566.094	591.949	568.959	554.351	187.296	186.314	208.068	186.195	183.188	193.364	150.755	125.556	125.992	144.672	114.505	236.246	98.3876	157.158	106.534	139.622	682.371	877.971	829.582	917.584	791.827	796.49	940.32	872.742	934.324	858.906	483.401	267.495	312.541	301.54	341.3	307.031	278.064	375.069	318.022	368.344
ENSG00000031691	302.499	303.873	329.306	343.345	358.563	333.804	230.23	236.277	256.575	233.711	229.61	210.448	602.204	623.821	663.516	686.873	765.175	685.495	121.442	167.836	84.4719	181.874	102.089	134.513	128.874	147.592	125.473	178.759	246.815	264.94	229.09	284.186	270.38	243.866	274.607	191.778	252.662	234.915	314.972	346.968	251.498	268.495	296.282	279.119	197.532	330.55	328.05	276.258
ENSG00000031698	5217.38	5289.65	5304.5	5475.08	5537.71	5664.78	6231.68	6243.36	6115.45	5346.49	5661.73	5538.37	2866.56	2870.41	2958.02	3003.18	3162.02	3072.59	5243.99	5478.36	4939.46	5064.91	4002.15	4877.52	5616.41	6103.18	4105.1	4644.55	2515.74	2704.83	2619.49	2811.76	2535.86	4442.97	2763.63	2955.63	3167.05	3003.55	2792.88	2854.25	3223.08	2767.56	2907.33	3002.52	3446.17	2874.78	3004.02	2888.15
ENSG00000031823	1683.38	1790.88	1777.07	1779.71	1774.93	1843.61	1545.46	1484.95	1547.6	1531.31	1498.37	1514.93	1134.7	1171.12	1212.93	1093.12	1116.96	1115.45	2236.21	2379.16	2327.99	2943.05	2724.66	2156.73	2347.45	2529.56	2284.56	2173.66	1347	1374.43	1402.31	1315.57	1527.4	1595.07	1425.74	1518.84	1525.62	1686.35	1132.38	1233.77	1318.53	1256.76	1327.51	1325.81	1490.6	1316.64	1284.98	1294.78
ENSG00000032219	1378.7	1353.36	1426	1306.55	1254.54	1226.51	670.073	651.481	619.038	600.972	630.582	593.214	1742.78	1797.43	1865.9	1719.41	1788.92	1656.11	1091.93	939.11	1129.63	1054.04	979.499	1037.67	1134.92	845.918	1098.48	1032.36	528.313	542.923	602.807	712.874	520.607	447.96	490.039	456.369	485.146	412.149	1479.7	1335.54	1369.81	1536.62	1227	1356.72	1218.62	1407.9	1154.62	1438.49
ENSG00000032389	329.404	340.451	306.561	315.693	351.749	329.412	873.672	896.934	887.831	939.358	937.01	918.785	897.847	892.479	920.485	975.52	966.195	981.228	322.449	357.451	290.641	424.372	288.331	317.632	361.679	530.236	324.336	297.226	788.84	764.658	879.334	634.602	972.36	1005.82	785.911	1001.96	957.133	1048.73	1202.79	1556.51	1554.16	1380.68	1496.06	1484.31	1803.62	1346.69	1486.97	1438.49
ENSG00000032444	1988.06	1977.99	1884.86	1941.01	1975.08	2006.12	3941.4	3654.26	3562.73	3737.58	3763.23	3588.61	2302.15	2271.54	2378.88	2318.98	2190.15	2254.4	2006.93	1710.38	2204.86	2066.75	2324.59	1663.89	2221.34	2108.65	1825.28	1717.77	3336.03	3198.03	3642.29	3746.8	3119.45	3270.74	3496.84	3672.49	2919.65	3879.24	1589.13	1603.03	1778.8	1726.63	1728.48	1940.87	1916.06	1693.93	1793.53	1601.74
ENSG00000032742	272.686	247.601	259.094	252.708	271.69	249.255	584.166	685.89	672.797	607.289	636.491	628.411	335.958	369.302	329.841	293.992	313.689	294.217	208.336	172.96	170.376	242.498	238.667	209.117	189.847	181.756	176.372	227.415	483.951	536.402	502.146	385.939	412.288	282.592	492.813	330.227	470.232	452.001	271.199	242.296	257.602	245.776	283.718	244.229	262.869	257.095	270.749	233.005
ENSG00000033011	824.601	821.584	830.682	765.037	838.918	803.764	957.002	923.696	992.905	1024.18	1027.33	1012.64	687.873	715.314	673.105	741.217	753.827	788.622	1424.85	1765.48	1370.16	1809.09	1353.36	1680.85	1736.33	1773.83	1438.2	1371.89	878.371	979.871	775.202	797.166	1066.41	1253.87	871.899	942.479	1041.35	1107.45	1151.41	1285.14	1269.7	1172.08	1320.18	1217.16	1473.89	1291.04	1276.39	1301.76
ENSG00000033030	1253.63	1278.8	1281.62	1274.29	1208.55	1293.49	1646.83	1627.94	1496.28	1495.21	1547.33	1527.4	940.682	932.404	953.086	947.012	964.574	962.271	971.535	804.586	916.305	931.414	1077.45	908.812	881.332	824.053	1035.74	1026.01	945.317	957.86	934.871	882.663	797.705	791.257	843.236	806.081	843.962	770.813	840.242	840.282	744.726	890.164	848.014	896.171	645.776	878.128	817.976	771.568
ENSG00000033050	455.203	476.209	412.374	463.938	505.906	497.411	629.697	633.894	605.191	667.747	587.53	586.614	225.092	188.81	189.85	251.23	256.95	242.653	540.207	611.126	499.673	712.339	824.986	592.31	554.297	994.876	568.18	537.333	436.362	453.251	418.841	404.002	565.951	687.64	482.642	587.639	567.613	531.704	303.553	321.769	324.75	314.965	307.798	335.939	419.375	312.743	329.482	299.977
ENSG00000033100	3642.35	3584.58	3610.5	3455.72	3637.58	3619.14	1773.12	1778.57	1761.82	1891.35	1899.34	1913.83	845.774	857.545	834.19	834.76	819.483	785.589	4036.9	4113.89	4141.99	4231.32	3933.17	4753.18	4266.7	4824.06	3965.42	4004.61	2081.79	2376.31	2290.9	2947.83	2505.63	2553.79	2499.2	2747.45	2395.03	2606.08	1983.09	1627.26	1933.85	1814.41	1546.32	1635.84	2004.19	1686.14	1532.81	1784.51
ENSG00000033122	0.727162	0	1.97781	0	0	2.19608	0	0	0	0.902361	0	0	2.51968	1.66352	0	0.890886	3.24227	2.27487	0	0	1.43173	0	1.37958	0	0	0	1.18371	0	0.806585	4.076	1.15702	2.40836	4.19845	1.04664	0.924601	2.0511	2.6319	0	4.75788	0	0	3.09802	0	0	1.51947	0	0	1.39524
ENSG00000033170	1804.09	1768.37	1887.82	1837.32	1876.28	1899.61	772.302	822.763	771.354	738.131	825.581	815.394	14143	14116.6	13909.9	13139.7	13681.5	13149.5	551.723	644.437	601.325	538.732	340.755	647.698	717.814	977.111	530.301	1106.4	1155.03	1283.13	922.144	1350.49	1283.89	1305.15	1289.82	1032.73	1201.02	1013.07	6566.83	6479.96	5228.96	5709.65	4967.69	5473.72	4474.85	6259.31	5592.61	5073.1
ENSG00000033178	4312.8	4153.64	4215.71	4246.88	4359.82	4262.59	2228.42	2310.77	2204.1	2116.94	2163.56	2284.13	3668.66	3560.77	3407.71	3517.22	3756.97	3438.09	1266.76	1128.73	765.974	1919.32	805.672	1529.38	897.961	1240.86	1164.77	1559.11	1676.89	1809.74	1868.58	1942.34	1635.72	997.444	1798.35	1354.75	1551.06	1300.42	3001.27	2318.29	2018.09	2364.82	2021.62	2032.58	1245.97	2424.03	2170.29	2261.69
ENSG00000033327	187.608	194.141	175.037	205.853	199.296	202.039	1222.45	1185.21	1131.37	1147.8	1193.63	1132.9	351.916	331.873	344.223	473.061	445.001	451.183	565.333	526.568	524.012	424.372	415.252	621.7	443.437	315.682	429.686	318.381	1359.09	1872.52	1580.49	1528.71	1439.23	1893.36	1523.74	1573.19	1752.84	1889.8	295.94	272.341	244.173	202.404	293.141	286.097	302.375	253.756	309.427	272.072
ENSG00000033627	1138.01	1230.97	1127.35	1330.37	1324.38	1293.49	1853.87	1754.87	1809.06	1735.24	1617.4	1781.84	2490.29	2290.67	2496.82	2483.79	2573.55	2631.27	1556.76	1847.47	1540.54	1873.85	1565.82	1922.75	1355.26	1206.7	1513.96	1119.09	1167.93	1137.2	1047.1	989.233	1066.41	1422.38	1145.58	1102.47	994.857	1040.34	3477.06	2874.6	3785.9	3374.77	3060.18	2991.55	3584.44	3422.36	3115.76	3303.93
ENSG00000033800	2069.5	2006.13	2046.05	2021.66	1918.87	1865.57	1875.35	1872.63	1904.36	1859.77	1898.5	1825.84	2063.62	2038.65	2029.86	1864.62	1961.57	1917.72	1377.74	1203.03	1321.48	1142.22	1092.62	1267.14	1204.21	1044.07	1231.06	1348.62	1059.85	1180.41	999.664	1264.99	963.963	725.319	1141.88	952.735	822.907	899.807	2347.54	1754.22	1920.42	2271.88	1944.15	1922.93	1533.15	2317.19	1746.26	2253.31
ENSG00000033867	1561.94	1515.85	1463.58	1686	1637.81	1648.16	6432.7	6871.14	6428.22	5686.68	5657.51	5942.4	598.005	650.437	617.492	638.765	641.158	643.031	237.649	210.115	140.309	216.319	143.476	243.028	171.832	299.283	197.679	471.753	3030.34	3027.65	4956.67	3617.96	4085.93	1814.87	3050.26	2349.53	3709.22	2736.13	289.279	157.977	100.111	169.358	153.899	127.597	92.6879	182.526	166.174	147.896
ENSG00000034053	0	0	0	0	0	0	0	0	0	0.902361	0.844153	0	4.19947	7.48585	4.79419	7.12709	4.8634	1.51658	0	0	0	2.75566	2.75915	2.26073	0	1.36659	0	0	3.22634	2.4456	2.31404	1.20418	0	3.13991	8.32141	1.02555	0	6.29236	3.80631	0.969184	2.44173	6.19604	7.32852	9.96853	7.59737	4.45185	14.3253	2.79048
ENSG00000034152	3444.56	3600.76	3508.64	3546.36	3520.05	3812.39	1906.27	1854.27	1926.35	1884.13	1886.68	1751.78	1370.71	1418.98	1378.81	1608.94	1547.37	1599.99	3683.04	4257.38	3630.86	4880.28	3399.28	3987.92	4223.74	5762.9	3981.99	3912.59	1904.35	1840.72	1991.23	1510.64	2316.7	3112.7	1858.45	1911.62	2120.43	2303	2503.6	2729.22	2911.76	2394.77	2700.04	2437.3	3048.06	2668.89	2601.48	2680.26
ENSG00000034239	98.894	82.2991	85.046	101.39	104.758	94.4313	0	0	0	0	0	0	10.9186	9.98113	10.5472	4.45443	10.5374	13.6492	162.272	178.085	190.42	212.186	217.973	192.162	198.161	278.784	260.416	302.514	0.806585	0	0	0	0	0	0	1.02555	0.877299	0	39.0146	45.5516	47.6137	112.561	70.1444	49.8426	59.2595	53.4222	63.0314	69.762
ENSG00000034510	20263.1	19655.4	19193.7	20808.1	21947.3	22027.8	27419.7	26453	28431	29427.8	28709.6	29148.9	65613.4	63491.6	64384.1	62376.3	59985.1	60486.6	32593.5	26720.4	35904.9	34828.8	32106.9	20665.3	34062.9	52533	25439.1	24780.8	49081.5	46659.6	55882.8	49376.8	57468.3	71472.7	54480.3	67156	57473.6	66462	59792.3	83717.1	77738.5	59832	72066.6	80978.3	96627.9	69250.8	76110.5	73999.4
ENSG00000034533	197.061	249.711	222.504	199.708	237.622	206.431	178.686	211.808	212.591	187.691	192.467	209.715	224.252	232.061	269.434	266.375	245.602	219.904	378.983	408.699	436.677	285.211	357.31	391.106	472.538	337.547	374.052	370.21	272.626	223.365	227.933	296.83	256.945	251.193	254.265	256.387	287.754	302.033	384.437	377.012	278.357	388.285	415.632	361.858	306.934	385.085	368.161	380.901
ENSG00000034677	2375.64	2338.84	2400.08	2277.44	2144.56	2156.55	1040.33	1044.51	1088.2	1024.18	1087.27	1039.77	2101.42	2062.77	2057.67	1710.5	1835.12	1754.68	2126.28	1264.53	1868.4	1570.73	1459.59	1948.75	1669.82	1396.65	1704.54	2131.35	1495.41	1879.04	1452.06	2009.77	1608.01	1074.9	1452.55	1179.38	1371.22	1126.33	3910.98	2565.43	2649.27	3257.05	2755.52	2770.25	1984.43	3591.53	2936.69	3309.51
ENSG00000034693	548.28	603.527	624	639.067	636.215	579.764	427.816	483.258	430.069	440.352	437.271	434.095	246.929	254.519	247.38	232.521	234.254	206.255	369.56	461.227	287.777	402.327	244.185	509.794	425.423	560.301	368.133	577.527	444.428	487.49	416.527	560.545	506.333	444.82	525.174	416.373	466.723	362.859	338.761	243.265	260.044	326.325	264.874	273.138	284.142	320.533	243.531	352.996
ENSG00000034713	1588.85	1571.42	1603.02	1494.74	1608	1522.98	1179.5	1188.26	1212.83	1164.95	1197.01	1252.42	1507.61	1543.75	1473.74	1617.85	1519	1578.76	1648.89	1853.88	1685.14	2004.74	1696.88	1681.98	1916.48	1630.34	1638.25	1696.62	1038.88	1164.11	1036.69	1216.82	1230.98	1039.31	1150.2	1193.74	1115.92	1282.59	1694.76	1815.28	2035.18	2053.99	2006.97	1913.96	2099.91	1926.54	2015.57	2014.73
ENSG00000034971	0	0	0	0	0	0	0	0	0	0	0	0.733268	0	0.831761	0	0	0	0	0	2.56237	0	0	1.37958	0	0	0	1.18371	1.05774	0	1.6304	0	0.602089	0	1.04664	0	0	0	4.1949	0	0	1.22086	1.03267	9.42238	0.996853	0	0	0	0
ENSG00000035115	1014.39	990.402	1016.6	920.195	926.642	908.078	499.119	543.666	518.852	553.147	533.505	509.621	1910.76	1855.66	1916.72	1844.13	1844.85	1810.04	856.375	662.374	629.96	902.479	735.314	691.782	755.229	586.266	726.796	840.905	697.696	662.758	792.558	741.172	711.217	584.023	691.602	630.713	748.336	585.189	2229.54	2255.29	1952.16	2508.36	2145.16	2183.11	1648.63	2244.85	1962.57	2189.13
ENSG00000035141	1124.92	1094.51	1172.84	1162.15	1188.11	1161.72	1833.25	2094.37	2023.28	1977.98	2043.69	2048.75	1310.24	1334.14	1367.3	1246.35	1293.66	1245.87	1823.72	1912.81	1848.36	1960.65	2287.34	2152.21	1848.58	1935.09	2182.76	1771.72	2205.2	2060.83	1963.46	1767.73	2243.65	2755.79	2236.61	2315.69	2469.6	2567.28	1572.96	1987.8	1726.3	1566.56	1667.76	1710.6	1970.76	1790.76	2105.82	1667.31
ENSG00000035403	15176.6	14862.4	15036.3	16363	16778.4	16622.1	31882.6	32636.8	32155.8	31075.5	31415.1	31243.8	19946.6	19962.3	20248.8	21342.1	21311.4	21136.6	6242.74	7494.94	5051.13	7798.52	3662.77	7033.12	6543.47	8807.66	6419.25	10455.8	19039.4	23422.3	25277.4	18151.8	17438.7	14310.7	16678.9	16926.7	16964.3	16676.8	11840.5	10896.5	7769.57	8254.15	9758.45	8865.01	8524.25	10735.6	10010.5	7931.94
ENSG00000035499	628.995	620.408	676.412	558.416	600.444	589.647	946.693	999.397	956.251	906.873	1017.2	1001.64	4240.63	4487.35	4320.53	4336.83	4460.55	4385.95	233.462	395.887	199.01	308.634	193.141	245.289	293.777	457.807	359.847	398.769	510.568	501.348	541.485	387.746	464.348	421.794	487.265	429.705	554.453	502.34	1979.28	1837.57	1380.8	1289.81	1769.31	1549.11	1642.55	2182.52	2012.71	1399.43
ENSG00000035664	4.36297	3.51705	3.95563	6.91298	4.25847	4.39215	88.484	97.8751	81.4524	84.8219	92.8568	83.5925	31.916	39.9245	30.6828	26.7266	23.5064	31.8482	119.348	126.838	143.173	56.4911	104.848	30.5198	97.0019	15.0325	147.963	85.6772	69.3663	97.0088	64.793	56.5964	52.0607	74.3111	57.3253	63.584	21.9325	110.116	32.3536	20.3529	46.3928	47.5029	60.722	28.9087	39.5063	28.937	50.1386	30.6953
ENSG00000035681	1460.87	1398.38	1478.42	1309.63	1397.63	1327.53	1642.54	1659.29	1673.03	1598.08	1695.06	1603.66	725.669	719.473	722.006	718.945	744.1	700.661	1315.97	1440.05	1211.24	1362.67	1067.79	1467.21	1459.19	1946.02	1364.81	1564.4	1603.49	1625.51	1486.77	1780.98	1635.72	1582.51	1743.8	1677.8	1554.57	1633.91	743.181	636.754	612.873	670.204	644.91	614.061	654.893	691.15	564.418	598.558
ENSG00000035687	2629.42	2615.28	2693.78	2547.82	2649.62	2388.23	1581.54	1660.82	1651.04	1561.99	1673.96	1697.52	3175.64	3169.84	3215.95	2930.12	3011.25	3037.71	1991.23	2626.43	1626.44	3094.61	1427.86	2144.3	2055.05	1813.46	1799.24	2389.44	2097.12	2142.35	2388.09	2734.69	2133.65	1751.02	2317.98	1938.29	2053.76	1885.61	2961.31	2572.21	2427.08	2838.82	2470.76	2274.82	2060.41	2846.96	2347.92	2635.61
ENSG00000035720	2.18148	1.40682	0.988907	1.53622	0	3.29412	0	0	0	0	0	0	1.67979	0.831761	0	0	0.810566	0	9.42222	11.5307	11.4538	12.4005	2.75915	6.78218	6.92871	1.36659	11.8371	7.4042	2.41975	0.8152	0	0	1.67938	0	0.924601	1.02555	0	1.04873	0.951576	1.93837	1.22086	4.13069	2.09386	1.99371	3.03895	2.22593	5.73013	1.39524
ENSG00000035862	5149.76	5345.92	5101.77	5542.68	5560.71	5587.92	3213.77	3020.36	3026.77	3419.05	3484.66	3397.96	14549.5	14133.3	14075.8	14359.3	14466.2	14421.9	853.234	1414.43	1058.05	2116.35	618.05	1348.52	993.577	651.863	756.389	1121.21	8945.83	9544.37	10003.6	7739.86	10037.6	6881.63	9126.74	7951.08	8665.96	8315.35	13474.3	11179.5	12071.9	11879.9	13563	13401.7	12090.5	14270.4	14025.9	12657.6
ENSG00000035928	3023.54	2901.57	3108.13	3202.25	3284.98	3170.04	1840.12	1931.5	1935.31	1940.08	1960.12	1975.42	5024.25	5048.79	5053.08	5462.91	5722.6	5521.87	1885.49	2029.4	1745.28	2332.67	1375.44	1849.27	1819.48	2040.32	1928.26	2232.89	1571.23	1731.49	1667.26	1858.65	1601.29	1392.03	1612.5	1492.17	1718.63	1563.65	3120.22	2814.51	2815.31	3127.97	3106.24	3204.88	2666.68	3180.85	3234.66	2927.22
ENSG00000036054	1684.83	1672.01	1758.28	1716.72	1672.73	1700.86	1783.43	1957.5	1917.39	1695.54	1772.72	1774.51	1501.73	1406.51	1432.51	1427.2	1518.19	1496.87	833.343	707.215	675.775	814.298	503.545	1010.54	701.185	660.062	756.389	1003.8	1485.73	1588.83	1848.92	1934.51	1462.74	996.397	1596.79	1229.63	1624.76	1235.4	1467.33	1103.9	1058.49	1380.68	1228.05	1128.44	834.191	1421.25	1184.7	1336.64
ENSG00000036257	3374.76	3285.63	3528.42	3189.19	3184.48	3156.86	4526.43	4576.43	4486.4	4498.27	4528.04	4555.06	3231.91	3127.42	3136.36	3111.87	3291.71	3101.41	2108.48	3090.22	1685.14	2544.85	1474.77	2305.94	1960.82	1954.22	1840.66	2478.29	3035.18	3278.74	3292.87	3413.25	3252.96	2561.12	3216.69	2827.44	3057.39	3281.46	3624.55	3183.77	3019.19	3197.15	3671.59	2994.55	2706.18	3101.83	3324.91	2945.35
ENSG00000036448	21.0877	26.7296	16.8114	26.1157	34.0677	19.7647	3.43627	4.5879	6.51619	7.21889	7.59738	3.66634	59.6325	69.0361	58.4892	72.1618	61.603	58.3884	17.7975	421.511	21.4759	20.6675	11.0366	3.39109	15.2432	23.232	26.0416	28.5591	6.45268	20.38	5.78509	6.62298	0.839689	7.32645	4.62301	6.15329	2.6319	132.139	96.1092	75.5963	91.5647	90.8752	252.31	80.7451	116.999	101.28	254.991	107.434
ENSG00000036473	0	0	0	0	0	0	0	0	0	0	0	0	0	0	0	0	0	0	0	2.56237	0	0	0	0	0	0	0	0	0	0	0	0	0	0	0.924601	1.02555	0	0	0	0	0	0	0	0	1.51947	0	1.43253	0
ENSG00000036530	2.18148	0.703411	0	1.53622	1.70339	2.19608	19.7586	18.3516	8.95977	18.0472	15.1948	16.8652	3.35958	4.1588	2.87652	1.78177	2.4317	0	4.18765	2.56237	8.59036	1.37783	8.27746	9.0429	4.15722	4.09977	5.91854	3.17323	23.391	25.2712	19.6693	24.6857	16.7938	10.4664	23.115	17.4343	12.2822	18.8771	1.90315	2.90755	2.44173	3.09802	5.23466	3.98741	1.51947	3.33889	2.86507	1.39524
ENSG00000036549	3163.88	3051.4	3100.22	2781.32	2809.74	2839.53	2164.85	2235.07	2181.3	2092.58	2113.76	2093.48	2252.6	2144.28	2252.31	2054.38	2145.57	2056.48	1739.97	1779.57	1549.13	1583.13	1042.96	1679.72	1700.3	1779.3	1558.94	2237.13	1895.47	1980.12	1880.15	2248.2	1712.13	1739.51	1990.67	1713.69	1980.94	1650.69	1686.19	1735.81	1277.02	1628.52	1898.09	1719.57	1366.01	1698.38	1827.91	1785.91
ENSG00000036672	211.604	241.27	241.293	195.1	241.029	189.961	215.626	217.925	199.558	204.836	189.934	178.917	59.6325	59.055	47.9419	68.5982	72.951	57.6301	75.3777	202.428	50.1105	74.4029	106.227	170.685	102.545	50.5638	93.5129	71.9265	200.84	181.79	211.734	151.124	126.793	148.622	167.353	206.135	111.417	179.332	100.867	99.8259	122.086	119.79	154.946	93.7041	127.636	139.12	187.662	100.457
ENSG00000036828	0	0	0.988907	0	1.70339	0	0	0	0	0	0	0	3.35958	1.66352	1.91768	2.67266	0	1.51658	0	15.3742	0	0	0	0	0	0	2.36741	0	0	2.4456	0	0	0	0	0	0	0	7.34108	2.85473	0.969184	0	1.03267	5.23466	0	1.51947	1.11296	21.488	1.39524
ENSG00000037042	803.514	806.812	709.046	731.24	760.562	771.921	444.138	461.848	413.778	389.82	414.479	454.626	695.432	735.277	696.117	757.253	701.14	780.281	1444.74	1192.79	1720.94	1470.15	2196.28	1325.92	1535.4	1188.93	1805.15	1277.75	914.667	751.615	693.054	906.145	898.468	1161.77	872.824	976.323	844.839	924.976	590.929	566.003	720.309	653.682	520.325	666.894	694.4	538.674	573.013	560.887
ENSG00000037241	317.77	313.018	309.528	301.867	328.754	345.882	466.474	428.204	516.408	487.275	503.959	456.826	608.923	613.008	625.163	608.475	656.559	604.358	464.829	463.79	420.928	524.954	446.983	448.754	507.181	610.865	391.807	403	469.432	428.795	468.592	459.394	457.631	551.577	504.832	532.26	500.938	487.658	679.426	895.526	882.684	722.871	876.281	844.334	1048.44	779.074	823.706	820.402
ENSG00000037280	2.18148	1.40682	1.97781	2.30433	4.25847	2.19608	35.2218	39.7618	37.4681	37.8992	39.6752	33.7303	26.8766	25.7846	36.4359	30.2901	32.4227	36.398	2.09383	6.40594	8.59036	8.26698	1.37958	4.52145	0	9.56612	1.18371	5.28871	40.3292	33.4232	64.793	66.8319	39.4654	28.2592	78.5911	55.3796	35.092	29.3643	111.334	31.9831	53.718	34.0782	39.7834	37.8804	39.5063	43.4056	22.9205	33.4858
ENSG00000037474	6355.39	6367.28	6377.46	6724.03	6965.15	6736.47	5295.3	5293.67	5260.2	5049.61	5263.29	5109.41	3132.81	3089.99	2948.43	3202.74	3389.79	3320.55	4366.67	4714.77	3509.16	5580.21	4033.88	4944.21	4062.99	5746.5	4128.77	5499.2	4040.99	4508.06	4521.63	3589.66	4285.77	3839.06	4200.46	4005.79	4655.83	4732.9	3317.2	3709.07	2903.21	3161.01	3232.92	2995.54	3251.67	3364.49	3488.22	3059.76
ENSG00000037637	1185.27	1221.12	1248	1172.13	1172.78	1258.35	1765.39	1803.04	1708.06	1743.36	1657.92	1608.06	895.327	914.937	885.008	877.523	848.663	867.485	1266.76	1112.07	1357.28	1186.31	1212.65	1199.31	1187.58	1171.17	1151.75	1067.26	1152.61	1086.66	1138.51	1296.9	1091.6	1308.29	1208.45	1286.04	1116.8	1179.82	942.061	931.386	1026.75	1107.02	1015.52	1071.62	1059.07	948.245	898.198	1038.06
ENSG00000037749	870.412	853.237	838.593	863.355	821.032	791.686	729.349	777.648	713.523	728.205	734.413	758.932	902.046	932.404	937.744	950.576	972.68	894.783	391.545	342.077	241.962	300.367	129.68	417.104	325.649	295.183	254.497	521.467	546.058	560.043	554.212	736.355	403.891	300.385	598.217	416.373	444.791	443.611	951.576	746.271	543.284	817.877	829.17	733.684	484.712	948.245	799.353	841.33
ENSG00000037757	534.464	521.931	524.121	481.605	511.868	500.706	677.805	629.306	676.055	719.182	660.128	683.406	556.01	563.102	487.09	559.477	488.771	539.903	972.582	823.803	990.755	819.809	1231.96	1013.94	882.717	830.886	982.477	1043.99	731.572	715.746	734.707	715.282	659.156	699.153	751.701	679.939	752.723	615.602	585.22	544.681	597.002	547.316	474.26	460.546	458.881	506.398	445.518	489.729
ENSG00000037897	398.485	451.59	414.352	449.344	476.097	448	519.736	515.374	546.546	507.127	471.881	493.489	303.202	306.088	294.364	318.937	268.297	289.667	551.723	620.095	549.783	617.268	499.406	506.403	604.183	867.784	464.013	589.163	492.017	476.892	400.328	352.824	488.699	617.515	395.729	506.621	474.619	481.365	344.471	382.828	476.137	389.318	453.321	431.637	595.634	388.424	541.497	389.272
ENSG00000037965	18.9062	19.6955	26.7005	29.9563	25.5508	21.9608	584.166	582.663	525.368	617.215	552.076	607.879	0	0.831761	0	0	0	0	157.037	74.3089	176.102	136.405	208.316	71.2129	137.188	139.392	138.494	76.1575	771.901	602.433	687.269	649.052	758.24	808.003	687.903	747.625	780.796	611.407	69.4651	33.9214	63.4849	25.8168	15.704	30.9024	75.9737	22.2593	14.3253	40.462
ENSG00000038002	346.129	291.916	325.35	294.186	313.423	298.666	390.017	438.144	414.593	413.281	412.791	420.163	395.59	424.198	437.23	384.863	454.728	406.444	586.271	508.631	400.884	563.533	429.048	663.523	584.783	511.104	429.686	556.373	604.132	599.172	601.65	830.281	668.393	477.266	713.792	557.899	522.87	440.465	673.716	561.157	603.106	657.812	562.202	588.143	539.413	602.113	636.044	590.187
ENSG00000038210	530.101	486.057	454.897	476.228	470.135	429.333	361.668	404.499	355.133	329.362	355.388	357.101	765.144	843.405	834.19	753.69	800.84	759.807	320.355	384.356	236.235	403.704	256.601	383.193	311.792	405.877	333.805	663.205	414.584	441.023	472.063	575.598	508.012	252.239	480.793	320.997	543.048	286.302	1309.37	1017.64	755.714	1244.37	884.657	798.479	566.764	1153.03	868.115	863.654
ENSG00000038219	3635.81	3452.34	3722.25	3929.65	3523.46	3584	2266.22	2439.23	2284.74	2346.14	2421.03	2317.13	6686.4	6635.79	6726.25	7005.93	7336.44	7048.31	2528.3	2479.1	2488.34	2802.51	2726.04	2707.22	2534.52	2130.51	2594.69	2438.1	1628.49	1760.83	1759.82	2272.89	1874.19	1625.43	1806.67	1849.06	1856.37	1741.93	4957.71	4634.64	4058.15	4463.21	4403.39	4659.29	4037.24	4204.78	4353.47	4616.85
ENSG00000038274	2521.07	2435.21	2616.65	2421.08	2459.69	2288.31	2182.89	2258.77	2357.23	2175.59	2092.65	2287.8	3529.24	3569.09	3562.09	3389.82	3726.98	3448.71	1544.2	1684.76	1378.75	1224.89	1091.24	1373.39	1650.42	1452.68	1498.57	2144.04	2080.18	1852.14	1970.4	2597.41	1904.42	1367.95	2056.31	1755.74	1701.08	1661.18	2794.78	2808.69	2473.47	3035.02	2779.6	2564.9	1985.95	2855.86	2684.57	2649.56
ENSG00000038295	0.727162	0.703411	0.988907	0	0.851693	0	23.1948	19.1162	14.6614	27.9732	30.3895	27.8642	0	0.831761	1.91768	0	2.4317	1.51658	3.14074	3.84356	5.72691	5.51132	0	3.39109	1.38574	9.56612	2.36741	10.5774	29.037	116.574	39.3386	13.246	15.9541	12.5596	54.5515	17.4343	16.6687	26.2181	120.85	38.7673	45.1719	43.3722	29.3141	18.9402	37.9868	61.213	41.5434	47.4382
ENSG00000038358	2423.63	2426.06	2370.41	2494.05	2600.22	2460.7	1836.69	1754.11	1754.48	1900.37	1843.63	1849.3	1899.84	1819.06	1922.47	1984	1992.37	2021.6	2247.72	2302.29	2067.41	2710.19	1932.79	2443.84	2147.9	2339.6	2316.52	2370.4	1391.36	1561.11	1354.87	1523.89	1240.22	1369	1464.57	1497.3	1406.31	1489.19	1558.68	1441.18	1491.89	1619.23	1613.32	1540.14	1451.1	1567.05	1571.49	1476.16
ENSG00000038382	9061.16	9085.25	8884.34	10298.8	9820.88	10029.5	13993.4	13744.6	12950.9	13139.3	13175.5	12676.7	13741.5	13849.6	14178.3	14614.1	13830.7	14487.9	3015.11	2772.49	2990.88	2335.42	2795.02	3228.32	2901.74	3259.31	2858.65	4646.66	10199.3	11491.1	15041.2	10341.5	9915.89	10579.4	11717.5	11136.4	12242.7	12319.4	8980.98	7743.78	6144.6	7225.61	7379.82	7829.28	6355.96	8250.4	7797.27	7962.64
ENSG00000038427	26.905	29.5433	29.6672	31.4925	46.8431	25.2549	1.71814	4.5879	11.4033	10.8283	5.90907	7.33268	6272.33	6236.54	6435.73	5321.26	5321.37	5238.27	42.9234	89.6831	51.5422	48.2241	12.4162	100.602	58.2011	36.8979	27.2253	65.58	642.848	556.782	566.939	1137.35	1068.92	374.696	1287.97	816.337	795.71	715.231	750.794	690.059	493.229	312.9	517.184	453.568	448.245	473.009	623.152	266.491
ENSG00000038532	2142.22	2199.57	2174.61	2183.74	2198.22	2205.96	1601.3	1654.7	1547.6	1616.13	1589.54	1506.13	929.763	988.132	889.802	963.048	894.055	944.072	1148.46	1036.48	1225.56	1256.58	1183.68	1233.23	978.334	1055.01	1080.72	1100.05	1039.69	1219.54	1051.73	1006.09	1146.18	1053.96	1026.31	1098.36	909.759	1064.46	975.366	890.68	1057.27	1036.8	1033.32	998.846	970.944	978.295	1061.51	1007.36
ENSG00000038945	141.069	175.149	144.38	207.39	199.296	160.314	0.859068	0	0	0	0	0	0.839894	0.831761	1.91768	0	1.62113	3.03316	13.6099	10.2495	37.2249	12.4005	13.7958	32.7805	34.6435	17.7656	36.6949	23.2703	0.806585	0	0	2.40836	0	2.09327	6.47221	1.02555	0	0	2.85473	0.969184	2.44173	0	1.04693	1.99371	3.03895	1.11296	0	0
ENSG00000039068	22854	22943.2	23516.2	23031.8	23247.8	22465.9	714.745	774.59	730.628	820.246	899.867	821.993	15393.6	15318.5	15564.8	15389.2	15690.1	15335.7	16033.5	16314.6	14333	21684.3	9778.43	20224.4	16707.9	15251.1	14823.6	17839.9	2485.89	727.159	2376.52	1274.02	5138.9	1046.64	1660.58	1917.78	829.048	929.171	22906.3	17777.7	18732.9	19026	16654.6	18446.8	15536.6	22385	16805	20701.2
ENSG00000039123	3009.72	2901.57	2903.43	3008.68	3020.1	2951.53	3764.44	3928.77	4101.13	3785.4	3866.22	4007.31	2961.47	2868.74	2884.19	2791.15	2931.82	2788.23	1484.52	1671.95	1212.67	1581.75	1230.58	1420.87	1399.6	1596.18	1384.94	1808.74	2614.95	2764.34	3237.34	3036.34	2325.94	1981.28	2893.08	2324.92	2935.44	2310.34	2209.56	2004.27	1878.91	2157.25	2099.1	2130.27	1774.75	2186.97	2193.21	2066.35
ENSG00000039139	475.564	457.92	445.997	326.446	354.304	307.451	629.697	610.955	556.32	545.026	558.829	535.286	1383.31	1319.17	1464.15	1007.59	1041.58	1121.51	362.232	381.794	356.5	208.052	612.532	443.102	507.181	336.181	613.16	530.987	568.642	619.552	836.524	560.545	581.065	576.696	649.995	672.76	632.533	711.036	790.76	640.63	623.861	919.079	688.881	762.592	530.296	823.593	744.917	816.216
ENSG00000039319	1868.08	1816.91	1961	1739.77	1803.89	1755.76	2930.28	3208.47	3065.87	2967.87	3032.2	3152.32	1437.9	1399.85	1403.74	1409.38	1445.24	1405.87	715.042	876.332	571.259	655.847	605.634	811.6	629.127	646.396	725.613	1162.46	1984.2	1926.32	2155.53	2398.72	1480.37	924.18	2210.72	1446.02	1456.32	1279.45	1459.72	1011.83	875.359	1383.78	1076.25	981.9	700.477	1340.01	1065.8	1188.75
ENSG00000039523	6933.49	7151.58	6954.98	7466.02	7791.29	7628.07	2792.83	2696.92	2573.9	2734.15	2718.17	2751.95	2659.11	2743.98	2692.42	2787.58	2704.86	2812.5	4293.39	3677.01	4597.28	5658.75	3927.65	4436.67	4021.42	5678.17	4222.28	4631.86	2572.2	3123.03	2728.25	2392.7	2891.05	3666.37	2880.13	3024.34	3052.12	3133.59	2276.17	2136.08	2427.08	2221.28	2401.66	2434.31	2464.59	2408.45	2349.35	2334.24
ENSG00000039537	0	0.703411	0	0	1.70339	0	0.859068	0	0	0	0	0	0	1.66352	1.91768	1.78177	1.62113	0	6.28148	6.40594	2.86345	0	5.5183	2.26073	1.38574	0	1.18371	1.05774	0	1.6304	4.62807	1.80627	1.67938	0	0	0	0.877299	2.09745	97.0608	60.0894	133.074	151.803	79.5668	54.8269	82.0516	72.3426	64.464	129.757
ENSG00000039560	6076.89	5929.05	6024.42	5898.31	6051.28	5943.68	584.166	555.135	557.135	588.339	579.933	652.608	7299.52	7168.11	7219.1	7209.05	7460.45	7247.74	2948.11	2016.59	2946.49	2998.16	2433.57	2287.85	2718.82	3692.52	2710.69	4319.82	1208.26	1634.48	1582.8	2187.99	1984.19	2886.62	1823.31	1850.09	2495.04	1836.32	1343.63	1360.73	1042.62	1058.49	1253.18	1335.78	1077.31	1236.5	1392.42	1053.41
ENSG00000039600	2.18148	4.92388	0.988907	2.30433	11.9237	6.58823	2.5772	0	0	1.80472	1.68831	2.93307	25.1968	40.7563	27.8063	48.1079	52.6868	31.8482	2.09383	1.28119	0	1.37783	2.75915	1.13036	1.38574	4.09977	1.18371	3.17323	9.67901	7.3368	3.47106	10.8376	6.71752	10.4664	11.0952	11.281	14.9141	8.38981	21.8863	28.1063	6.10432	20.6535	11.5162	22.9276	18.2337	21.1463	11.4603	8.37144
ENSG00000039650	1939.34	1980.1	1952.1	1753.59	1796.22	1831.53	975.901	880.876	902.493	837.391	828.958	835.192	1233.8	1265.11	1259.91	1241.9	1170.46	1279.24	2862.26	3206.81	3509.16	2878.29	4559.5	2355.68	3055.56	2376.5	3650.55	1651.14	898.535	724.713	984.623	546.095	792.667	985.931	618.558	766.085	784.305	893.514	1304.61	1329.72	1529.74	1450.9	1141.16	1322.82	1621.28	1245.41	1468.35	1324.08
ENSG00000039987	6.54445	7.73752	5.93344	4.60866	5.11016	4.39215	0.859068	0.764649	0	4.5118	1.68831	1.46654	0.839894	0.831761	0.958839	0	0.810566	3.79145	70.1432	39.7168	31.498	77.1585	26.2119	133.383	101.159	12.2993	35.5112	21.1549	3.22634	0.8152	0	0.602089	0	1.04664	0	1.02555	0	2.09745	0	0	0	0	0	0	0	0	0	0
ENSG00000040199	321.405	335.527	325.35	383.287	371.338	368.941	834.155	842.644	739.588	733.619	798.569	826.393	224.252	219.585	232.998	281.52	230.201	269.193	118.301	175.523	108.811	97.826	169.688	192.162	110.859	132.559	139.677	234.819	675.111	782.592	610.906	657.482	481.142	417.608	635.201	565.077	532.521	560.02	260.732	251.988	199.001	214.796	228.231	234.26	203.609	264.885	224.908	224.634
ENSG00000040275	668.262	745.616	737.724	762.733	798.888	794.98	1609.03	1772.46	1731.68	1586.35	1752.46	1692.38	1074.22	1103.75	1095.95	1107.37	1236.11	1175.35	420.859	602.158	355.068	538.732	404.216	453.275	433.737	789.888	535.036	668.493	2310.86	2038.82	2849.74	2152.47	2071.51	1951.98	2319.82	2446.96	2517.85	2992.01	714.634	827.683	546.947	601.015	659.567	622.036	615.387	752.363	789.325	689.249
ENSG00000040341	1428.15	1349.14	1403.26	1305.79	1331.2	1345.1	1411.45	1505.59	1462.89	1411.29	1414.8	1464.34	968.398	973.992	987.604	878.414	924.856	939.522	768.434	894.269	787.45	778.474	630.466	923.506	928.447	645.03	845.167	969.95	1173.58	1358.94	1239.17	1504.62	1206.63	784.977	1283.35	1110.67	1079.08	982.656	884.015	725.919	753.273	902.556	781.011	778.542	618.426	873.676	716.266	825.983
ENSG00000040487	493.743	531.779	457.864	530.764	502.499	519.372	938.102	860.995	853.621	890.63	921.815	898.987	578.687	591.382	556.127	560.367	553.617	564.168	737.027	900.675	737.34	862.522	1002.95	758.473	794.03	869.15	754.022	648.396	831.589	859.221	720.822	784.523	829.613	1149.21	833.99	984.527	841.33	940.707	552.866	659.045	811.874	658.845	747.509	761.595	878.256	623.259	767.837	699.016
ENSG00000040531	303.954	313.018	339.195	324.91	354.304	348.078	793.779	750.886	800.677	777.835	760.582	767.732	136.903	108.961	121.773	119.379	115.911	141.042	570.568	582.94	575.554	786.741	593.218	640.916	606.955	520.67	491.239	501.37	549.284	570.64	492.89	499.132	451.753	616.469	508.531	553.796	402.68	480.316	168.429	165.73	179.467	142.509	157.04	163.484	212.726	168.057	166.174	164.638
ENSG00000040608	350.492	372.808	354.029	316.461	363.673	348.078	385.722	334.916	343.729	411.477	364.674	418.696	246.089	249.528	228.204	268.157	243.17	248.719	311.98	403.574	241.962	445.039	321.441	254.332	430.966	385.378	310.131	286.648	286.338	269.831	327.436	184.841	195.648	280.498	255.19	320.997	207.043	336.641	187.461	224.851	245.393	185.881	283.718	314.009	305.414	238.174	270.749	237.191
ENSG00000040633	1127.83	1133.9	1089.78	1159.08	1126.79	1152.94	2186.33	2125.72	2254.6	2104.31	2177.91	2125.74	889.448	928.245	896.514	829.415	848.663	806.821	1411.24	1322.19	1269.94	1835.27	1309.22	1432.17	1499.37	1633.07	1210.93	1317.95	1909.99	1812.19	1800.32	1881.53	1904.42	2094.32	1886.19	1981.36	1723.02	1909.73	972.511	973.06	1063.37	946.961	1013.43	954.985	1163.92	951.584	936.876	997.597
ENSG00000040731	0	0	0.988907	0.768109	0	1.09804	12.027	19.8809	26.8793	22.559	25.3246	19.7982	0.839894	0	1.91768	1.78177	1.62113	0.758291	0	0	0	0	0	1.13036	0	4.09977	1.18371	3.17323	318.601	490.751	96.0325	21.0731	66.3355	36.6323	103.555	45.1241	12.2822	10.4873	13.3221	3.87673	6.10432	3.09802	10.4693	7.97482	10.6363	7.79074	8.5952	1.39524
ENSG00000040933	634.812	717.479	698.168	713.574	761.414	731.294	1143.42	1091.92	1105.31	1104.49	1159.02	1153.43	776.902	780.192	802.548	806.252	778.144	878.859	257.541	278.018	256.279	287.967	320.062	344.761	322.878	293.816	331.438	438.963	1131.64	1173.07	1096.85	1274.62	973.2	847.775	1104.9	1045.03	863.262	1002.58	854.516	772.439	727.634	870.543	784.151	660.913	580.439	796.882	787.893	779.94
ENSG00000041353	1956.06	1868.96	1977.81	1694.45	1800.48	1753.57	946.693	1042.98	998.607	835.586	964.023	973.047	2204.72	2204.17	2241.77	1947.48	2013.45	1909.38	822.874	826.366	502.536	1289.65	437.326	1459.3	622.198	803.554	710.224	1098.99	731.572	1570.08	386.444	823.056	1307.4	840.449	447.507	407.143	529.011	393.272	4011.85	2341.55	2156.04	3337.6	2509.49	2099.37	1261.16	3663.88	2296.35	2938.38
ENSG00000041357	3518.01	3355.97	3412.72	3630.09	3584.78	3604.86	4054.8	4371.5	4281.14	3924.37	4127.06	4090.17	4236.43	4427.46	4326.28	4272.69	4269.25	4233.54	3624.41	4435.47	3562.14	4468.31	3773.14	3866.97	4276.4	5413.06	4028.16	3999.33	3390.07	3465.42	3111.22	3010.45	3290.74	3459.13	3081.7	3470.46	2946.85	3655.86	4150.78	4939.93	4276.68	4136.89	4364.66	4435.99	4915.5	4425.14	4678.65	4471.75
ENSG00000041515	21.0877	23.2126	29.6672	25.3476	36.6228	24.1568	1.71814	2.29395	1.62905	1.80472	1.68831	2.93307	27.7165	34.934	29.724	27.6175	35.6649	30.3316	21.9852	24.3426	15.749	23.4231	6.89788	13.5644	24.9433	30.0649	14.2045	19.0394	1.61317	2.4456	2.31404	3.61254	0	3.13991	2.7738	2.0511	1.7546	2.09745	55.1914	33.9214	46.3928	43.3722	27.2202	32.8961	28.87	71.2296	31.5157	75.343
ENSG00000041802	1175.82	1217.6	1229.21	1274.29	1317.57	1272.63	3006.74	3110.59	3091.93	2818.07	2946.09	2882.48	1487.45	1545.41	1511.13	1659.72	1617.89	1666.72	1257.34	1418.27	1338.67	1500.46	1291.28	1444.6	1308.14	1321.49	1289.06	1348.62	2397.17	2481.47	2415.85	2598.62	2309.15	2522.39	2491.8	2337.23	2509.95	2564.13	2124.87	1975.2	2014.42	2036.43	2041.52	1907.98	1995.07	2165.83	1913.86	1873.81
ENSG00000041880	667.534	640.104	625.978	607.575	602.999	619.294	581.589	600.25	597.046	520.662	574.868	571.949	843.254	799.322	803.507	714.491	705.193	768.907	1089.84	922.455	1151.11	786.741	1187.81	1059.15	972.791	1026.31	1002.6	874.753	815.457	783.408	513.716	991.039	1161.29	1053.96	771.118	909.662	712.367	747.742	992.494	983.722	942.506	1186.54	1030.18	993.862	1086.42	1031.72	952.634	1053.41
ENSG00000041982	0	0	0	0	0	0	71.3027	75.7003	46.4279	61.3605	69.2205	64.5276	6253.01	5907.16	6487.5	5868.27	5729.08	5815.33	210.43	474.039	316.412	575.933	44.1464	161.642	135.803	874.617	49.7157	577.527	5262.16	4107.79	7097.15	11121.8	6599.12	4403.2	6249.38	8070.04	5434.87	3240.56	8172.14	5460.38	4988.45	5089.01	3797.22	4720.1	4253.01	4420.69	5124.17	4195.49
ENSG00000041988	296.682	286.992	332.273	344.113	319.385	311.843	556.676	522.255	540.844	598.265	541.102	596.88	421.627	398.413	425.724	461.479	418.252	474.69	579.99	444.572	671.48	476.729	796.015	368.498	565.383	489.239	452.176	320.496	581.547	553.521	588.922	476.253	550.836	739.972	529.797	666.607	566.735	621.894	279.763	393.489	428.523	340.782	480.541	465.53	607.79	341.68	405.407	422.758
ENSG00000042062	91.6224	85.1127	71.2013	98.318	82.6143	85.647	1804.9	1706.7	1572.85	1774.04	1735.58	1663.79	20.9974	26.6163	28.7652	32.0719	21.0747	31.8482	20.9383	5.12475	24.3394	8.26698	13.7958	13.5644	9.70019	4.09977	13.0208	5.28871	1690.6	1317.36	1785.28	1050.65	1189	1354.35	1459.95	1566.01	1436.14	1583.58	8.56419	17.4453	14.6504	9.29405	14.657	8.97167	12.1558	12.2426	30.0832	12.5572
ENSG00000042088	876.23	875.043	883.094	844.152	864.469	871.843	761.994	724.123	725.741	717.377	768.179	735.468	1352.23	1310.85	1368.26	1331.87	1392.55	1380.85	808.217	832.772	708.705	1011.33	594.597	813.861	884.103	1311.92	827.411	1031.3	633.975	742.648	634.046	765.858	669.232	818.469	751.701	746.6	767.637	837.932	1017.24	1235.71	1038.95	1109.09	1042.74	1011.81	1075.79	1205.34	974.122	978.064
ENSG00000042286	866.777	790.634	756.514	785.776	868.727	870.745	902.022	882.405	946.477	916.799	946.295	881.388	1058.27	1044.69	1040.34	1159.04	1223.14	1181.42	651.18	777.681	721.591	690.293	780.84	600.223	766.315	908.781	776.512	617.722	1422.01	1526.87	1265.78	1311.95	1762.51	1999.07	1453.47	1673.7	1654.59	1826.88	798.373	985.66	805.77	781.733	883.61	923.086	1259.64	964.939	1057.21	798.078
ENSG00000042317	250.871	211.023	248.216	196.636	231.661	206.431	134.015	119.285	148.243	139.866	124.935	119.523	351.916	352.667	361.482	334.082	322.605	367.013	185.304	143.493	178.966	110.226	142.096	189.901	191.232	185.856	181.107	222.126	145.992	146.736	107.603	177.014	121.755	146.529	182.146	127.168	139.491	118.506	307.359	256.834	303.995	321.161	286.859	264.166	212.726	293.822	249.261	263.7
ENSG00000042429	235.6	225.795	232.393	214.303	230.809	216.314	346.204	322.682	322.552	308.607	281.947	291.107	225.932	212.931	203.274	194.213	229.39	201.705	240.79	167.836	231.94	158.451	284.193	224.942	234.19	185.856	248.579	227.415	341.992	260.864	339.006	351.018	300.609	220.84	295.872	313.818	328.11	284.205	166.526	149.254	141.62	135.28	166.462	181.427	112.441	153.589	156.146	124.176
ENSG00000042445	3254.05	3138.62	3329.65	2911.13	2980.08	2957.02	2342.68	2160.13	2214.69	2197.25	2215.9	2193.2	1274.96	1280.91	1327.99	1260.6	1202.88	1212.51	3539.61	3646.26	3025.24	3958.51	2705.35	3261.1	3505.93	3636.49	3229.15	3182.75	1628.49	1988.27	1515.69	1713.55	2320.9	1991.75	1642.09	1996.74	1478.25	1949.58	1231.34	1263.82	1307.54	1297.04	1488.74	1380.64	1530.11	1381.19	1412.48	1360.36
ENSG00000042493	3617.63	3580.36	3773.67	3415.78	3688.68	3552.15	4213.73	4130.64	4135.34	4221.24	4394.66	4274.22	3693.85	3500.88	3656.05	3551.07	3391.41	3561.69	5889.93	6197.1	6395.53	7583.58	5945.97	4681.96	7118.55	9158.88	5098.23	5561.61	5141.17	5748.79	4382.79	4575.28	6422.78	7455.19	4667.39	5838.45	5110.27	6438.13	5266.02	6075.81	6701.32	5199.51	5948.66	5792.71	7568.5	5725.08	5998.01	5918.61
ENSG00000042753	3326.04	3411.54	3302.95	2264.39	2419.66	2386.04	1706.97	1603.47	1756.93	1510.55	1491.62	1492.93	2691.02	2573.47	2791.18	2678.89	2588.95	2610.79	4697.5	5646.19	5532.19	5279.85	6377.78	3004.5	4390.03	2025.28	4103.91	1768.55	754.963	521.728	620.162	505.755	760.759	1171.19	753.55	773.264	577.263	874.637	2502.65	3194.43	3477.02	2663.26	3300.97	3028.44	4332.02	2930.43	3107.16	2984.42
ENSG00000042781	1.45432	0.703411	0.988907	2.30433	2.55508	1.09804	0	0	0	0.902361	0	0.733268	0	2.49528	1.91768	0	0.810566	0	0	1.28119	0	0	1.37958	2.26073	0	0	1.18371	1.05774	0	0	0	0.602089	0	0	0	0	0	1.04873	0	0	1.22086	3.09802	0	0	0	0	0	1.39524
ENSG00000042813	0	0	0	0	0	0	0	0	0	0	0	0	2.51968	0.831761	2.87652	0.890886	0.810566	1.51658	0	0	2.86345	0	1.37958	0	0	0	0	0	0	0	0	0	0	0	0	0	0	0	0	1.93837	1.22086	3.09802	0	2.99056	0	5.56482	1.43253	0
ENSG00000042832	26.1778	36.5774	25.7116	34.5649	18.7373	27.451	2.5772	0	0.814524	2.70708	1.68831	0.733268	0.839894	0.831761	0.958839	0.890886	2.4317	3.03316	112.02	32.0297	178.966	34.4458	147.615	55.3878	134.417	77.8955	91.1455	113.178	5.64609	6.5216	5.78509	1.80627	5.87783	11.513	3.69841	5.12774	2.6319	2.09745	0.951576	0.969184	0	0	0	0.996853	0	0	0	1.39524
ENSG00000042980	573.731	554.991	564.666	470.851	473.542	472.157	0	0	0	0	0	0	2992.54	2959.4	2919.66	2059.73	2105.04	2167.95	1245.83	959.609	1262.78	394.06	907.761	729.084	1072.56	944.313	1292.61	1076.78	5.64609	5.7064	3.47106	24.0836	5.03814	7.32645	3.69841	7.17884	4.3865	5.24363	4330.62	3798.23	3861.59	5447.35	4565.67	4922.46	3353.48	4300.49	3620.01	4646.15
ENSG00000043039	883.501	996.03	955.284	780.399	849.138	830.117	52.4032	49.7022	44.7988	50.5322	54.8699	52.7953	1814.17	1839.85	1783.44	2009.84	2028.85	2072.41	4379.24	2472.69	3406.08	4556.49	3701.4	4111.13	2810.28	2994.2	3394.87	3009.28	433.136	232.332	477.849	268.532	392.975	208.281	383.71	289.205	313.196	485.56	1986.89	2769.93	2743.28	2938.99	2767.04	2655.62	2227.55	2460.76	2518.39	2646.77
ENSG00000043093	1673.93	1714.21	1668.29	1767.42	1757.04	1696.47	2404.53	2486.64	2471.27	2239.66	2270.77	2419.05	1760.42	1767.49	1726.87	1706.94	1814.86	1636.39	655.368	840.459	521.149	708.205	427.669	878.292	638.827	680.561	664.06	1169.86	1707.54	1742.9	1802.63	1870.69	1508.92	914.76	1572.75	1197.84	1643.18	1273.15	1818.46	1345.23	1086.57	1582.05	1374.62	1209.18	834.191	1656.09	1405.31	1303.15
ENSG00000043143	4292.44	4353.41	4222.63	4248.41	4385.37	4097.88	2974.09	2984.43	2936.36	3050.88	3121.68	3046.73	7121.46	7129.02	7268.96	7194.8	7155.68	7068.03	2140.94	2686.65	2130.41	1952.39	1579.61	2206.47	2544.22	2338.23	2339.01	2990.24	2467.34	2612.72	2752.55	3409.03	2615.63	2888.72	2894.93	3014.09	2758.23	2916.51	6816.14	7392.93	6769.69	8146.75	6967.33	6632.06	6348.36	6999.43	6550.97	7157.58
ENSG00000043355	919.132	965.783	921.661	941.702	913.015	870.745	1048.92	945.871	925.299	1014.25	997.789	1019.98	131.863	121.437	162.044	143.433	150.765	137.251	878.36	746.932	901.988	719.228	1007.09	657.871	936.761	590.366	832.146	958.315	1785.78	2013.55	1961.15	1135.54	1341.82	962.905	1269.48	1328.09	955.379	1351.81	58.9977	108.549	35.405	41.3069	94.2238	59.8112	72.9347	74.5685	90.2495	73.9478
ENSG00000043462	0	0	0	0	0	0	0	0.764649	0	0	0.844153	0.733268	0	0	0	0	0	0	3.14074	11.5307	4.29518	2.75566	1.37958	0	4.15722	13.6659	0	3.17323	16.9383	4.8912	13.8842	10.2355	14.2747	3.13991	22.1904	8.20439	10.5276	7.34108	20.9347	10.661	13.4295	11.3594	12.5632	5.98112	16.7142	6.67778	14.3253	2.79048
ENSG00000043514	791.879	805.405	834.637	855.674	802.295	833.411	719.899	770.002	755.878	753.471	735.257	741.334	660.997	688.698	699.952	742.108	727.078	690.045	681.54	773.837	720.159	684.782	744.971	708.737	724.743	914.248	756.389	702.341	748.51	741.017	740.492	697.22	633.126	728.459	726.737	744.548	750.091	773.96	727.956	770.501	761.819	749.72	750.65	803.463	773.412	730.104	762.107	749.244
ENSG00000043591	99.6211	97.7741	99.8796	86.0283	94.538	85.647	760.275	754.709	775.427	738.131	754.673	756.733	21.8373	28.2799	26.8475	27.6175	19.4536	31.0899	95.2691	58.9346	62.996	95.0703	63.4605	129.992	59.5869	45.0974	37.8786	64.5223	360.543	545.369	422.312	241.438	580.225	470.986	327.309	389.709	550.944	633.43	66.6104	50.3976	48.8345	43.3722	47.1119	39.8741	33.4284	65.6648	53.0037	75.343
ENSG00000044012	0	0.703411	0	0	0	0	0	0	0	0	0	0	0	0	0	0	0	0	12.563	1.28119	34.3615	1.37783	11.0366	3.39109	1.38574	0	0	0	0.806585	0	2.31404	0	0	0	0	0	0	0	7.61261	8.72265	17.0921	9.29405	4.18772	11.9622	4.55842	13.3556	4.2976	8.37144
ENSG00000044090	1028.21	1029.79	985.94	1043.86	1037.36	1003.61	2208.66	2133.37	2086.81	2187.32	2125.58	2064.15	2909.39	2768.93	2801.73	2800.95	2595.43	2784.44	1402.86	1028.79	1579.2	1492.19	1582.37	1277.31	1406.53	1035.87	1254.73	1248.14	3424.76	3327.65	3731.38	4279.65	3245.4	3069.78	3668.82	4431.4	3251.27	3726.12	2124.87	1749.38	2215.87	2094.26	1868.77	2006.66	2177.41	1915.41	1971.16	1950.55
ENSG00000044115	13563	13446.4	13853.6	13213	13553.8	13369.7	12648.1	12643.5	12639	12648.4	13182.3	12816.1	24550.9	24453.8	24809	24804.1	25456.6	24764.3	15407.4	15803.4	14177	12789	11765	14814.5	14851	14304.1	13695.5	14523.9	13421.6	14385.8	14548.3	15401.4	12835.5	12873.6	14570.8	14560.7	11848.8	12942.3	25517.5	23074.3	22251.5	23544.9	23128.8	23999.2	22682.7	24849.1	22990.7	23901.9
ENSG00000044446	975.851	986.182	913.75	891.007	897.685	877.333	789.484	823.527	706.192	781.445	753.828	703.937	1048.19	960.684	1048.97	978.193	1005.91	1007.01	1207.09	849.427	1298.58	636.558	1666.53	969.851	1078.11	1055.01	1265.38	1026.01	780.774	696.996	688.426	823.658	576.867	543.204	666.638	714.808	757.986	711.036	710.828	655.168	662.929	704.283	633.393	693.809	656.413	685.585	588.771	705.992
ENSG00000044459	314.134	298.246	287.772	281.128	302.351	298.666	0	0	0	0	0	0.733268	446.824	443.328	374.906	432.971	420.684	408.719	184.257	185.772	171.807	137.783	157.272	168.424	198.161	314.315	234.374	379.73	6.45268	1.6304	1.15702	3.61254	7.5572	3.13991	3.69841	6.15329	3.5092	5.24363	299.747	344.06	216.093	247.841	263.827	222.298	194.493	283.806	239.233	193.938
ENSG00000044524	13.0889	7.73752	14.8336	8.4492	8.51693	5.49019	8.59068	6.11719	7.33072	5.41417	6.75322	6.59941	1.67979	2.49528	1.91768	1.78177	1.62113	3.03316	30.3605	32.0297	17.1807	9.64482	11.0366	31.6502	16.6289	13.6659	18.9393	33.8478	197.613	63.5856	48.5948	38.5337	66.3355	13.6063	82.2895	34.8687	5.2638	24.1207	29.4989	7.75347	6.10432	13.4247	32.4549	19.9371	24.3116	18.9204	22.9205	12.5572
ENSG00000044574	41703.4	41900.1	44246.7	41543.2	42095.8	41526.7	33393.7	33870.1	35224.1	29199.5	29067.6	28745.6	24607.2	24253.3	24407.2	22719.4	23225.2	22848.1	23368.1	18859.1	23971.4	18223.2	16710.8	22452.4	23971.9	23974.1	18004.2	24225.5	17189.9	19352	20731.5	21760.1	19854.5	17505	20164.6	20184.9	18682.1	19671	23420.2	20631	22424.8	22567	20334.5	22542.8	22606.7	20694.4	20525.3	21015.1
ENSG00000046604	31074.5	30677.2	30960.7	29503.9	29925.1	29282.5	1044.63	1063.63	995.348	1136.07	1081.36	1127.77	24120.1	23555.5	23859.7	24427.2	25979.5	24867.4	8027.73	9772.9	7251.7	9168.09	3945.59	8012.01	9101.55	9741.04	8169.95	14381.1	4044.21	2234.46	5885.75	3759.45	4270.66	2739.05	5366.39	3495.07	4180.33	3301.39	25700.2	17315.4	15486.6	19144.7	17908.8	17162.8	11868.6	22784.6	17468.3	19967.3
ENSG00000046647	124.345	140.682	122.624	112.912	109.017	117.49	231.948	240.1	228.067	223.786	198.376	233.179	396.43	450.814	429.56	382.19	376.913	370.804	346.528	230.614	345.046	208.052	463.538	250.941	306.249	291.083	300.662	250.685	232.296	235.593	229.09	220.967	196.487	152.809	223.754	201.008	183.356	228.622	400.614	415.78	419.977	430.624	511.949	518.363	489.271	397.328	425.462	442.291
ENSG00000046651	877.684	880.67	918.694	891.007	902.795	880.627	902.022	951.988	945.663	872.583	906.62	888.721	1363.15	1305.03	1355.8	1188.44	1263.67	1205.68	1052.15	839.178	1159.7	677.893	1382.34	994.719	906.275	748.89	969.456	818.693	926.766	833.95	813.384	909.155	744.805	558.904	789.61	713.782	738.686	756.131	1054.35	1098.09	1168.37	1205.13	1083.57	1145.38	1028.68	1118.53	979.852	1098.05
ENSG00000046653	5.09013	8.44093	4.94453	4.60866	3.40677	12.0784	30.0674	35.9385	32.581	27.9732	33.7661	30.7973	3.35958	2.49528	5.75303	2.67266	6.48453	5.30803	31.4074	65.3405	30.0663	75.7807	13.7958	59.9092	30.4863	66.9628	18.9393	39.1365	45.9753	63.5856	89.0904	83.6904	61.2973	36.6323	62.8729	59.4818	247.398	143.675	399.662	108.549	156.27	85.7118	93.1769	69.7797	100.285	95.7148	91.6821	100.457
ENSG00000046774	72.7162	85.1127	82.0793	82.9558	95.3897	86.745	0	0	0.814524	0	0.844153	0	0	0.831761	0	0.890886	0	0.758291	57.5802	14.0931	71.5864	34.4458	604.254	70.0825	59.5869	36.8979	35.5112	7.4042	0	0	0	0	0	0	0	0	0	0	0	0	0	0	1.04693	0	0	0	0	0
ENSG00000046889	0	0	0	0	0	0	2.5772	0	0	0.902361	0	0	6.71915	4.1588	4.79419	2.67266	4.8634	2.27487	0	3.84356	0	1.37783	2.75915	4.52145	1.38574	1.36659	0	2.11549	5.64609	8.152	9.25615	19.869	7.5572	3.13991	6.47221	7.17884	4.3865	3.14618	40.9178	7.75347	20.7547	24.7841	12.5632	14.9528	7.59737	11.1296	15.7579	9.76668
ENSG00000047056	1220.18	1254.88	1253.93	1210.54	1243.47	1219.92	390.876	406.793	392.601	366.359	423.765	406.23	1363.99	1311.69	1359.63	1329.2	1308.25	1370.99	913.955	1044.17	894.83	1016.84	949.148	974.373	929.833	841.818	986.028	876.869	391.193	433.687	367.932	543.687	437.478	504.479	408.674	428.679	501.815	393.272	1201.84	1208.57	1054.83	1261.93	1039.6	1122.46	1078.83	1233.16	1061.51	1148.28
ENSG00000047188	1436.14	1386.42	1430.95	1417.16	1357.6	1306.67	1331.56	1360.31	1326.05	1239.84	1284.8	1293.48	1062.47	1101.25	1074.86	1077.08	1133.17	1138.19	742.261	841.74	601.325	687.538	626.327	906.551	568.154	623.164	768.226	959.373	1159.06	1070.36	1066.77	1299.91	901.826	670.894	1223.25	911.713	968.538	750.888	1473.04	1043.81	970.586	1277.42	983.068	957.975	752.14	1260.99	955.499	1212.46
ENSG00000047230	503.923	471.285	524.121	471.619	508.461	482.039	520.595	519.962	525.368	482.763	524.219	519.154	1218.69	1175.28	1225.4	1179.53	1181.81	1148.81	360.138	316.453	436.677	214.942	358.69	350.412	410.179	374.445	357.48	441.079	549.284	498.903	504.46	630.99	471.905	317.131	540.892	530.209	462.337	483.463	772.68	865.481	810.653	849.89	861.624	820.41	882.814	855.869	782.163	823.192
ENSG00000047249	1712.47	1640.35	1739.49	1743.61	1782.59	1689.88	1496.5	1538.47	1502.8	1527.7	1527.92	1586.79	1479.05	1423.14	1423.88	1471.74	1487.39	1451.37	1350.52	1469.52	1410.25	1470.15	1189.19	1591.55	1646.26	1750.6	1366	1524.21	1238.91	1176.33	1222.97	1260.17	1394.72	1440.17	1286.12	1313.73	1272.96	1296.23	1625.29	1485.76	1666.48	1535.58	1548.41	1651.78	1849.2	1705.06	1527.08	1767.77
ENSG00000047315	5071.95	5205.24	5250.11	5318.39	5232.8	5083.92	4401.87	4457.14	4417.16	4214.03	4304.34	4393.01	5235.9	5285.01	5169.1	5465.59	5671.53	5465.76	2954.39	3287.53	2655.85	3740.81	2566.01	3144.67	3084.66	3192.35	2966.37	3724.31	2891.61	3062.71	2669.24	3443.95	2962.42	2458.55	3060.43	2781.29	2905.61	2867.22	4333.48	3707.13	3546.61	4331.03	4135.38	4215.69	3816.92	4273.78	4085.58	3926.21
ENSG00000047346	1460.87	1458.87	1554.56	1266.61	1286.91	1244.08	764.571	727.181	745.29	703.842	771.556	740.601	1431.18	1406.51	1485.24	1375.53	1455.78	1345.97	1433.22	1060.82	1216.97	923.147	1191.95	1587.03	1006.05	763.923	1308	1353.91	446.848	532.326	474.378	642.429	463.509	325.504	491.888	449.19	355.306	303.082	1377.88	950.769	1230.63	1802.01	1203.97	1228.12	698.958	1375.62	1052.91	1435.7
ENSG00000047365	1950.25	1900.62	1984.74	1859.59	1757.04	1826.04	342.768	311.977	301.374	315.826	323.311	313.839	2644.83	2557.66	2744.2	2509.63	2432.51	2424.26	1290.84	980.108	874.785	1383.34	936.732	1471.73	1061.48	915.614	1022.72	1760.08	380.708	282.059	448.923	379.918	462.669	196.768	389.257	315.869	311.441	318.813	3737.79	2516	2434.4	3604.03	2748.19	2510.07	1890.23	3545.9	2906.61	3246.73
ENSG00000047410	8311.46	8440.23	8481.85	8222.61	8269.94	8212.23	7446.4	7979.88	7498.51	7564.49	7972.18	7928.09	10496.2	10308	10254.8	10350.3	10752.2	10351.4	4096.57	5550.1	4068.97	4796.23	4078.03	4441.2	4187.71	3856.51	4183.22	4805.32	5629.96	6132.75	6143.77	6905.36	5257.3	4820.8	5870.29	5314.39	5270.81	5386.26	5551.5	5035.88	4562.37	4995.04	5642.96	5755.83	4844.08	4714.51	5135.63	5149.83
ENSG00000047457	990.394	887.705	982.973	556.111	582.558	552.313	190.713	191.162	175.937	206.641	275.194	236.112	17856.2	17063.6	17310.9	9086.15	9541.99	9179.87	10151.9	3195.28	12029.4	2504.9	4323.59	4585.88	9399.48	6626.59	7170.9	10182.9	1730.12	2915.97	1994.7	2623.91	1699.53	1597.17	1937.04	1439.87	390.398	1155.7	15255.7	7602.28	12643.3	22448.2	15955.2	20737.5	11222.8	11283.2	10655.2	15081.2
ENSG00000047578	2432.36	2480.93	2328.88	2267.46	2306.39	2372.86	1798.03	1833.63	1730.86	1779.46	1741.49	1721.71	1124.62	1040.53	1137.18	1076.19	1053.74	1072.22	2533.53	2600.81	2475.46	2893.44	3541.37	3080.24	2027.34	1939.19	2730.81	2248.76	1764.81	1883.93	1611.73	2004.96	1643.27	1790.79	1863.07	1732.15	1758.98	1639.16	1382.64	1026.37	1268.48	1504.6	1381.95	1384.63	1223.18	1274.34	1197.6	1225.02
ENSG00000047579	249.416	289.102	267.005	221.216	223.995	251.451	728.49	718.006	751.806	739.034	779.997	726.669	511.496	494.066	498.596	490.878	453.917	441.325	381.076	458.665	459.584	440.906	474.574	412.582	443.437	453.707	406.012	351.171	743.671	767.104	776.359	808.004	938.773	1056.06	869.125	935.301	929.937	971.12	565.236	665.829	716.647	693.956	671.083	672.876	838.75	606.565	647.505	693.435
ENSG00000047597	205.06	180.777	213.604	182.81	206.11	219.608	146.901	135.343	140.913	145.28	132.532	145.92	129.344	117.278	123.69	146.996	134.554	122.843	83.753	115.307	51.5422	60.6246	57.9422	99.4719	63.7441	87.4617	85.2269	96.2546	113.728	113.313	114.545	157.747	75.572	45.0053	92.4601	71.7884	97.3802	120.603	255.022	265.556	175.804	195.175	208.339	146.537	156.506	262.659	229.205	228.819
ENSG00000047617	0	0	1.97781	1.53622	0.851693	1.09804	0	1.5293	0	0	0	0	0.839894	0	1.91768	0	0	0.758291	3.14074	0	1.43173	4.13349	1.37958	0	1.38574	1.36659	0	0	1.61317	0	0	0	2.51907	1.04664	0	0	0	0	0.951576	0	0	1.03267	1.04693	0	0	0	0	0
ENSG00000047621	569.368	612.671	628.945	559.184	550.194	514.98	479.36	501.61	518.037	465.618	475.258	525.753	327.559	327.714	316.417	341.209	332.332	322.274	449.126	409.98	346.478	489.13	264.879	389.975	396.322	430.475	428.502	525.698	366.189	366.84	341.32	428.086	343.433	294.105	406.825	366.121	341.269	324.056	425.355	418.687	290.565	354.207	344.44	351.889	299.336	359.487	389.649	410.201
ENSG00000047634	406.483	387.579	360.951	448.576	426.698	386.51	350.5	356.327	323.366	332.971	368.051	360.035	891.128	884.162	884.049	889.995	924.046	918.29	82.7061	81.996	83.0402	70.2694	100.709	114.167	78.9873	109.327	124.289	171.354	133.086	153.258	127.272	213.742	171.297	80.591	157.182	114.861	145.632	87.0442	316.875	324.677	207.547	299.475	274.296	200.367	174.739	265.998	214.88	221.843
ENSG00000047644	1774.27	1792.29	1755.31	1854.98	1775.78	1766.74	2313.47	2312.3	2200.03	2282.07	2221.81	2165.34	2948.87	2803.87	2964.73	2648.6	2575.17	2745.01	1147.42	793.055	999.346	744.029	1107.8	1003.76	1082.26	1064.57	1090.19	1212.17	1062.27	1252.15	1063.3	1252.35	1072.28	792.303	1060.52	1041.96	928.183	1157.79	1436.88	1626.29	1427.19	1720.43	2075.02	2068.47	1792.98	1820.81	1846.53	1781.72
ENSG00000047648	1.45432	0	0.988907	0	0.851693	0	0	0	0.814524	0	0	0	21.8373	23.2893	30.6828	19.5995	25.1276	20.4738	134.005	92.2455	75.8815	30.3123	63.4605	30.5198	27.7148	24.5986	27.2253	13.7507	8.06585	6.5216	4.62807	34.9212	4.19845	7.32645	6.47221	15.3832	7.01839	8.38981	93.2545	73.658	118.424	182.783	147.617	141.553	100.285	133.556	60.1664	113.014
ENSG00000047662	2.90865	2.11023	1.97781	3.07244	1.70339	0	3.43627	2.29395	0.814524	0	1.68831	1.46654	2.51968	3.32704	1.91768	8.01798	2.4317	3.79145	1.04691	5.12475	1.43173	24.801	4.13873	12.434	2.77148	1.36659	7.10224	1.05774	4.83951	1.6304	5.78509	1.20418	2.51907	5.23318	1.8492	2.0511	4.3865	3.14618	0	0	2.44173	3.09802	2.09386	0	1.51947	1.11296	1.43253	2.79048
ENSG00000047849	7804.63	8048.43	8102.11	8224.92	8729.01	8578.98	15252.8	15299.1	14805.6	14513.6	14686.6	14916.1	4904.14	4782.62	4867.07	4931.06	5106.57	5174.58	4402.27	4699.39	3798.37	4575.78	3582.76	4553.1	4535.53	6902.64	4173.75	5707.58	10351.7	12629.9	10372.7	11129	12580.2	13327.9	10939	11754.8	11074.1	10294.3	4458.14	3969.78	3702.88	3474.94	4092.45	4098.06	4129.93	4003.33	4310.49	3736.45
ENSG00000047932	1475.41	1438.48	1503.14	1383.37	1404.44	1300.08	2288.56	2459.88	2380.85	2143.11	2324.8	2251.13	1052.39	1099.59	1092.12	1010.26	1036.71	1043.41	709.807	668.78	608.484	828.076	633.225	847.772	721.971	688.761	714.959	1314.77	1815.62	2022.51	2111.56	2574.53	1986.71	1474.71	2072.96	1708.56	2023.05	1710.47	931.593	817.022	578.689	791.027	733.899	680.85	516.621	903.726	683.318	722.735
ENSG00000047936	2.18148	1.40682	1.97781	0	3.40677	3.29412	0	0	0.814524	0	0	0	5.03937	10.8129	3.83536	4.45443	4.05283	4.54974	33.5012	6.40594	20.0442	8.26698	28.9711	62.17	18.0146	2.73318	13.0208	6.34646	0.806585	1.6304	1.15702	6.02089	1.67938	4.18654	7.39681	4.1022	2.6319	0	93.2545	58.151	69.5892	81.5811	54.4404	84.7325	72.9347	93.4889	60.1664	97.6668
ENSG00000048028	3218.42	3168.16	3144.72	3023.28	3103.57	3053.65	2505.04	2583.75	2573.9	2413.82	2428.63	2537.84	865.931	820.948	835.149	820.506	804.082	838.67	1319.11	1286.31	1321.48	1154.62	1178.16	1320.26	1417.61	1014.01	1366	1503.05	1391.36	1549.7	1448.59	1351.09	1074.8	906.387	1238.97	1156.82	1190.49	1167.23	523.367	488.469	424.86	516.336	625.018	553.253	428.492	507.511	555.823	502.287
ENSG00000048052	667.534	693.563	693.224	877.181	926.642	853.176	1034.32	1042.98	1069.47	1040.42	1077.14	1102.1	1828.45	1814.07	1758.51	1994.69	2023.98	2008.71	81.6592	175.523	80.1767	99.2038	33.1098	109.645	51.2724	168.09	98.2477	100.486	1484.92	1712.74	1620.98	2377.65	1665.94	986.978	1477.51	1122.98	1537.03	1177.72	1304.61	769.532	918.089	1544.88	1057.4	986.884	732.386	1396.77	1140.3	1199.91
ENSG00000048140	1185.27	1180.32	1172.84	1289.66	1281.8	1288	2873.58	2758.09	2617.88	2892.97	2710.57	2799.62	2165.25	2017.02	2122.87	2135.45	2123.68	2156.58	1853.04	2015.31	1625.01	1873.85	1694.12	1953.27	1973.3	2286.3	1897.48	1766.43	3186.82	2868.69	3547.42	3450.57	2820.52	3632.87	3481.12	4036.56	3188.11	3773.32	3009.84	3535.58	3542.94	3449.13	3057.04	3274.66	3701.44	3202	3300.55	3582.98
ENSG00000048162	906.043	882.077	921.661	1034.64	991.371	1050.82	1061.81	1070.51	1060.51	1105.39	1102.46	1086.7	707.191	720.305	790.083	800.907	762.743	798.48	822.874	1024.95	807.494	1182.18	1091.24	933.68	972.791	1694.57	877.127	1026.01	1017.1	916.285	1004.29	794.758	932.895	1303.06	1008.74	1161.95	1202.78	1148.35	760.31	922.663	874.138	791.027	933.863	866.265	1151.76	819.141	969.825	835.749
ENSG00000048342	374.488	375.621	380.729	330.287	361.118	351.372	226.794	196.515	191.413	202.129	178.96	207.515	846.613	767.715	800.63	721.618	791.113	815.163	249.165	260.081	254.847	303.123	172.447	255.462	284.077	271.951	252.13	370.21	379.901	234.778	278.841	473.844	390.456	271.079	396.654	363.044	313.196	265.328	897.337	798.607	785.015	994.464	1013.43	961.963	948.152	901.5	1082.99	892.954
ENSG00000048392	885.683	906.697	996.818	864.123	843.176	842.196	2348.69	2610.51	2543.76	2285.68	2332.39	2365.52	546.771	581.401	563.797	568.385	603.061	603.599	481.58	549.629	349.341	462.951	355.931	747.17	501.638	412.71	520.831	779.556	1658.34	1636.92	1645.28	2159.09	1619.76	924.18	1725.31	1197.84	1529.13	1189.26	763.164	571.818	446.836	753.851	629.206	561.228	357.076	665.552	573.013	592.977
ENSG00000048405	1910.98	1928.75	1901.67	1778.94	1734.05	1779.92	885.699	907.639	910.638	822.953	859.348	838.859	829.816	830.929	886.926	790.216	871.359	845.494	877.313	789.211	758.815	843.232	749.11	990.198	773.244	701.06	829.779	1067.26	812.231	820.092	835.367	1049.44	813.659	645.774	913.506	661.479	885.195	632.382	795.518	581.51	500.554	690.858	636.534	551.26	455.842	732.33	571.58	602.744
ENSG00000048471	707.528	669.647	712.013	679.777	673.689	658.823	534.34	536.784	499.303	505.322	542.79	526.486	537.532	539.813	573.386	587.094	575.502	565.685	824.967	800.742	781.723	859.766	658.058	895.247	845.302	1242.23	681.815	1260.83	500.889	577.162	485.948	746.591	485.34	507.618	589.896	560.975	480.76	458.293	755.552	727.857	655.603	678.466	791.48	783.526	674.646	779.074	691.913	718.549
ENSG00000048540	0.727162	0.703411	0.988907	1.53622	1.70339	2.19608	1.71814	0	0	0	0.844153	1.46654	0	0	0	0	0	0	10.4691	7.68712	8.59036	1.37783	6.89788	10.1733	5.54297	1.36659	3.55112	1.05774	68.5597	43.2056	24.2974	28.9003	36.1066	12.5596	64.7221	27.6898	9.65029	6.29236	0	0	0	0	1.04693	0	0	1.11296	0	0
ENSG00000048544	1674.65	1605.89	1719.71	1841.16	1793.67	1743.69	3913.91	4139.81	4241.23	3564.33	3712.58	3730.13	1532.81	1656.87	1615.64	1777.32	1831.88	1789.57	1170.45	1522.05	942.077	1931.72	925.695	1377.91	1191.74	1911.86	1149.38	1446.99	1837.4	2090.99	2201.81	1949.57	2376.32	2467.97	2148.77	1923.93	2432.75	2403.68	1900.3	1993.61	1783.68	1839.19	1771.41	1678.7	1443.5	2041.17	1846.53	1769.17
ENSG00000048545	0	0	0	0	0	0	0	0.764649	0	0	0	0.733268	0	0	0	0	0	0	2.09383	0	0	0	0	0	0	0	0	0	0.806585	0	0	0	1.67938	1.04664	0.924601	0	0	0	0	1.93837	0	0	0	0.996853	1.51947	0	0	0
ENSG00000048649	5603.51	5571.72	5733.68	5534.23	5330.75	5231.06	5233.44	5505.47	5154.31	5186.77	5378.1	5330.86	4640.42	4716.92	4696.39	4508.78	4617.8	4599.79	3097.82	2605.93	3337.36	2558.63	3299.95	3029.37	3396.45	2618.38	3074.09	3156.3	4547.52	4923.81	5031.87	5606.66	4850.05	3714.51	4614.69	4480.62	4265.43	4087.93	3206.81	3005.44	2809.21	3140.36	3131.37	3081.27	2701.62	2851.41	2922.37	3365.32
ENSG00000048707	6526.28	6282.87	6497.12	6159.47	5829.84	5833.88	2856.4	2922.49	2720.51	2673.7	2914.02	2680.09	3059.73	3088.33	3191.97	3142.16	3015.31	3084.73	4156.24	3985.77	3708.17	3853.79	3771.76	4131.48	3156.72	2901.27	3785.5	3446.13	1801.1	2052.67	1741.31	2222.31	1600.45	1584.61	2078.5	2013.15	1718.63	1803.81	2783.36	2316.35	2063.26	2464.99	2443.54	2459.24	2178.93	2419.58	2327.87	2673.28
ENSG00000048740	10.1803	9.84775	12.8558	9.98542	11.072	16.4706	0.859068	0	1.62905	1.80472	0	1.46654	0	0	0	0.890886	0	0.758291	35.595	393.324	24.3394	60.6246	16.5549	58.7789	24.9433	62.8631	13.0208	52.8871	139.539	484.229	146.941	148.716	176.335	68.0313	208.035	142.551	112.294	196.112	313.069	142.47	190.455	112.561	224.043	92.7073	264.388	89.0371	224.908	114.41
ENSG00000048828	13676.5	13399.3	13703.3	13175.4	13731	13243.4	5536.69	5352.54	5357.94	5427.7	5452.38	5423.25	6658.68	6507.7	6452.03	6264.71	6526.68	6522.06	7383.88	8067.64	6535.84	6872.62	4585.71	6963.03	6392.43	7960.38	6111.48	10204	3636.89	4152.63	4326.09	4279.05	3858.37	3038.38	3985.96	3362.77	4474.23	3686.27	6482.14	6116.52	4840.72	5461.81	5512.09	5115.85	4623.76	5935.43	5452.22	4869.39
ENSG00000048991	1354.7	1356.18	1317.22	1430.99	1365.26	1346.2	3316.86	3319.34	3350.14	3282.79	3441.61	3265.98	1282.52	1288.4	1248.41	1322.08	1372.29	1316.39	704.572	1114.63	571.259	1043.02	515.961	848.902	720.586	1053.64	817.942	1110.63	1947.9	2115.45	2226.1	2013.99	1835.56	1632.75	1945.36	1836.76	1949.36	2093.26	1325.55	1245.4	877.801	1077.08	1241.66	1035.73	925.36	1232.05	1157.49	1019.92
ENSG00000049089	417.391	461.438	409.407	400.185	403.703	439.215	205.317	178.928	192.228	203.934	231.298	209.715	225.092	238.715	232.039	162.141	156.439	194.881	1098.21	585.503	1148.25	755.051	831.884	808.209	861.931	579.433	642.753	723.496	777.547	562.488	551.898	2048.91	731.369	524.365	935.697	1126.05	471.987	546.386	1195.18	808.299	1401.55	1536.62	671.083	840.347	1087.94	1161.93	670.425	1403.61
ENSG00000049130	3015.54	2839.67	2955.84	2480.99	2487.8	2313.57	118.551	144.519	144.171	123.623	164.61	142.987	346.876	372.629	317.376	287.756	277.214	263.885	356.997	389.481	256.279	384.415	104.848	501.881	446.209	396.311	326.703	778.499	292.79	441.839	297.354	242.642	236.792	360.043	348.575	191.778	131.595	154.163	1235.15	885.834	706.88	1392.04	920.253	761.595	566.764	1193.1	816.544	1234.79
ENSG00000049167	407.938	390.393	405.452	411.707	419.885	393.098	421.802	422.851	425.182	405.16	427.985	392.298	525.774	488.244	498.596	561.258	538.216	489.098	197.867	254.956	154.627	243.876	128.301	192.162	157.975	267.851	187.026	246.454	335.539	350.536	382.973	429.892	329.158	317.131	424.392	336.38	411.453	331.397	446.289	446.794	356.492	450.245	359.097	375.813	325.167	448.524	435.49	460.429
ENSG00000049192	26.1778	28.8398	19.7781	44.5503	44.2881	35.1372	10.3088	3.82325	4.07262	3.60944	10.1298	8.06595	43.6745	43.2516	29.724	39.199	37.286	35.6397	5.23457	11.5307	12.8855	8.26698	8.27746	7.91254	9.70019	21.8654	7.10224	21.1549	83.0782	118.204	84.4623	112.591	54.5798	63.8448	132.218	61.5329	116.681	52.4363	300.698	107.579	122.086	111.529	85.8484	70.7765	79.0126	99.0537	83.0869	76.7382
ENSG00000049239	3363.85	3389.03	3339.54	2918.82	3023.51	3016.31	3599.5	3508.21	3412.04	3600.42	3718.49	3348.83	2353.38	2279.86	2356.83	1800.48	1771.09	1794.12	6330.68	6236.82	7386.28	4052.2	5660.4	5597.56	6205.35	4001.37	6506.84	5601.81	5491.23	6388.73	6777.81	8812.78	5440.35	5611.02	7117.58	7187.05	5781.4	6192.73	3249.63	2946.32	3070.47	3886.98	3207.8	3025.45	2999.44	3375.62	2459.66	3462.99
ENSG00000049245	5014.51	4814.14	5053.31	4688.54	4991.77	4858.82	4090.02	4147.46	4122.31	3909.93	4068.82	4041.04	3838.32	4030.71	4001.23	4041.06	4013.92	4065.2	3238.1	3948.62	3126.89	3490.05	2864	3435.17	4269.47	4636.83	3732.23	4502.81	3521.55	3620.31	3720.97	4525.3	4127.07	4686.84	3809.36	3729.92	3965.39	3971.52	3903.37	4036.65	3829.85	4105.91	4115.49	3908.66	3353.48	4298.26	3926.57	4148.05
ENSG00000049246	3083.89	3037.33	2843.11	2753.67	2727.12	2750.59	567.844	578.075	596.232	572.999	563.894	599.813	553.49	566.429	540.785	581.749	569.018	573.268	1178.82	1523.33	1242.74	1499.08	1567.2	2281.07	1976.07	1014.01	2546.15	1964.23	763.836	618.737	672.228	673.136	471.905	482.499	814.574	692.245	806.238	625.041	343.519	362.475	346.725	441.984	327.689	293.075	322.128	328.324	360.998	372.529
ENSG00000049247	3.63581	2.81364	1.97781	6.91298	0.851693	3.29412	0	0	0	0	0.844153	0	0.839894	0	0.958839	1.78177	1.62113	0.758291	0	0	0	0	1.37958	0	1.38574	1.36659	0	0	0	0	0	0	0	2.09327	0	1.02555	0.877299	0	0	0	0	1.03267	0	0	0	2.22593	0	0
ENSG00000049249	71.2618	84.4093	80.1015	128.274	146.491	112	73.0208	92.5226	90.4122	59.5558	50.6492	60.128	3.35958	3.32704	11.5061	3.56354	3.24227	8.3412	1.04691	6.40594	1.43173	1.37783	0	2.26073	1.38574	4.09977	1.18371	6.34646	57.2675	75.8136	31.2395	48.7692	32.7479	30.3524	164.579	87.1717	40.3558	67.1185	12.3705	2.90755	1.22086	6.19604	4.18772	2.99056	4.55842	7.79074	11.4603	2.79048
ENSG00000049283	1564.85	1715.62	1599.06	1361.09	1473.43	1442.82	22.3358	22.9395	27.6938	22.559	26.1687	29.3307	879.369	823.443	865.831	751.908	740.858	749.191	2796.3	2673.84	2622.92	3090.47	3039.21	2891.47	3191.36	2655.28	2679.91	1999.13	72.5926	48.912	65.95	49.3713	166.259	83.7309	65.6467	82.0439	51.7607	39.8516	1091.46	1275.45	1468.7	1339.38	1245.85	1388.62	1572.66	1362.27	1365.2	1410.59
ENSG00000049323	1636.11	1644.57	1575.33	1433.29	1497.28	1425.25	2487	2608.22	2427.28	2494.13	2532.46	2471.85	445.144	381.778	442.984	440.989	445.811	443.6	840.671	702.091	608.484	509.797	466.297	839.86	855.003	1306.46	604.874	1077.84	1797.07	2897.22	1633.71	3900.34	3304.18	2511.93	1658.73	2214.16	1540.54	1942.24	97.0608	60.0894	63.4849	51.6336	77.4729	71.7734	100.285	65.6648	85.952	46.0429
ENSG00000049449	1984.42	1818.32	1981.77	1934.87	2089.2	1960	1993.9	2149.43	1995.58	1847.13	1895.12	1866.17	829.816	816.789	830.354	717.163	724.646	702.935	1102.4	1178.69	1237.01	872.167	1129.87	983.416	1197.28	1369.32	1144.65	1168.81	1787.39	1931.21	2059.49	2472.18	2218.46	2235.61	2125.66	2219.29	2230.97	2237.98	838.339	786.008	842.396	908.752	870	936.045	952.71	871.45	905.361	920.859
ENSG00000049540	12.3617	16.1784	15.8225	9.21731	11.072	7.68627	6.01348	5.35254	1.62905	4.5118	4.22076	0.733268	4.19947	7.48585	13.4237	7.12709	8.10566	6.82462	348.622	188.335	184.693	424.372	217.973	474.752	239.733	28.6984	210.7	98.3701	735.605	300.809	404.956	1098.21	492.058	160.135	899.637	797.877	167.564	124.798	235.039	150.223	140.399	104.3	115.162	118.625	139.792	140.233	116.035	103.248
ENSG00000049541	1375.79	1349.85	1349.86	1265.84	1341.42	1337.41	1454.4	1504.83	1414.83	1415.8	1457.85	1460.67	1549.6	1485.52	1523.59	1706.05	1682.74	1607.58	1529.54	2097.3	1636.46	1660.29	1771.38	1464.95	1836.11	2783.74	1611.03	1819.32	1358.29	1464.92	1335.2	1112.06	1496.33	1857.78	1347.14	1434.74	1522.99	1835.27	1171.39	1530.34	1441.84	1209.26	1556.79	1566.06	1697.25	1495.82	1633.09	1365.94
ENSG00000049618	4606.57	4686.83	4640.94	4305.25	4376	4410.82	5434.47	5307.43	5124.99	5541.4	5512.32	5311.06	2696.06	2664.13	2667.49	2597.82	2524.91	2481.89	3108.28	3129.94	2777.55	3018.83	2378.39	3361.7	2857.4	2558.25	2964	3543.44	4975.82	5983.57	4928.9	5353.78	4410.05	3939.54	5358.06	5006.73	4052.24	4513.72	2367.52	1951.94	1916.76	2413.36	2234.15	2180.12	1703.33	2133.55	1981.19	2104.02
ENSG00000049656	7726.82	7752.29	7614.58	8858.61	9004.1	9078.58	5606.28	5483.3	5535.51	5560.35	5555.37	5517.84	4306.98	4341.79	4377.1	4292.29	4345.45	4325.29	5995.67	6498.18	6226.58	5870.94	5900.45	5846.24	7580.01	7622.83	6480.8	7138.71	5197.63	6149.06	5833.69	4412.71	5189.28	5855.93	5076.06	5534.89	5325.21	6396.18	4497.15	4987.42	4881.01	4783.34	4964.55	5394.97	5599.26	5078.45	5308.97	4884.74
ENSG00000049759	4975.97	5096.21	5253.07	5434.37	5530.9	5292.55	1969.84	1968.21	1958.93	1911.2	1976.16	1913.1	4165.04	4009.92	4169.99	4398.31	4518.91	4540.64	1887.58	1957.65	1805.41	1685.09	1466.49	1628.85	1895.69	1799.8	1833.56	2348.19	1685.76	1892.9	1638.34	1856.24	1988.38	1815.91	1699.42	1633.7	1418.59	1426.27	1863.19	1870.52	1611.54	1817.5	2031.05	2081.43	1748.91	1978.85	2300.65	1723.12
ENSG00000049768	0	2.81364	0.988907	0.768109	0	1.09804	14.6042	22.1748	21.1776	12.6331	23.6363	14.6654	3.35958	5.82233	9.58839	6.2362	8.10566	6.06633	2.09383	0	2.86345	2.75566	4.13873	3.39109	1.38574	0	0	2.11549	8.06585	10.5976	8.09913	14.4501	14.2747	12.5596	12.0198	19.4854	10.5276	8.38981	2.85473	0.969184	3.66259	1.03267	14.657	3.98741	9.11684	7.79074	2.86507	8.37144
ENSG00000049769	74.8976	78.0786	77.1347	80.6515	69.8389	73.5686	383.144	393.03	368.165	432.231	405.193	384.966	93.2283	100.643	83.419	89.0886	97.268	100.094	93.1753	88.4019	101.653	26.1788	143.476	109.645	84.5302	65.5962	85.2269	94.1391	418.617	385.59	388.758	473.844	419.845	402.955	411.448	435.858	424.613	388.029	135.124	125.994	123.307	124.953	129.819	136.569	104.844	125.765	111.738	145.105
ENSG00000049860	2721.04	2593.48	2781.79	2773.64	2892.35	2719.84	4973.15	5211.08	5198.29	4936.82	5053.1	5218.67	2856.48	2913.66	2864.05	2877.56	2876.7	2835.25	1929.46	2263.86	1861.25	1952.39	1636.18	1948.75	2413.96	2659.38	2046.63	2363	4441.86	4419.2	5611.54	4533.73	4003.64	4412.62	4851.38	4251.93	5066.4	4207.49	2961.31	2599.35	2831.18	3239.49	2913.61	2916.79	2909.79	3166.38	2915.2	3190.92
ENSG00000049883	362.854	371.401	361.94	383.287	372.19	354.666	481.937	562.017	523.739	472.837	510.712	501.555	452.703	463.291	414.218	416.935	464.454	497.439	254.4	269.049	274.892	210.808	286.952	263.375	250.819	282.884	276.988	313.092	497.663	445.915	484.791	503.347	355.189	400.862	501.134	467.65	557.085	474.024	449.144	403.18	345.504	392.416	415.632	385.782	357.076	437.395	405.407	411.596
ENSG00000050030	0	0	0	0	0	0	0.859068	0	0	0	0	0	1.67979	4.1588	3.83536	4.45443	4.05283	3.79145	1.04691	0	0	0	0	0	0	0	0	0	0.806585	0	0	0	0.839689	0	0	0	0	0	2.85473	1.93837	2.44173	5.16336	1.04693	1.99371	0	1.11296	2.86507	1.39524
ENSG00000050130	1034.75	1019.95	1037.36	972.426	966.672	1004.71	1113.35	1150.8	1141.15	1092.76	1036.62	1083.04	2000.63	1898.08	1904.25	2004.49	2015.88	1957.91	694.103	809.71	516.854	760.563	517.341	788.993	777.401	966.178	725.613	1018.61	1125.19	1107.04	1137.35	1394.44	1114.27	1000.58	1237.12	1039.91	1158.91	1050.82	2026.86	1796.87	1747.06	1961.05	1535.85	1743.5	1531.63	2011.12	1676.06	1742.66
ENSG00000050165	0	0	0	0	0	0	3538.5	3365.22	3481.28	3306.25	3368.17	3366.43	1352.23	1325.83	1317.44	1206.26	1175.32	1206.44	3.14074	3.84356	5.72691	9.64482	0	4.52145	1.38574	5.46635	1.18371	9.51968	4654.8	5470.81	5774.68	14838.5	7526.14	8358.43	6879.96	8121.32	9826.63	6056.39	692.748	419.657	681.242	512.206	469.025	455.562	533.335	543.126	531.47	499.496
ENSG00000050327	788.243	799.075	759.48	744.298	763.117	790.588	737.081	718.77	667.91	755.276	715.842	724.469	689.553	673.726	698.035	731.418	719.783	732.509	1002.94	954.484	1156.84	1186.31	1247.14	946.114	1182.04	1079.6	1068.89	950.911	719.473	617.922	778.673	971.17	912.742	812.189	820.121	891.202	797.465	842.127	797.421	753.056	767.923	744.557	808.231	782.529	752.14	717.861	689.048	848.306
ENSG00000050344	1932.8	1877.4	1987.7	2197.56	2303.83	2212.55	3639.87	3629.03	3706.9	3650.05	3823.17	3755.07	2293.75	2263.22	2358.74	2507.84	2495.73	2449.28	1051.1	1115.91	1009.37	772.963	805.672	809.34	985.262	994.876	933.945	1126.5	4419.28	5152.07	5201.95	5282.73	5851.8	4902.44	5309.06	5313.37	5991.95	6054.29	1405.48	1372.36	1255.05	1338.34	1588.19	1540.14	1141.12	1508.07	1479.81	1522.21
ENSG00000050393	1292.17	1324.52	1280.63	1309.63	1286.06	1278.12	2042.86	2028.61	2155.23	2015.87	2043.69	2096.41	1156.53	1111.23	1131.43	1200.02	1210.99	1205.68	815.545	1004.45	599.894	1116.04	693.927	956.287	803.73	960.712	791.9	999.567	1849.5	1876.59	1962.3	1950.17	1849.84	1874.52	1876.02	1776.25	1887.95	1873.02	1394.06	1516.77	1174.47	1322.85	1465.7	1234.1	1274.84	1535.89	1478.37	1416.17
ENSG00000050405	11976.4	12251.3	12601.6	12417.3	12430.5	12427.6	6345.08	6371.06	6389.94	5587.42	6019.65	5795.02	7331.44	7365.24	7501	7531.55	7861.68	7774.75	6391.4	5975.46	5844.31	4254.74	3660.01	5444.96	6453.4	5869.5	6317.45	9204.48	1958.39	2048.6	1583.96	2174.75	1998.46	1751.02	2477.01	1856.24	1965.15	1836.32	4299.22	3440.6	3931.18	4747.2	3966.82	3692.34	3406.66	4621.02	3554.11	4694.98
ENSG00000050426	2197.48	2137.67	2136.04	2127.66	2118.16	2087.37	1147.72	1138.56	1144.41	1147.8	1185.19	1095.5	1423.62	1414.83	1505.38	1371.96	1366.61	1414.97	2299.02	2129.33	2413.89	2358.85	2288.72	2100.21	2255.99	2347.8	2618.36	1827.78	1301.02	1226.06	1179	1090.38	1291.44	1664.15	1232.49	1429.62	1334.37	1333.98	1237.05	1327.78	1584.68	1363.13	1252.13	1387.62	1328.02	1168.61	1189	1459.42
ENSG00000050438	10.9074	12.6614	12.8558	7.68109	13.6271	5.49019	517.159	552.077	464.279	504.42	513.245	507.421	284.724	321.891	326.964	344.773	323.416	353.363	15.7037	10.2495	5.72691	13.7783	9.65703	15.8251	8.31445	13.6659	14.2045	6.34646	379.095	339.939	517.187	435.913	254.426	205.141	424.392	433.807	446.545	317.764	258.829	246.173	225.86	228.221	120.397	170.462	164.103	257.095	167.606	178.591
ENSG00000050555	1.45432	0	0	0.768109	0	1.09804	784.329	779.942	733.886	843.708	818.828	838.859	26.8766	41.588	40.2712	16.9268	40.5283	30.3316	0	0	4.29518	0	0	2.26073	0	0	0	2.11549	1308.28	1300.24	1393.05	843.527	591.141	882.314	1219.55	1049.14	708.858	1315.1	12.3705	8.72265	8.54604	5.16336	8.37545	5.98112	6.0779	4.45185	2.86507	4.18572
ENSG00000050628	0	2.11023	0	0.768109	0	2.19608	2.5772	3.0586	4.07262	0.902361	3.37661	0.733268	3.35958	2.49528	3.83536	5.34532	4.8634	4.54974	3.14074	3.84356	1.43173	5.51132	0	5.65181	0	0	0	2.11549	40.3292	318.743	15.0412	15.0522	27.7098	64.8914	53.6269	25.6387	17.546	16.7796	7.61261	0.969184	2.44173	1.03267	2.09386	3.98741	6.0779	6.67778	0	8.37144
ENSG00000050730	20.3605	23.916	23.7338	33.0287	22.144	34.0392	0	0	0.814524	0	0	0	22.6771	18.2987	23.971	17.8177	12.9691	15.9241	2.09383	1.28119	2.86345	0	1.37958	0	0	0	0	0	0.806585	0	1.15702	0	0	0	4.62301	0	0	0	635.653	99.8259	233.185	526.663	97.3646	111.647	165.623	264.885	85.952	461.825
ENSG00000050748	1090.74	1134.6	1176.8	1176.74	1230.7	1147.45	1337.57	1419.19	1483.25	1441.07	1462.07	1509.07	1367.35	1344.13	1431.55	1283.77	1389.31	1347.48	856.375	1053.14	777.428	840.477	732.555	994.719	920.132	938.846	868.841	1104.28	1524.44	1492.63	1556.19	1543.76	1335.95	1382.61	1642.09	1576.27	1646.69	1468.22	1370.27	1291.92	1135.4	1322.85	1235.38	1270.99	1191.27	1449.08	1405.31	1384.08
ENSG00000050767	2.90865	4.22047	1.97781	2.30433	3.40677	3.29412	0.859068	3.0586	4.88714	2.70708	5.06492	2.1998	0	0	0	0	0.810566	0	2.09383	0	5.72691	6.88915	1.37958	4.52145	2.77148	5.46635	0	1.05774	266.979	15.4888	34.7106	10.8376	10.0763	9.41972	12.0198	12.3066	7.01839	11.536	33.3052	17.4453	19.5338	17.5554	3.14079	12.9591	10.6363	15.5815	11.4603	13.9524
ENSG00000050820	6910.94	7394.26	6882.79	7221.76	7406.33	7533.64	3572.01	3421.04	3469.06	3925.27	3734.53	3678.81	7924.4	7623.92	7955.49	7713.29	7409.39	7606.41	6802.84	6355.97	7506.55	8116.8	6402.61	6420.46	6905.15	8340.29	6183.69	6854.17	3205.37	2945.32	3443.29	3561.96	3996.92	4178.17	3384.04	4150.4	3957.5	3693.61	8874.4	9448.57	10632.5	9854.79	9890.36	10432.1	10788.3	9687.23	8989.14	9652.28
ENSG00000051009	844.962	841.983	822.77	730.472	708.609	755.451	1717.28	1549.94	1630.68	1613.42	1541.42	1574.33	771.863	739.435	701.87	728.745	735.994	763.599	1051.1	763.588	1166.86	673.759	1277.49	865.858	810.659	711.993	896.066	811.289	1976.13	1740.45	2013.21	1976.66	1587.01	1751.02	1725.31	1842.91	1870.4	1729.35	1104.78	1022.49	1057.27	984.137	1029.13	950.997	1054.51	977.182	863.817	962.716
ENSG00000051108	4781.81	4948.5	4807.08	4363.63	4376	4178.04	1964.69	1901.68	1903.54	1741.56	1736.42	1690.18	2416.38	2437.06	2495.86	2431.23	2430.08	2353.73	2938.68	2422.72	2867.75	2766.68	2291.48	2708.35	3026.46	1906.39	2398.19	2341.84	948.543	943.187	1263.46	1254.15	996.711	1130.37	1091.03	1198.87	1155.4	1121.09	2811.91	2095.38	3087.56	3152.75	3052.85	2884.89	2774.56	2691.15	2515.53	3197.89
ENSG00000051128	260.324	274.33	281.838	288.041	282.762	284.392	371.977	342.563	321.737	379.894	336.817	351.235	288.924	314.406	318.334	309.138	316.931	313.174	473.205	308.766	493.946	625.535	687.029	403.539	584.783	780.322	426.135	463.291	540.412	544.554	536.857	437.117	717.934	843.589	495.586	594.818	662.361	709.987	422.5	440.979	555.493	462.637	493.105	468.521	670.088	494.156	564.418	477.172
ENSG00000051180	6.54445	6.3307	8.90016	9.21731	8.51693	10.9804	5.15441	3.82325	4.88714	5.41417	6.75322	5.86614	3.35958	1.66352	2.87652	3.56354	3.24227	0.758291	12.563	3.84356	4.29518	9.64482	11.0366	3.39109	2.77148	9.56612	16.5719	8.46194	4.03292	3.2608	4.62807	1.80627	2.51907	4.18654	6.47221	1.02555	3.5092	3.14618	0	4.84592	2.44173	1.03267	3.14079	4.98426	9.11684	3.33889	0	5.58096
ENSG00000051341	1583.03	1540.47	1595.11	1615.33	1471.73	1466.98	902.022	924.461	866.654	838.293	807.854	837.392	755.905	679.549	721.047	750.126	812.998	762.84	405.155	603.439	319.275	686.16	459.399	529.01	454.523	724.292	596.589	682.244	560.576	576.347	551.898	400.992	466.028	369.462	461.376	378.428	553.576	454.098	507.19	576.664	350.388	413.069	485.776	413.694	414.816	513.076	528.604	443.687
ENSG00000051382	2594.51	2352.21	2411.94	2313.55	2348.97	2289.41	3994.67	4161.99	4255.07	3927.07	4052.78	3991.18	3011.86	3084.17	3089.38	2914.98	2990.18	2894.4	1423.8	1446.46	1265.65	1106.4	849.819	1661.63	1334.47	1473.18	1389.67	1987.5	2354.42	2805.92	2617.18	2360.19	2438.46	1924.76	2373.45	2106.48	2510.83	2338.66	3728.28	3184.74	2971.58	3863.23	3549.1	3436.15	2567.91	3997.76	3197.41	3606.7
ENSG00000051523	7719.55	7511.72	7542.39	7395.36	7778.52	7757.64	3102.95	2750.44	2977.09	3130.29	3007.72	3066.53	13272.8	12805	13018.2	11976.2	11624.3	11937	10786.3	10719.7	12239.8	10617.6	13962.7	9742.6	12949.8	12664.2	11524.6	8677.72	3833.7	3989.59	4735.68	3536.07	4861.8	5718.82	4306.79	5022.11	6077.93	6215.8	13967.2	15015.6	17488.9	15046	16652.5	17269.5	22163	16267.1	17028.5	17031.7
ENSG00000051596	377.397	363.663	362.929	382.518	367.932	364.549	345.345	302.036	329.068	388.918	328.375	331.437	525.774	506.542	518.732	568.385	527.679	564.927	323.496	345.921	340.751	416.105	332.478	307.459	369.993	459.174	331.438	387.134	286.338	278.799	289.255	316.097	291.372	349.576	333.781	306.639	292.141	314.618	394.904	511.729	438.29	416.167	466.931	450.577	534.855	473.009	530.037	472.987
ENSG00000051620	2676.68	2598.4	2555.34	2464.86	2532.08	2593.57	1997.33	1975.85	2064	2064.6	2004.02	2077.35	1359.79	1345.79	1291.56	1326.53	1248.27	1290.61	4603.28	4017.8	4492.76	4484.84	4672.62	4336.07	4875.04	5003.08	4303.96	3886.15	2122.12	2440.71	2540.81	2495.66	2477.08	3358.65	2585.19	2511.57	2726.65	2794.85	1804.19	1781.36	1980.24	2265.68	1827.94	1708.61	1720.04	2010.01	1733.36	2233.78
ENSG00000051825	1143.83	1100.84	1159.99	1056.92	1069.73	1079.37	2147.67	2232.78	2227.72	2090.77	2212.52	2243.8	946.561	973.992	897.473	977.302	952.415	970.612	524.503	695.685	445.267	591.089	437.326	597.962	522.425	565.768	697.204	827.155	1326.02	1407.85	1416.19	1282.45	1000.07	1048.73	1220.47	1077.85	1329.11	1212.33	510.045	611.555	379.688	511.173	568.484	506.401	414.816	564.272	583.041	475.777
ENSG00000052126	2311.65	2292.42	2468.31	2366.55	2274.02	2401.41	608.22	576.546	539.215	521.565	585.842	614.479	1146.46	1182.76	1169.78	955.921	1035.9	1019.14	1710.66	1579.7	1550.56	1588.64	1186.44	1769.02	1705.85	1546.98	1607.47	1985.38	541.218	394.557	564.625	729.13	471.905	360.043	588.971	562.001	503.57	417.393	1159.97	1008.92	1003.55	1170.02	1098.23	1027.76	875.217	1305.51	985.582	1192.93
ENSG00000052344	3936.85	3979.9	3882.45	3865.89	4164.78	4097.88	0.859068	4.5879	0	0.902361	8.44153	0.733268	6581.41	6461.95	6676.39	6236.2	5849.05	6233.91	6496.1	5117.06	6985.4	5780	6281.21	5040.29	6025.2	4097.03	5473.46	3245.15	168.576	12.228	46.2807	49.9734	433.28	34.539	39.7579	79.9928	4.3865	17.8283	6869.43	6590.45	10078.2	8801.47	7204.98	8919.84	8167.17	7484.68	6704.25	9657.86
ENSG00000052723	2531.98	2607.54	2573.14	2536.3	2533.79	2416.78	973.324	980.28	985.574	913.189	985.126	949.582	945.721	933.236	960.756	997.793	1003.48	999.427	1284.56	1573.3	1086.68	1399.88	1109.18	1420.87	1252.71	1280.49	1293.79	1848.93	981.613	897.536	808.756	1000.07	811.98	678.22	926.451	744.548	750.091	716.28	734.617	686.182	522.529	698.087	665.848	560.231	419.375	751.25	647.505	658.554
ENSG00000052749	1358.34	1363.91	1294.48	1392.58	1531.34	1517.49	3654.48	3453.92	3430.78	3471.38	3266.03	3373.77	1511.81	1550.4	1472.78	1551.03	1670.58	1747.86	1134.85	1133.85	1076.66	1512.86	1205.75	1219.66	990.805	1637.17	1034.56	1205.83	2725.45	3327.65	2924.94	2092.26	2751.66	3890.35	2553.75	2622.33	3113.53	3342.29	1763.27	1774.58	1898.44	1748.31	2028.95	2010.65	2324.79	1741.79	2035.63	1812.42
ENSG00000052795	239.963	228.609	257.116	248.867	273.394	255.843	1157.16	1149.27	1173.73	1129.76	1188.57	1127.77	1132.18	1136.19	1173.62	1179.53	1105.61	1120.75	186.351	247.269	156.058	159.828	80.0154	232.855	120.56	81.9953	138.494	190.394	754.963	1015.74	801.814	1163.84	880.834	795.443	934.772	745.574	858.876	707.89	1964.05	1623.38	1450.39	1976.54	1703.36	1542.13	1188.23	2028.93	1501.29	1883.57
ENSG00000052802	2651.96	2789.73	2721.47	3365.86	3482.57	3213.96	2176.02	2267.95	2305.1	2403.89	2493.63	2492.38	10595.3	10538.4	10377.5	9711.55	10396.3	9930.58	1061.57	1320.9	760.247	1278.63	849.819	1180.1	1075.34	1956.95	1067.7	2071.06	1659.95	2064.09	2388.09	1807.47	1844.8	1399.35	1896.36	2019.31	2784.55	2244.27	4296.37	4400.09	3773.69	3773.39	4086.17	4325.34	2536	5160.81	4045.47	4011.32
ENSG00000052841	4317.16	4369.59	4348.22	3846.69	3891.39	3719.06	1876.2	1960.56	1991.51	2000.53	2090.97	2104.48	1694.07	1587.83	1559.07	1491.34	1560.34	1592.41	3228.68	2686.65	3347.38	2617.88	3443.42	3547.08	3399.22	2554.15	3192.46	3081.2	2233.43	2108.92	2191.39	2562.49	1881.74	1818.01	2172.81	2070.58	1985.33	2009.36	1473.99	1115.53	1323.42	1325.95	1400.79	1513.22	1276.36	1346.69	1272.09	1439.89
ENSG00000052850	0	0.703411	0	0	0	0	217.344	198.809	210.147	198.519	202.597	220.714	0	0	0	0	0	0	0	0	8.59036	5.51132	0	2.26073	1.38574	0	0	4.23097	83.8848	15.4888	21.9833	54.1881	45.3432	30.3524	14.7936	22.5621	24.5644	17.8283	11.4189	3.87673	10.9878	9.29405	13.6101	4.98426	15.1947	1.11296	1.43253	1.39524
ENSG00000053108	0	1.40682	0	0	0.851693	0	11.1679	12.999	11.4033	15.3401	5.06492	12.4656	2.51968	0	0	1.78177	0.810566	0.758291	37.6889	15.3742	12.8855	12.4005	15.1753	30.5198	31.8721	2.73318	8.28595	11.6352	7.25926	4.8912	16.1983	7.22507	10.916	7.32645	4.62301	15.3832	13.1595	14.6822	1.90315	0	0	0	0	0.996853	0	0	0	0
ENSG00000053254	2686.86	2758.78	2746.19	2510.95	2493.76	2462.9	1091.02	1111.8	1058.88	1006.13	1173.37	1170.3	822.256	853.387	800.63	715.382	786.249	764.357	3786.68	3524.55	3625.13	2469.07	2528.76	4097.56	3888.39	2243.94	3985.54	4168.56	1034.04	811.94	643.302	1883.34	984.116	919.993	936.621	1031.7	487.778	703.695	706.07	530.144	597.002	772.439	645.957	611.071	461.92	633.276	643.207	565.072
ENSG00000053328	0	0	0	0	0	0	0.859068	0	0	0	0	0	0	0.831761	0	0	0	0	0	0	0	0	0	0	0	0	0	0	0.806585	1.6304	0	1.80627	0	0	0.924601	1.02555	0	0	1.90315	1.93837	1.22086	1.03267	0	0.996853	0	0	0	0
ENSG00000053371	1130.74	1065.67	1048.24	988.557	1032.25	965.176	1444.09	1407.72	1416.46	1528.6	1437.59	1493.67	1774.7	1691.8	1787.28	1614.29	1576.55	1590.89	1951.45	2151.11	2051.67	1765	1706.54	1436.69	2099.4	2256.24	1786.21	1625.75	1526.06	1544.8	1572.39	1358.31	1424.11	1713.34	1311.08	1591.65	1399.29	1709.42	1201.84	1655.37	1670.14	1525.26	2118.99	2092.39	2232.11	1638.28	1998.38	1650.57
ENSG00000053372	2095.68	2069.43	2215.15	2227.52	2440.1	2348.7	2565.18	2654.1	2551.09	2702.57	2643.04	2692.56	2046.82	2084.39	2073.97	2117.64	2048.3	2014.02	2573.31	3605.26	2897.82	3492.8	3293.05	2343.24	3043.09	5328.33	2837.35	2978.6	2385.88	2689.35	2706.27	2013.39	2572.81	3910.23	2599.98	2965.89	3220.57	3241.61	1698.56	2475.3	2114.53	1858.81	2292.78	2156.19	2750.25	2011.12	2486.88	1840.32
ENSG00000053438	10.1803	11.2546	10.878	5.37677	9.36863	0	0	0	0	0	0	0	0.839894	0	0	0.890886	0	0	33.5012	28.1861	22.9076	17.9118	41.3873	32.7805	29.1006	23.232	33.1438	35.9633	0	0.8152	0	1.20418	1.67938	1.04664	0.924601	2.0511	1.7546	2.09745	2.85473	6.78429	2.44173	0	0	21.9308	396.583	2.22593	2.86507	1.39524
ENSG00000053501	254.507	263.779	270.96	274.215	279.355	245.961	485.374	468.73	452.875	411.477	442.336	489.09	454.383	455.805	457.366	450.788	445.001	454.974	570.568	532.974	598.462	585.578	826.366	482.665	637.441	660.062	577.649	383.961	396.84	473.631	399.171	279.37	460.15	552.624	348.575	391.76	425.49	560.02	364.454	546.62	461.486	444.049	544.404	552.256	665.53	491.93	530.037	495.31
ENSG00000053524	13.0889	8.44093	12.8558	16.1303	19.5889	15.3725	38.6581	32.8799	35.0245	33.3874	29.5453	31.5305	7.55905	10.8129	10.5472	10.6906	15.4008	9.09949	5.23457	10.2495	0	11.0226	1.37958	9.0429	6.92871	4.09977	7.10224	5.28871	162.93	144.29	231.404	151.124	119.236	208.281	181.222	180.497	165.81	134.237	17.1284	8.72265	3.66259	4.13069	6.28159	5.98112	9.11684	8.90371	8.5952	0
ENSG00000053702	0	0	0	0.768109	0	0	0.859068	0.764649	0	0.902361	0	0.733268	0	0	0	0	0.810566	0	2.09383	1.28119	1.43173	0	0	2.26073	0	1.36659	2.36741	2.11549	2.41975	3.2608	2.31404	1.80627	2.51907	2.09327	0	1.02555	0.877299	2.09745	0.951576	0.969184	0	0	1.04693	0	0	0	1.43253	2.79048
ENSG00000053747	12744.2	12574.2	12595.7	12844.3	13061.6	12939.3	118.551	138.402	134.396	103.772	135.064	131.255	21859.1	21254.8	21834.7	25511.4	25747.6	25629.5	4706.92	4678.9	5018.2	5304.65	3651.74	5346.62	5209	9001.72	4022.24	6846.77	51.6214	13.0432	31.2395	32.5128	131.831	9.41972	22.1904	86.1461	4.3865	18.8771	30027	24587.2	18245.8	15570.6	23385.3	22097.2	17320.5	20276	18968.2	17437.7
ENSG00000053770	2443.99	2301.56	2385.24	2198.33	2237.4	2164.23	768.866	763.12	799.048	724.596	759.738	763.332	1327.87	1268.44	1324.16	1257.93	1372.29	1249.66	1331.67	1637.36	937.781	1413.65	884.308	1703.46	1316.45	1294.16	1384.94	1924.03	547.671	557.597	536.857	704.445	510.531	415.514	609.312	469.701	519.361	531.704	1660.5	1329.72	1114.65	1547.98	1173.61	1076.6	904.087	1539.23	1176.11	1289.2
ENSG00000053900	829.691	732.954	725.858	710.501	764.821	703.843	687.255	707.301	707.821	627.141	672.79	693.671	997.794	1017.24	961.715	962.157	904.592	1000.94	654.321	600.877	585.576	771.585	685.649	673.696	608.341	645.03	697.204	757.344	703.342	669.28	720.822	658.686	587.783	466.8	673.11	653.275	731.668	608.261	1000.11	927.509	872.917	971.745	890.938	859.287	856.983	941.567	991.312	852.492
ENSG00000053918	85.8051	77.3752	94.9351	89.8688	83.4659	75.7647	40.3762	43.585	30.1374	31.5826	45.5843	45.4626	15.1181	11.6447	16.3003	13.3633	9.7268	10.6161	106.785	85.8395	104.516	46.8462	67.5992	98.3416	95.6162	20.4988	79.3084	25.3858	119.375	70.1072	94.8755	122.224	73.8927	91.0573	70.2697	103.58	26.319	60.8261	132.269	160.885	139.178	214.796	135.054	139.559	95.7269	135.782	73.0592	195.334
ENSG00000054116	1960.43	2007.53	1995.61	2086.95	2134.34	2066.51	2455.22	2403.29	2528.28	2442.69	2497	2458.65	1436.22	1384.88	1429.63	1388.89	1468.75	1392.22	2656.02	2944.17	2657.29	2714.33	2781.23	2524.1	3015.37	3125.39	2685.83	2352.42	2260.86	2249.95	2050.24	2156.68	2386.4	3021.64	2342.94	2504.39	2446.79	2520.09	1812.75	1909.29	2256.16	2052.95	1944.15	1936.88	2359.74	1983.3	2031.33	2193.32
ENSG00000054118	6698.61	6814.64	6742.37	6386.06	6688.35	6707.92	8316.64	8535.02	8135.47	7650.22	8141.85	8004.35	6536.9	6304.75	6512.43	6293.22	6312.69	6120.16	6609.16	7573.1	6431.32	6146.5	7173.79	6640.88	6205.35	6407.93	6851.3	6354.92	6396.22	6708.28	7058.97	6993.27	6248.13	6348.89	6435.23	6523.52	6969.26	6663.6	6508.78	6956.8	5888.22	6341.64	5751.84	6541.35	6450.17	6360.59	6327.5	6019.07
ENSG00000054148	1431.78	1408.23	1300.41	1292.73	1437.66	1484.55	2140.8	2001.09	2048.53	2177.4	2118.82	2224.73	1012.07	954.861	977.057	1000.47	983.217	963.787	3147.02	2480.38	3973.04	2207.28	4287.72	2405.41	3354.88	3106.26	3159.32	2073.18	2200.36	2119.52	2329.08	2000.74	2332.66	3183.87	2382.7	2766.93	2856.49	2898.68	1052.44	1336.5	1499.22	1163.82	1218.63	1373.66	1612.16	1181.97	1263.49	1257.11
ENSG00000054179	173.064	165.302	169.103	154.39	191.631	176.784	61.8529	73.4063	71.6781	67.6771	86.1036	67.4607	177.218	173.006	162.044	195.995	194.536	172.89	317.215	289.548	442.404	199.785	315.923	262.244	232.805	203.622	305.397	127.987	241.975	150.812	181.652	320.312	263.662	84.7775	184.92	253.311	64.9201	94.3853	406.323	433.225	550.609	434.755	417.726	392.76	489.271	388.424	333.78	567.863
ENSG00000054219	652.991	727.327	687.29	663.647	634.512	591.843	9.44975	19.1162	14.6614	9.92597	13.5064	15.3986	489.658	519.85	510.102	419.607	445.001	420.851	315.121	443.291	317.843	319.657	280.054	357.195	338.121	374.445	381.154	671.667	58.0741	59.5096	83.3053	105.968	104.121	42.9121	112.801	101.529	50.0061	81.8006	867.838	687.151	605.548	769.341	611.408	509.392	448.245	852.53	544.362	799.473
ENSG00000054267	2244.75	2181.28	2306.13	2166.07	2223.77	2134.59	2973.24	3048.66	2900.52	2754.01	2905.57	2922.81	3176.48	3189.8	3217.86	3044.16	3209.84	3083.97	1809.07	1536.14	1796.82	1652.02	1807.24	1641.29	1812.55	1253.16	1740.05	1697.68	2010.82	1903.49	2120.81	2421.6	2017.77	1480.99	1752.12	1895.21	1559.84	1709.42	2217.17	2389.04	2054.71	2324.55	2296.97	2283.79	1896.3	2097.94	2087.2	2313.31
ENSG00000054277	470.474	457.92	430.174	443.967	442.881	486.431	1464.71	1569.06	1490.58	1463.63	1491.62	1486.33	986.036	1110.4	1052.81	981.757	947.552	950.897	294.183	344.639	234.803	268.677	355.931	280.33	310.406	256.919	276.988	309.919	1139.7	1124.98	748.591	848.946	1281.37	837.309	787.76	781.468	495.674	854.712	181.751	136.655	208.768	183.816	241.841	279.119	182.337	201.446	254.991	199.519
ENSG00000054282	682.078	642.214	645.756	637.531	666.024	620.392	380.567	419.792	370.608	381.699	409.414	380.566	1164.93	1186.92	1148.69	1131.43	1127.5	1154.88	667.931	662.374	783.155	738.517	802.913	636.394	745.529	737.958	729.164	749.94	478.305	449.991	568.096	482.274	489.539	496.105	512.229	536.362	567.613	549.532	988.688	1052.53	1108.54	1012.02	1108.7	1134.42	1188.23	1013.91	1117.38	1085.5
ENSG00000054356	0	0	0.988907	1.53622	0	0	3.43627	0.764649	0.814524	0.902361	3.37661	1.46654	0	0	0	0	1.62113	0	13.6099	15.3742	10.0221	15.1561	1.37958	5.65181	15.2432	36.8979	7.10224	14.8084	37.1029	44.0208	50.9088	9.63343	27.7098	55.4717	54.5515	41.022	50.0061	55.5825	159.865	109.518	85.4604	60.9277	114.116	139.559	229.441	79.0204	154.714	71.1573
ENSG00000054392	123.617	119.58	152.292	112.144	122.644	81.2549	96.2156	97.8751	87.9686	87.529	101.298	109.99	382.992	338.527	343.264	293.102	304.773	266.16	436.563	322.859	356.5	292.1	270.397	309.719	374.15	237.786	304.213	369.152	287.951	269.831	255.701	337.17	178.014	145.482	287.551	241.004	137.736	176.186	386.34	335.338	406.547	491.552	429.242	486.464	349.479	436.282	353.836	457.639
ENSG00000054523	2888.29	2919.86	2869.81	3155.39	2916.2	2879.06	3945.7	3970.82	3750.07	3795.33	3780.96	3769.73	4186.03	4235.33	4478.74	4450.87	4484.05	4433.73	1462.54	1905.13	1244.17	1682.33	1080.21	1683.11	1403.76	1432.18	1311.55	1979.04	3210.21	3924.37	3620.31	3810.62	2736.55	2667.87	3534.75	3231.5	2958.25	3086.4	3435.19	2929.84	2345.28	3062.91	3284.22	3035.42	2443.31	3266.55	3068.48	3034.65
ENSG00000054598	4826.9	4867.6	4776.42	4855.22	5004.55	4795.13	449.293	424.38	434.956	460.204	465.972	429.695	3054.7	3059.22	2993.49	2911.42	3027.47	2840.56	2503.17	2204.92	2286.47	3622.32	2139.72	2088.91	2455.53	2466.69	2631.38	3413.34	512.988	657.867	453.551	723.109	769.995	507.618	602.84	613.278	650.079	620.846	2197.19	2166.13	2084.01	2784.09	2416.32	2506.09	1881.11	2476.34	2431.01	2433.3
ENSG00000054611	967.852	936.24	1004.73	900.224	916.422	930.039	958.72	935.166	987.203	1003.43	1067.85	970.114	1415.22	1370.74	1412.37	1309.6	1297.72	1299.71	2273.9	2125.49	2143.3	2086.04	1734.13	1806.32	2146.51	2071.75	1999.28	1739.99	1022.75	1111.93	1224.13	1260.17	1351.06	1449.59	1242.66	1463.46	1293.14	1487.09	1662.4	1604	2101.11	1903.22	2103.28	2086.41	2264.02	1906.51	1870.89	2161.23
ENSG00000054654	4975.97	4852.13	4782.35	4859.06	4257.62	4388.86	3789.35	3675.67	3271.94	3674.41	3868.75	3529.22	19368.8	18682.2	20547	20626.7	17960.5	19014.1	5099.51	4832.64	4922.28	5004.28	4745.74	6427.24	5134.17	4129.83	5150.31	5565.84	2610.91	3457.26	2795.36	2319.85	2508.15	2082.81	2530.63	2538.23	1575.63	2578.82	15868.5	19146.2	13925.2	19743.7	21903.9	23481.9	15843.6	17278.8	18886.5	19597.6
ENSG00000054690	493.016	514.193	447.975	506.184	496.537	449.098	185.559	158.282	198.744	211.152	203.441	200.182	645.879	633.802	660.64	693.109	653.316	682.462	581.037	372.825	601.325	389.926	700.825	578.746	393.551	370.345	543.322	414.635	145.992	101.9	113.388	84.8946	130.152	58.6116	67.4959	109.734	97.3802	87.0442	781.244	688.12	721.53	674.335	686.787	749.633	510.543	706.732	631.747	722.735
ENSG00000054793	5194.12	5211.57	5361.85	4390.51	4387.07	4098.98	2698.33	2653.33	2547.83	2761.22	2918.24	2912.54	10965.7	11074.1	11293.2	9372.12	9303.68	9204.13	5478.5	5028.66	5086.93	4380.12	4595.37	5606.6	5197.92	3354.97	5392.97	6766.38	3162.62	3702.64	2764.12	3233.82	2512.35	1891.27	2998.48	2972.04	1273.84	2792.76	5670.44	4205.29	4213.2	6153.7	5471.26	5261.39	4303.15	5401.21	5308.97	5060.54
ENSG00000054796	0	0	0.988907	0	0	0	0	0	0	0	0	0	0	0	0	0	0	0	0	1.28119	0	0	2.75915	0	0	1.36659	0	1.05774	0	0	0	0	0	0	0	0	0	0	0	0	0	0	0	0	0	0	0	0
ENSG00000054938	0.727162	0	0	0	0	1.09804	6.01348	2.29395	1.62905	4.5118	4.22076	1.46654	0	0.831761	0	0.890886	0.810566	0	0	0	0	0	2.75915	0	0	1.36659	1.18371	1.05774	16.9383	25.2712	16.1983	6.02089	10.0763	25.1193	3.69841	11.281	10.5276	7.34108	3.80631	0.969184	1.22086	1.03267	3.14079	2.99056	4.55842	1.11296	2.86507	4.18572
ENSG00000054965	2293.47	2324.77	2288.33	2194.49	2235.7	2288.31	5623.46	5624	5384	5520.64	5746.15	5720.96	3677.06	3623.15	3608.11	3539.49	3695.37	3461.6	2526.2	2179.3	2535.59	1625.84	1990.73	2520.71	2544.22	2099.08	2581.67	3337.18	4945.98	5809.93	5792.03	6848.77	5161.57	4500.53	5601.23	5589.24	5129.57	4979.35	3041.24	2525.69	2546.72	3385.1	2685.38	2718.42	2399.25	2976.06	2551.34	2775.13
ENSG00000054967	778.063	822.287	800.026	866.427	882.354	908.078	300.674	315.036	298.93	378.089	315.713	294.774	264.567	272.818	256.01	333.191	326.658	351.847	516.128	567.566	512.558	648.958	576.663	452.145	448.98	722.925	537.403	616.664	341.992	379.068	332.064	264.317	419.845	351.67	363.368	343.559	490.41	388.029	534.786	424.502	556.714	402.742	358.05	487.461	422.414	527.545	391.081	565.072
ENSG00000054983	2116.77	2037.78	2173.62	1935.64	1922.27	1905.1	730.208	744.004	729.814	739.936	846.685	829.326	2208.08	2259.06	2084.52	1856.61	1968.87	1909.38	650.133	810.991	648.572	800.52	354.551	770.907	766.315	751.624	686.55	1076.78	1130.02	1057.31	1157.02	2089.85	1020.22	786.024	1454.4	1161.95	950.115	934.415	3044.09	2236.88	2201.22	3101.12	2022.67	2066.48	1701.81	2737.89	1936.78	2310.52
ENSG00000055044	2070.96	1979.4	2007.48	2275.91	2209.29	2138.98	3778.18	3941.77	4015.6	3717.73	3949.79	3871.65	2554.12	2447.04	2638.72	2517.64	2474.66	2541.03	1544.2	2083.21	1527.65	2543.48	1513.39	1601.72	1558.96	2433.89	1606.29	1828.84	2629.47	2634.73	2712.05	2592	2547.62	2865.69	2720.18	2458.24	3034.58	2775.98	2158.18	2630.36	1850.83	2084.97	2293.83	2304.72	2467.63	2141.34	2499.77	1926.83
ENSG00000055070	8018.41	8270	8393.84	8078.97	8396.84	8202.35	8009.09	7745.13	7953.83	8124.86	8036.33	8101.14	8567.76	8326.76	8536.54	8737.81	9385.55	8846.22	9043.24	10197	9037.06	9391.29	7275.88	7735.07	9714.05	10633.4	8668.29	8925.23	8161.83	8341.95	8087.56	8907.31	9272.69	10152.4	8774.47	9343.78	8570.34	9714.35	8082.69	9846.91	9083.22	9043.11	9941.66	9359.45	10233.7	8947.11	9857.26	8438.42
ENSG00000055118	23.2692	18.9921	7.91125	15.3622	17.8856	15.3725	255.143	248.511	250.873	278.83	243.116	232.446	12.5984	15.8035	11.5061	10.6906	11.3479	13.6492	124.583	155.024	181.829	35.8236	133.819	245.289	160.746	35.5313	165.719	96.2546	98.4033	58.6944	89.0904	96.3343	79.7705	68.0313	92.4601	83.0695	57.9017	62.9236	38.0631	45.5516	20.7547	49.5683	38.7365	30.9024	30.3895	18.9204	30.0832	47.4382
ENSG00000055130	4388.42	4482.13	4626.11	4305.25	4332.56	4293.33	2842.66	3027.25	2892.38	2830.71	3059.21	2940.4	1390.86	1413.99	1362.51	1299.8	1454.97	1399.8	3022.44	3455.36	2988.01	3404.62	2583.95	3195.54	3392.3	4404.51	2962.82	3783.55	2092.28	2290.71	2220.32	2037.47	2154.64	1904.88	2182.06	2032.64	1991.47	2228.54	1726.16	1374.3	1545.61	1524.22	1652.06	1439.46	1501.24	1522.53	1485.54	1554.3
ENSG00000055147	277.049	222.278	246.238	225.056	201	229.49	802.37	796.765	781.129	800.394	786.75	826.393	577.847	587.223	532.156	570.167	601.44	578.576	281.62	192.178	233.372	219.075	193.141	269.026	259.134	256.919	243.844	307.803	730.766	679.877	733.55	734.549	555.874	499.245	806.252	678.913	595.686	665.941	658.491	609.617	562.818	708.413	688.881	678.857	563.725	675.569	697.643	696.225
ENSG00000055163	0	2.11023	2.96672	2.30433	0	1.09804	11.1679	18.3516	13.0324	19.8519	18.5714	15.3986	560.209	509.869	539.826	459.697	502.551	550.519	68.0493	84.5584	75.8815	68.8915	30.3507	128.861	8.31445	24.5986	37.8786	9.51968	62.107	37.4992	27.7684	45.7588	47.0226	21.9794	42.5317	39.9964	21.0552	22.0232	456.757	563.096	460.265	516.336	551.733	506.401	566.764	491.93	548.66	509.263
ENSG00000055208	4719.28	4877.45	4882.23	4810.67	4863.17	4890.66	3115.84	3189.35	3191.31	3118.56	3351.29	3311.44	3156.32	3143.22	3081.71	2905.18	3197.68	2914.87	3047.56	2971.07	2600.02	3287.5	2132.82	3226.06	2761.78	2925.87	2926.12	3941.15	3119.87	3621.12	3120.48	4315.78	3085.86	3105.37	3367.4	3009.99	2881.93	2696.27	2938.47	2618.73	2460.04	2858.44	2735.63	2638.67	2105.99	2819.14	2658.78	2662.12
ENSG00000055211	1824.45	1760.64	1932.32	1786.62	1801.33	1731.61	1149.43	1269.32	1223.42	1213.68	1323.63	1262.69	1476.53	1431.46	1419.08	1457.49	1521.43	1476.39	1457.3	1582.27	1471.82	1654.77	1219.55	1834.58	1712.78	1451.32	1542.37	1787.59	1520.41	1854.58	1568.92	2029.04	1651.67	1731.14	1684.62	1418.33	1458.07	1446.19	1408.33	1396.59	1360.04	1612	1295.05	1315.85	1239.89	1525.87	1295.01	1485.93
ENSG00000055332	3917.22	3926.44	3970.46	5350.65	5315.42	5128.94	4768.69	4896.05	4797.55	4669.72	4762.71	4873.3	7342.36	7495	7470.31	6629.08	6901.16	6363.58	1150.56	1427.24	980.733	1227.65	801.534	1346.26	1126.61	1556.54	1245.26	2021.35	4666.09	4181.98	5177.66	5187	5495.77	3293.76	5173.14	4128.86	4526.86	3624.4	9379.69	8118.85	5893.11	8806.63	7965.05	7028.81	4631.36	8180.28	7022.27	7821.72
ENSG00000055483	1745.19	1801.44	1769.15	1898	1924.83	1911.69	2945.74	2884.26	2753.91	2741.37	2790.77	2653.7	1250.6	1287.57	1194.71	1386.22	1452.53	1437.72	1800.69	1618.14	1921.38	1840.78	1965.9	1943.09	1607.46	1943.29	1834.75	1838.36	2977.1	2927.38	3144.78	2194.62	2912.88	3461.22	2803.39	2913.58	3234.6	3117.86	1134.28	1138.79	1109.76	1160.72	1152.67	1169.31	1264.2	1145.24	1154.62	1146.89
ENSG00000055609	2887.56	2953.62	2837.17	2957.99	2668.36	2782.43	2989.56	3053.24	2828.84	3070.73	3129.27	2918.41	2941.31	2981.86	3122.94	3298.06	2982.07	3039.23	2005.89	1496.43	1698.03	1658.91	1569.96	2216.64	1475.81	1279.13	1642.99	2000.19	1993.88	2359.19	2213.38	2646.79	2158.84	1604.49	2370.68	2048.02	2048.49	1843.66	3901.46	3097.51	2560.15	3372.71	3193.14	3289.61	2330.87	3433.49	3005.45	3725.29
ENSG00000055732	488.653	436.115	428.197	482.373	461.618	455.686	533.481	499.316	505.819	491.787	490.453	522.82	284.724	283.63	291.487	302.901	256.95	265.402	94.2222	97.3702	74.4498	35.8236	91.052	153.729	141.346	60.1299	234.374	221.068	182.288	190.757	102.975	80.68	166.259	80.591	73.9681	106.657	72.8158	160.455	306.408	252.957	213.651	228.221	209.386	196.38	262.869	253.756	246.396	223.239
ENSG00000055813	5.09013	2.11023	3.95563	0	4.25847	2.19608	0.859068	1.5293	0	1.80472	0	1.46654	2.51968	7.48585	5.75303	8.01798	8.10566	4.54974	0	1.28119	1.43173	1.37783	0	2.26073	4.15722	0	2.36741	2.11549	2.41975	4.8912	3.47106	3.61254	0	3.13991	6.47221	1.02555	2.6319	1.04873	12.3705	6.78429	7.32518	10.3267	7.32852	8.97167	7.59737	20.0333	14.3253	11.1619
ENSG00000055917	4825.44	4720.59	4700.27	4656.28	4497.79	4567.84	4653.57	4690.36	4828.5	4630.01	4751.74	4784.57	4239.79	4101.41	4243.82	4138.17	4374.63	4125.86	2483.28	2448.35	2216.31	2859	1896.92	2764.87	2387.63	1881.79	2301.13	3138.32	3699	3829	4777.33	4067.72	3409.98	2426.1	4066.4	3230.48	3988.2	3236.37	4008.04	3416.37	2582.13	3616.42	3380.54	3033.42	2204.76	3383.41	3148.71	3096.04
ENSG00000055950	873.321	785.71	865.293	778.095	782.706	802.666	1767.1	1831.34	1817.2	1857.06	1941.55	1836.1	1981.31	1960.46	2081.64	2029.44	1945.36	1994.3	1421.71	1354.21	1610.69	1792.56	1724.47	1366.61	1722.48	1404.85	1407.43	1168.81	1639.79	1746.16	1851.23	1525.09	2006.02	2655.32	1520.97	1979.31	2062.53	2221.2	1599.6	2044.01	2229.3	2046.76	2365.02	2295.75	2776.08	2136.89	2266.27	2331.45
ENSG00000055955	0.727162	0	0	2.30433	0.851693	4.39215	2.5772	0.764649	0.814524	1.80472	0	0.733268	1.67979	0.831761	0.958839	0	0	0.758291	0	0	2.86345	0	2.75915	3.39109	0	2.73318	0	0	0.806585	0.8152	0	1.20418	0	3.13991	0.924601	0	0.877299	0	0	0.969184	0	0	0	0	3.03895	0	1.43253	1.39524
ENSG00000055957	0	0	0	0	0	0	0	0	0	0	0	0	0	0	0.958839	0	0.810566	0	0	0	0	0	1.37958	0	1.38574	0	0	0	0	0.8152	0	0	0	0	0	0	0	0	6.66104	1.93837	9.7669	10.3267	7.32852	4.98426	16.7142	10.0167	8.5952	11.1619
ENSG00000056050	205.787	225.795	223.493	221.984	241.029	213.019	459.601	520.726	476.497	439.45	472.726	473.691	325.039	336.031	378.741	366.154	346.112	340.473	311.98	317.734	231.94	300.367	286.952	265.635	318.721	375.812	344.459	349.055	425.877	439.393	454.708	435.311	484.501	413.421	442.884	453.293	428.122	424.734	301.65	397.365	356.492	336.651	354.91	359.864	401.141	377.295	386.784	341.834
ENSG00000056097	4666.2	4579.91	4610.28	4477.31	4624.69	4485.49	5467.11	5681.34	5610.44	5139.85	5376.41	5421.05	3384.77	3285.45	3463.33	3561.76	3964.48	3578.37	2061.37	2126.77	1659.37	2152.17	1398.89	2165.77	1951.12	1980.19	1704.54	2939.47	3364.26	3851.01	4078.49	3999.08	3183.26	2260.73	3697.48	2722.83	3329.35	2918.6	3562.7	2821.29	2352.6	2952.41	2713.65	2434.31	1823.37	2977.18	2694.59	2533.76
ENSG00000056277	545.371	611.264	594.333	582.227	512.719	567.686	664.919	599.485	594.603	614.508	523.375	626.944	346.036	338.527	358.606	313.592	347.733	332.131	182.163	221.645	143.173	169.473	114.505	209.117	177.375	179.023	166.903	327.9	730.766	718.192	853.88	823.658	635.645	428.074	771.118	609.176	723.772	589.384	194.122	206.436	108.657	180.718	179.025	155.509	97.2463	211.463	133.226	175.8
ENSG00000056291	0	0	0	0	0	0	0	0	0	0	0	0.733268	41.1548	42.4198	32.6005	41.8717	49.4445	43.2226	0	0	0	0	0	0	0	0	0	0	2.41975	3.2608	0	1.20418	5.03814	0	0	0	1.7546	3.14618	314.972	244.234	300.332	266.43	180.072	187.408	209.687	337.228	212.015	298.582
ENSG00000056487	0	0	0	0	0	0	192.431	203.397	189.784	225.59	254.09	223.647	0	2.49528	0	0	1.62113	0	0	0	1.43173	0	0	0	0	0	0	1.05774	233.103	191.572	187.437	129.449	158.701	202.001	171.051	205.11	141.245	186.673	0.951576	1.93837	3.66259	2.06535	1.04693	0	1.51947	2.22593	5.73013	1.39524
ENSG00000056558	252.325	261.669	227.449	327.983	321.94	328.314	420.084	419.792	358.391	365.456	373.96	366.634	84.8293	74.0267	69.0364	60.5803	67.277	59.1467	323.496	213.958	373.681	157.073	475.954	220.421	192.618	285.617	320.785	222.126	758.996	893.46	593.55	593.058	705.339	804.863	844.161	738.395	780.796	723.621	116.092	110.487	107.436	82.6138	74.3321	74.7639	89.649	76.7945	87.3845	75.343
ENSG00000056586	5467.53	5451.43	5232.31	5185.51	5187.66	5155.29	4479.18	4750	4413.09	4186.05	4211.48	4371.01	2042.62	2094.37	2003.97	2051.71	2063.7	2001.89	2098.01	2134.46	1597.81	1793.94	1364.4	2599.83	2046.74	2122.31	2234.84	3741.24	2592.36	2613.53	2812.71	3378.93	2324.26	1837.89	2657.3	2286.97	2813.5	2237.98	2389.41	2035.29	1401.55	1886.69	1731.62	1613.9	1297.63	2020.03	1900.97	1937.99
ENSG00000056736	65.4445	66.1206	57.3566	71.4342	54.5084	76.8627	725.913	760.826	734.701	743.545	793.504	783.13	149.501	160.53	139.032	146.996	155.629	172.89	131.911	199.865	88.7671	92.3147	164.17	109.645	99.7734	102.494	137.31	170.297	461.366	529.065	531.071	617.142	583.584	418.654	551.062	641.994	526.38	689.013	187.461	301.416	247.835	206.535	403.069	286.097	290.22	270.45	346.673	219.053
ENSG00000056972	1060.93	1043.16	1057.14	1089.18	1174.49	1092.55	947.552	999.397	1053.18	1052.15	1052.66	1042.71	675.275	661.25	633.792	587.094	674.391	633.173	1167.31	1130.01	1062.34	1543.17	874.651	1128.1	1284.58	1518.28	1054.68	1082.07	984.033	1032.86	969.581	1501.61	1495.49	1902.78	1332.35	1638.83	1590.54	1348.66	939.206	748.21	981.574	980.006	887.798	824.397	860.022	1006.12	772.135	1007.36
ENSG00000056998	0	1.40682	2.96672	0	2.55508	0	41.2353	29.8213	26.0648	35.1921	32.0778	33.7303	61.3123	62.3821	56.5715	59.6894	54.3079	41.706	9.42222	8.96831	18.6125	1.37783	8.27746	23.7376	5.54297	4.09977	14.2045	6.34646	50.0082	40.76	38.1816	71.6486	21.8319	24.0726	37.9087	29.7409	22.8098	25.1694	20.9347	32.9522	40.2885	57.8297	28.2671	29.9056	37.9868	21.1463	17.1904	29.3001
ENSG00000057019	8174.75	8146.2	8152.55	8665.81	8638.73	8574.58	2413.12	2414	2340.94	2337.11	2504.6	2549.57	49746.1	49118	49595	44994.2	46942.3	45044.7	1587.12	1519.49	1390.21	1308.94	1117.46	1713.63	1953.9	4299.29	1503.31	4006.73	3124.71	3702.64	2473.71	3303.06	5300.12	1874.52	2288.39	1984.44	3060.9	2041.87	29405.6	30848.1	18969.8	19130.3	27666.2	25200.4	17990.6	30067.8	30829.5	22018.3
ENSG00000057149	2045.51	2020.9	2097.47	1725.94	1812.4	1767.84	0	0	0	0	0	0	3626.66	3645.61	3689.61	2401.83	2405.76	2301.41	13119.9	7584.63	6521.52	19051.3	7755.98	17232.4	7851.61	9034.52	6118.58	7169.38	2.41975	0	0	0.602089	10.916	0	2.7738	1.02555	0	0	2669.17	784.07	2037.62	3352.06	1433.25	2046.54	1701.81	1878.68	1070.1	2758.39
ENSG00000057252	1531.4	1586.89	1532.81	1574.62	1525.38	1419.76	3005.02	3024.95	3010.48	2966.06	2935.96	2892.01	1788.97	1864.81	1801.66	1685.56	1696.52	1673.55	664.79	918.611	524.012	862.522	409.734	776.559	663.77	799.454	790.717	1105.34	1540.58	1882.3	1589.74	1647.32	1565.18	1096.87	1622.68	1339.37	1637.04	1363.34	1256.08	1404.35	997.445	1469.49	1370.43	1232.11	989.177	1288.81	1432.53	1184.56
ENSG00000057294	2472.35	2440.13	2501.93	2654.59	2686.24	2695.68	134.874	158.282	179.195	175.058	162.921	151.786	1566.4	1512.14	1584	1672.19	1723.26	1697.05	1285.61	1007.01	1095.27	906.613	446.983	1086.28	1042.08	1320.12	894.883	1330.64	223.424	52.988	105.289	895.909	531.523	87.9174	330.083	208.186	64.9201	75.5083	1704.27	1589.46	1263.59	1276.38	1388.23	1331.8	1109.22	1757.37	1472.64	1407.8
ENSG00000057468	5.81729	5.62729	0.988907	2.30433	4.25847	1.09804	0	0.764649	0	0.902361	3.37661	2.1998	7.55905	4.1588	2.87652	1.78177	0	3.03316	2.09383	2.56237	7.15864	5.51132	5.5183	5.65181	2.77148	1.36659	8.28595	0	2.41975	1.6304	0	1.20418	1.67938	1.04664	0.924601	2.0511	0.877299	1.04873	3.80631	2.90755	0	0	1.04693	0.996853	3.03895	1.11296	2.86507	4.18572
ENSG00000057593	0	0.703411	0	0	0	0	1.71814	3.82325	0	1.80472	6.75322	4.39961	0.839894	0	0	0	0	0	0	0	0	1.37783	1.37958	0	0	0	0	0	1.61317	11.4128	0	0	0.839689	0	2.7738	1.02555	0	1.04873	1.90315	0	0	1.03267	0	0	0	0	0	0
ENSG00000057608	6742.24	6532.58	6916.41	6461.34	6428.58	6465.25	5259.22	5298.25	5530.62	5155.19	5149.33	5401.25	10537.3	10411.1	10583.7	10318.2	10854.3	10458.3	5310.99	5963.93	4657.41	6442.74	4107	4997.33	5695.4	6768.71	5097.04	6362.32	4503.16	5072.18	5026.09	5480.22	5216.15	5323.19	5043.7	5030.32	5421.71	5234.19	9536.7	10251.1	8818.29	9396.29	9983.54	9647.54	9321.97	10740.1	10132.3	9632.74
ENSG00000057657	130.889	137.869	156.247	155.926	170.339	194.353	137.451	117.756	120.55	93.8455	95.3893	105.591	285.564	262.836	278.063	249.448	300.72	276.018	574.755	60.2158	426.655	300.367	125.541	374.15	119.174	128.459	139.677	134.333	557.35	371.731	583.137	349.212	472.745	344.343	493.737	461.497	468.478	465.634	271.199	164.761	262.486	250.939	122.491	166.474	97.2463	189.204	110.305	205.1
ENSG00000057663	1018.03	991.106	1022.53	1043.09	1050.99	1045.33	1991.32	2120.37	2223.65	1985.19	2068.17	2122.81	627.401	613.839	602.151	651.238	629.81	633.173	821.827	752.057	682.934	928.658	604.254	825.165	845.302	930.647	696.02	937.16	1701.89	1855.4	1721.64	1972.45	1934.64	1890.22	1772.46	1735.23	1751.09	1867.78	687.99	725.919	687.346	651.616	745.415	751.627	691.361	795.769	785.028	771.568
ENSG00000057704	255.234	251.821	250.193	279.592	298.944	289.882	22.3358	26.7627	17.105	7.21889	15.1948	15.3986	777.742	781.023	843.778	969.284	941.067	959.238	62.8148	66.6217	35.7932	66.1359	19.3141	50.8663	51.2724	58.7633	34.3275	49.7139	136.313	178.529	448.923	245.652	87.3277	79.5443	325.46	197.931	282.49	153.114	1027.7	890.68	737.401	722.871	770.541	694.806	612.348	918.195	770.702	825.983
ENSG00000057757	2246.93	2236.85	2369.42	2090.79	2192.26	2263.06	1564.36	1614.17	1515.01	1499.72	1516.94	1498.8	1093.54	1148.66	1106.5	1224.97	1185.05	1177.63	2915.65	3023.6	3008.06	2859	2756.39	2455.15	2914.21	3447.9	2902.45	2487.81	1585.75	1787.73	1645.28	1672	1947.24	2539.14	1663.36	1779.33	1896.72	2008.31	1073.38	1438.27	1306.32	1259.86	1474.08	1352.73	1668.38	1312.18	1429.67	1325.48
ENSG00000057935	573.731	594.382	622.022	595.285	585.113	570.98	2285.12	2293.95	2323.02	2320.87	2445.51	2463.78	1405.98	1487.19	1415.25	1366.62	1462.26	1415.73	615.585	696.966	638.55	713.716	589.079	707.607	710.885	670.995	697.204	616.664	2777.88	2729.29	2790.73	2613.67	2598	2339.23	2822.81	2843.85	2344.14	2476.04	1531.09	1624.35	1633.51	1640.92	1548.41	1530.17	1548.34	1599.33	1412.48	1575.23
ENSG00000058056	581.729	596.492	519.176	640.603	615.774	629.176	2136.5	2120.37	2153.6	2146.72	2194.8	2220.34	1062.47	1097.09	1070.06	1146.57	1117.77	1135.16	221.946	480.445	213.327	316.901	241.426	296.155	243.891	348.48	278.171	390.307	1308.28	1764.91	1484.45	1444.41	1367.01	1128.27	1436.83	1270.66	1620.37	1532.19	898.288	1003.11	722.751	910.817	1001.91	778.542	756.698	1033.94	955.499	894.349
ENSG00000058063	4453.14	4375.22	4539.08	4041.02	4044.69	3947.45	4772.12	4919.75	5048.42	4689.57	4889.33	4956.89	3032.86	3211.43	3275.39	3118.99	3393.03	3220.46	2381.73	2153.68	1805.41	2528.32	1590.65	2712.87	1934.5	1883.16	1934.18	2959.56	2911.77	3275.48	3498.82	3450.57	2723.11	1766.72	2599.05	2164.93	2709.98	2307.2	3240.12	2524.72	2116.98	2750.01	2484.37	2160.18	1435.9	3196.43	2423.84	2588.17
ENSG00000058085	17543.5	17455.8	17935.8	21438.7	22161.1	21856.5	1265.41	1304.49	1269.84	1220.89	1136.23	1171.76	26748.1	26205.5	26508.1	26500.3	26846.8	26635	7809.97	7614.1	8094.99	6613.59	4683.66	7400.48	8254.86	16453.7	5229.62	10032.7	6352.66	7627.02	8536.48	10286.7	9439.79	14460.3	12830.7	10693.4	8496.64	9193.13	49600.9	43561.9	40004	36468.8	41961	46950.8	39684.1	42547.5	39964.8	40914
ENSG00000058091	1759	1698.74	1773.11	1823.49	1858.39	1805.18	239.68	240.865	234.583	230.102	238.051	243.445	853.333	810.967	811.178	824.961	884.328	862.935	552.77	576.534	602.757	462.951	398.697	500.751	701.185	889.649	600.14	1102.17	121.794	199.724	149.255	373.898	151.984	131.876	224.678	135.372	193.006	123.75	767.922	520.452	538.401	635.094	828.123	816.422	656.413	1031.72	941.174	750.64
ENSG00000058262	9171.69	8983.96	9057.4	8894.71	9296.23	8924.86	11627.5	11320.6	11749.5	11586.3	11619.8	11459.5	8556.84	8357.53	8477.09	8516.87	8496.36	8419.3	11968.3	12310.9	12040.8	13351.2	10464.1	11510.5	12269.4	13552.5	10939.8	11363.3	11439	11685.9	12655.5	13766.2	11712.8	12306.3	12432.2	12919.9	12549.8	13273.7	12624.6	12025.6	13068.1	12558.3	12376.8	13538.3	13608.4	13027.2	12521.8	12979.9
ENSG00000058272	3115.16	3054.91	3169.45	3095.48	2994.55	2890.04	3090.93	3278.82	3208.41	3022.91	3166.42	3128.85	2302.99	2364.7	2290.67	2320.76	2476.28	2384.82	1803.83	1816.72	1692.3	1975.81	1174.02	1688.76	2013.48	2334.13	1717.56	2585.12	2739.97	3044.77	2862.46	3362.67	2932.2	2303.65	2783.05	2410.04	2728.4	2374.32	1953.59	1699.95	1360.04	1612	1440.58	1466.37	1238.37	1591.54	1474.08	1427.33
ENSG00000058335	17.4519	16.1784	23.7338	23.0433	15.3305	10.9804	19.7586	25.2334	20.3631	25.2661	24.4804	24.9311	125.984	134.745	111.225	89.0886	97.268	108.436	32.4543	21.7802	38.6566	4.13349	12.4162	23.7376	26.3291	35.5313	14.2045	39.1365	26.6173	23.6408	16.1983	13.8481	27.7098	14.6529	24.9642	13.3321	3.5092	14.6822	107.528	124.056	141.62	180.718	121.444	126.6	142.831	149.137	127.495	152.081
ENSG00000058404	78.5335	81.5957	68.2346	56.8401	61.3219	45.0196	10.3088	8.41114	13.0324	20.7543	12.6623	14.6654	1.67979	1.66352	0.958839	2.67266	2.4317	2.27487	76.4247	445.853	38.6566	283.833	95.1907	97.2112	65.1299	57.3967	71.0224	43.3674	52.428	74.9984	84.4623	69.8424	92.3658	106.757	52.7023	84.095	301.791	265.328	4.75788	4.84592	9.7669	6.19604	189.495	5.98112	30.3895	5.56482	161.876	2.79048
ENSG00000058453	1698.65	1772.6	1569.4	1244.34	1247.73	1281.41	434.689	386.148	391.786	446.669	469.349	439.228	1283.36	1255.13	1290.6	1220.51	1125.07	1297.44	2959.62	2595.69	3376.01	2509.03	4789.89	2652.96	3145.63	2120.95	3671.86	1858.45	1084.05	983.947	946.441	1105.44	805.262	1019.42	956.038	1213.22	985.207	1029.85	686.087	911.033	852.162	796.191	775.776	916.108	1001.33	631.05	852.357	662.739
ENSG00000058600	1855.72	1893.58	1914.52	1927.95	1995.52	1910.59	1269.7	1200.5	1243.78	1354.44	1285.64	1300.08	858.372	800.986	807.342	836.542	864.874	849.286	1719.03	1903.84	1576.33	2481.47	2026.6	1747.54	1690.6	1842.16	1731.76	1728.35	1408.3	1437.2	1368.75	1198.76	1354.42	1469.48	1321.26	1386.54	1498.43	1536.38	903.046	947.862	968.144	1022.35	1096.14	1002.83	1074.27	921.534	964.094	973.878
ENSG00000058668	6593.9	6477.01	6716.66	5842.24	5853.69	5738.35	2755.89	2779.5	2716.44	2685.43	2822.85	2736.56	7375.95	7412.65	7467.44	6636.21	6674.2	6547.08	3416.08	3519.42	3032.4	3906.15	2385.29	3765.24	3268.96	2737.28	3031.47	3800.47	4094.22	5077.07	6489.72	6667.54	4250.51	2526.58	5487.51	4800.59	5675.25	4270.41	5787.49	4537.72	4642.94	5478.33	4827.4	5043.08	3291.18	4875.89	4518.21	5299.12
ENSG00000058673	3.63581	6.3307	2.96672	7.68109	7.66524	4.39215	6.87255	7.64649	10.5888	2.70708	8.44153	4.39961	9.23884	4.1588	4.79419	6.2362	6.48453	6.06633	0	1.28119	2.86345	4.13349	1.37958	5.65181	4.15722	2.73318	1.18371	4.23097	6.45268	2.4456	4.62807	6.62298	3.35876	5.23318	4.62301	2.0511	10.5276	1.04873	6.66104	9.69184	7.32518	6.19604	0	4.98426	3.03895	3.33889	2.86507	1.39524
ENSG00000058729	642.811	689.343	716.957	675.168	692.427	636.862	1140.84	1181.38	1221.79	1072.91	1135.39	1132.17	863.411	839.247	873.502	917.613	945.931	853.835	482.627	507.35	408.042	493.263	351.792	570.833	562.611	632.73	460.462	721.38	942.897	920.361	1069.08	1397.45	927.017	758.811	1099.35	1012.22	1063.29	907.148	866.886	848.036	758.156	927.34	937.003	815.425	720.231	925.985	828.004	951.554
ENSG00000058799	646.447	651.358	670.479	705.893	740.122	768.627	689.832	705.771	693.16	704.744	693.894	691.472	748.346	759.398	785.289	701.127	667.907	661.988	828.108	868.645	811.789	832.21	859.476	833.077	913.204	784.422	803.737	636.761	542.831	566.564	529.914	585.231	692.744	728.459	589.896	628.661	536.03	604.066	996.301	958.523	1190.34	1245.4	1079.39	1161.33	1294.59	1058.43	1075.83	1241.76
ENSG00000058804	3179.15	3036.62	3182.3	2895.77	3028.62	2914.19	2986.98	3086.89	3184.79	3045.47	3102.26	3169.18	2675.06	2783.9	2709.68	2513.19	2749.44	2646.43	1251.06	1816.72	1016.53	1909.67	797.395	1512.43	1330.31	2110.01	1408.61	2337.61	2019.69	2420.33	2119.66	2196.42	2172.28	1702.88	2154.32	1819.32	2602.07	2055.5	1951.68	2110.88	1405.21	1752.45	1841.55	1631.85	1376.64	1954.36	1952.54	1509.65
ENSG00000058866	13.8161	9.84775	9.88907	12.2898	17.0339	13.1765	3.43627	6.11719	4.07262	1.80472	5.90907	4.39961	251.968	259.509	255.051	261.03	227.769	281.326	30.3605	32.0297	24.3394	20.6675	23.4528	20.3465	30.4863	15.0325	31.9601	24.3281	12.0988	15.4888	20.8263	9.63343	17.6335	17.7928	8.32141	10.2555	6.14109	16.7796	265.49	245.203	206.326	251.972	257.545	290.084	253.752	292.709	295.102	269.281
ENSG00000059122	3502.74	3580.36	3274.27	3141.57	3249.21	3264.47	2953.48	2850.61	2688.74	2897.48	2797.52	2878.81	1888.08	1838.19	1851.52	1961.73	1860.25	2023.88	2608.91	2422.72	3119.73	2400.18	4080.79	2728.7	2857.4	2425.69	3552.31	2668.68	2145.51	2262.18	1939.16	1721.37	2132.81	2533.91	1853.83	2218.26	2460.82	2370.12	1304.61	1137.82	1261.15	1366.23	1193.5	1155.35	1416.15	1107.4	1246.3	1220.84
ENSG00000059145	966.398	981.962	904.85	1021.59	1000.74	1018.98	601.348	596.426	527.812	696.623	623.829	628.411	590.446	665.409	587.768	629.857	595.766	696.111	974.676	754.619	1082.39	792.253	1451.31	1051.24	895.189	627.264	1081.91	817.635	967.095	998.621	1017.02	897.715	897.628	915.806	911.657	1009.14	1024.69	962.73	409.178	429.348	512.763	480.193	360.144	378.804	463.44	402.893	465.573	386.482
ENSG00000059377	10.1803	9.14434	8.90016	13.0579	20.4406	26.3529	100.511	97.8751	113.219	101.064	87.7919	93.125	989.395	1043.03	1011.57	858.814	955.658	916.015	25.1259	46.1227	25.7711	24.801	17.9345	18.0858	11.0859	19.1322	10.6534	7.4042	197.613	370.101	178.181	252.878	447.554	225.027	164.579	163.062	351.797	278.961	445.338	556.311	535.959	469.866	575.812	635.992	730.867	547.578	587.338	460.429
ENSG00000059378	1551.76	1679.75	1629.72	2149.17	2076.43	2149.96	601.348	623.954	564.465	620.824	639.024	610.812	965.039	946.544	944.456	900.686	841.368	848.527	1277.23	1156.91	1162.56	1344.76	1422.34	1174.45	1182.04	1545.61	1289.06	1219.58	1499.44	1245.63	1281.98	1090.99	1637.39	1554.25	1403.54	1543.45	1145.75	1339.22	2590.19	2473.36	2867.81	2764.46	2521.01	2400.42	2668.2	2201.44	2293.48	2634.21
ENSG00000059573	2451.99	2371.2	2389.2	2325.07	2366.86	2420.08	3261.88	3376.69	3304.52	3283.69	3320.9	3433.16	3642.62	3702.17	3804.67	3309.64	3530.02	3505.58	1947.26	2014.03	1905.63	1937.23	1677.56	2064.04	2152.06	2067.65	1854.87	2067.89	2989.2	3427.92	3138.99	3575.81	3021.2	2746.37	3053.03	3167.92	2793.32	3126.25	3257.25	3086.85	3026.52	3091.82	3498.84	3522.88	3391.47	3343.34	3130.08	3005.35
ENSG00000059588	1972.06	1935.08	1991.66	1954.07	1959.75	1957.8	2610.71	2638.04	2473.71	2607.82	2664.15	2658.83	1833.49	1900.57	1903.3	1788.9	1654.37	1854.02	1455.21	1838.5	1375.89	1715.4	1728.61	1870.75	1157.09	1057.74	1987.44	1510.46	3313.45	2786.36	3240.81	2299.38	2173.12	2009.54	2581.49	2321.84	2436.26	2425.7	1782.3	1495.45	1500.44	1783.43	1535.85	1453.41	1258.12	1598.22	1509.89	1540.35
ENSG00000059691	224.693	236.346	247.227	234.273	215.478	221.804	332.459	347.151	373.867	361.847	372.271	373.233	736.587	677.885	694.199	740.326	676.823	710.518	201.007	276.736	250.552	318.279	240.046	222.681	268.834	325.248	233.19	228.472	290.37	237.223	259.172	304.055	251.907	320.271	269.984	350.738	252.662	337.69	630.895	622.216	701.996	681.564	699.35	766.58	815.957	694.489	773.568	673.901
ENSG00000059728	3513.65	3459.37	3359.32	3310.55	3302.02	3163.45	872.813	942.048	941.59	889.728	847.529	873.322	867.611	944.048	864.873	1006.7	1029.42	1013.08	2928.22	1556.64	1587.79	4708.05	1503.74	2764.87	1746.03	2362.83	1482	1878.55	294.403	337.493	253.387	367.275	596.179	370.509	355.047	299.46	521.993	411.101	1788.96	1459.59	1629.85	1528.36	1237.47	1377.65	856.983	1414.58	1150.32	1590.57
ENSG00000059758	1162.73	1184.54	1323.16	1107.61	1134.46	1122.2	1885.65	1927.68	1935.31	1743.36	1732.2	1823.64	1539.53	1564.54	1569.62	1551.92	1659.23	1612.88	452.266	452.259	393.725	442.284	200.039	470.231	415.722	409.977	429.686	772.152	1805.94	1966.26	2557.01	2257.84	2068.99	1504.02	2154.32	1426.54	2609.97	1631.82	1202.79	816.053	738.622	1010.99	797.762	802.466	551.569	944.906	717.699	885.978
ENSG00000059769	259.597	237.049	262.06	308.78	310.868	295.372	205.317	201.867	193.857	202.129	194.999	191.383	154.541	158.035	149.579	171.05	171.029	146.35	240.79	180.647	231.94	214.942	248.324	265.635	263.291	274.684	303.029	248.57	160.51	187.496	218.676	193.271	223.357	171.648	195.091	212.289	205.288	169.894	166.526	157.008	161.154	157.999	143.43	170.462	123.077	160.267	143.253	166.034
ENSG00000059804	3.63581	0.703411	2.96672	6.91298	4.25847	1.09804	17.1814	12.2344	23.6212	27.0708	21.948	24.9311	257.008	235.388	257.928	228.067	218.042	240.378	12.563	0	11.4538	0	2.75915	6.78218	16.6289	9.56612	1.18371	15.8661	240.362	109.237	158.512	133.062	554.195	100.477	88.7617	68.7118	72.8158	38.8029	548.108	322.738	419.977	344.913	194.729	436.621	145.869	390.65	207.717	474.382
ENSG00000059915	8.72594	25.3228	9.88907	17.6665	13.6271	16.4706	170.955	156.753	140.098	149.792	166.298	164.252	60.4724	58.2233	45.0654	52.5623	51.0657	59.1467	36.642	32.0297	38.6566	42.7128	53.8035	35.0412	34.6435	24.5986	31.9601	31.7323	181.482	118.204	107.603	121.02	120.915	111.99	117.424	107.683	55.2698	70.2646	84.6903	60.0894	164.817	95.0059	81.6606	69.7797	74.4542	67.8908	65.8965	92.0859
ENSG00000060069	1204.91	1169.77	1107.58	1224.37	1236.66	1280.31	2370.17	2337.53	2242.38	2363.28	2419.34	2441.05	702.152	622.989	626.122	634.311	662.233	701.419	1108.68	1342.68	1126.77	1551.44	1105.04	1290.87	1137.69	1288.69	1124.52	1192.08	2564.94	2660.81	2638	2516.13	2650.06	2770.45	2637.89	2834.62	2556.45	2851.49	746.988	728.826	828.966	783.798	757.978	861.281	932.957	799.108	836.599	845.516
ENSG00000060138	26497	27068.7	26097.3	25985.9	26852.2	26471.5	4254.96	4064.88	4105.2	4229.37	4270.57	4263.22	6745.19	6506.86	6377.24	6627.3	6691.22	6621.39	19053.8	17542	18940.3	18934.2	15065	16001.4	19821.6	18310.9	15527.9	17410.4	6545.43	5937.92	6103.27	4191.75	4889.51	6392.85	5071.44	5099.03	4422.47	5004.52	4911.09	5254.91	5032.4	5071.45	5797.91	5116.84	5134.3	5050.63	5975.09	5511.2
ENSG00000060140	586.092	577.5	598.289	607.575	585.965	595.137	21.4767	25.9981	30.1374	33.3874	35.4544	22.7313	524.934	523.178	503.39	550.568	504.172	477.723	687.822	427.917	611.348	498.775	491.129	590.049	439.28	373.079	621.446	449.541	164.543	172.822	49.7518	45.7588	82.2896	35.5856	74.8927	37.9453	21.0552	23.072	774.583	746.271	754.493	882.935	782.058	819.413	764.295	841.4	740.619	1010.15
ENSG00000060237	10374.4	10359.1	10249	10820.4	10350.6	10534.6	14421.2	14171.2	13820	14415.2	14835.1	14506.2	5420.68	5216.8	5346.49	5717.71	5618.85	5552.2	4777.06	5461.7	4014.56	5383.18	2832.27	5300.27	4275.01	4302.02	4229.39	6812.92	14455.6	14946.7	16438.9	16320.2	12805.3	8943.5	14098.3	14051	10547.8	12198.8	4619.9	3675.14	3070.47	3842.57	4383.5	3995.39	3192.41	3989.97	3753.24	3842.49
ENSG00000060303	0	0	0	0	1.70339	0	0	0	0	0	0.844153	0	0	0.831761	0	0	0	0	3.14074	12.8119	2.86345	17.9118	5.5183	3.39109	0	4.09977	0	2.11549	1.61317	4.8912	2.31404	1.80627	2.51907	2.09327	1.8492	8.20439	2.6319	6.29236	7.61261	8.72265	18.3129	6.19604	10.4693	8.97167	33.4284	0	8.5952	0
ENSG00000060339	2471.62	2423.25	2436.67	2611.57	2600.22	2616.63	3848.63	4059.52	3901.57	3787.21	4052.78	4072.57	2829.6	2823	2872.68	3064.65	3102.04	2948.99	2185.95	2529.06	2150.45	3330.22	2566.01	2779.56	2551.15	2724.98	2799.47	2826.29	2708.51	2926.57	2656.51	2694.35	3075.78	2955.7	2857.02	2787.44	2955.62	2852.53	3077.4	2928.87	2621.19	2524.88	2440.4	2301.73	2649.96	2791.31	2635.86	2503.06
ENSG00000060491	3281.68	3146.36	3231.75	3251.41	3533.68	3517.02	1786	1808.4	1733.31	1837.21	1838.56	1805.31	3477.16	3332.03	3285.94	3380.91	3366.28	3416.1	3803.44	3158.13	4472.72	4437.99	4883.7	3805.93	4531.37	4356.68	4120.49	3885.09	2076.96	2018.44	2101.15	2060.95	2495.56	2429.24	2075.73	2549.51	2105.52	2268.39	3200.15	3329.15	4021.52	3786.81	3592.02	3686.36	3903.53	3289.92	3458.13	3834.12
ENSG00000060558	2678.14	2648.34	2719.49	2565.49	2727.12	2950.43	360.809	343.328	332.326	348.311	301.363	299.907	1506.77	1565.37	1486.2	1501.14	1459.02	1425.59	3358.5	2540.59	3042.42	4341.54	2826.75	2858.69	3262.04	4224.12	2559.18	2879.18	545.251	644.008	861.979	685.78	821.216	1231.89	786.836	814.286	877.299	746.693	1604.36	1564.26	2099.88	1768.97	1723.25	1839.19	1885.67	1690.59	1717.61	2108.21
ENSG00000060566	2.18148	2.11023	3.95563	1.53622	0.851693	2.19608	17.1814	5.35254	7.33072	9.02361	10.1298	8.79922	3.35958	9.14937	4.79419	8.90886	4.8634	5.30803	1.04691	7.68712	5.72691	0	0	2.26073	1.38574	8.19953	4.73483	1.05774	4.83951	11.4128	0	1.20418	3.35876	3.13991	3.69841	3.07665	0	0	0	0	2.44173	1.03267	2.09386	2.99056	1.51947	4.45185	0	2.79048
ENSG00000060642	510.467	538.109	516.209	567.633	546.787	530.353	1059.23	996.338	1018.97	977.257	1041.68	959.114	385.511	349.34	330.799	361.7	370.429	345.781	769.481	644.437	784.587	693.049	724.277	655.61	838.374	702.426	684.183	651.569	677.531	603.248	687.269	652.063	542.439	584.023	659.241	609.176	562.349	696.354	451.999	429.348	500.554	506.01	498.339	498.426	458.881	501.946	409.704	489.729
ENSG00000060656	8741.21	9055.71	8930.82	7472.17	7660.98	7785.09	69.5845	84.8761	61.9038	81.2125	73.4413	78.4597	5670.97	5576.96	5622.63	4796.53	4649.41	4830.31	11039.7	10965.7	12889.8	9790.87	11051.8	9949.45	12522.9	10619.8	11543.5	11234.3	638.815	882.862	1659.16	1764.12	1549.23	1286.32	1172.39	1228.61	1706.35	1940.14	8252.07	7981.23	9495.87	11007.3	10153.1	9647.54	9157.87	8789.07	8530.73	10316.4
ENSG00000060688	1791	1843.64	1840.36	1883.4	1912.9	1910.59	2347.83	2281.71	2359.68	2292	2267.39	2291.46	1169.97	1095.43	1012.53	1108.26	1116.15	1126.82	1625.86	2386.85	1637.9	2244.49	1592.03	1632.24	1984.38	2711.31	1697.44	1890.19	1972.1	1803.22	1758.67	1720.77	1884.26	2372.72	1993.44	2146.47	1940.59	2219.1	1023.9	1340.38	1208.65	1139.04	1291.91	1191.24	1502.76	1199.77	1313.63	1251.53
ENSG00000060709	0.727162	2.11023	0	1.53622	0	1.09804	0	0.764649	0	0	3.37661	0.733268	69.7112	51.5692	60.4068	68.5982	55.1185	65.213	0	0	0	0	1.37958	3.39109	1.38574	0	1.18371	0	4.03292	0.8152	5.78509	2.40836	6.71752	5.23318	0	2.0511	0.877299	1.04873	44.7241	80.4423	74.4726	98.1039	57.5812	59.8112	65.3374	73.4556	91.6821	73.9478
ENSG00000060718	2.18148	5.62729	3.95563	2.30433	2.55508	3.29412	5320.21	5661.46	5157.57	5004.49	5432.97	5219.4	0	0	0	0.890886	0.810566	0.758291	18.8444	46.1227	47.247	42.7128	12.4162	32.7805	31.8721	35.5313	4.73483	168.181	3875.64	3801.28	3230.4	1635.88	1338.46	984.884	2466.84	2112.63	1783.55	1282.59	1234.19	307.231	467.591	234.417	299.422	207.345	457.362	193.656	134.658	286.024
ENSG00000060749	4656.02	4599.6	4395.69	4317.54	4216.73	4198.9	4535.88	4571.07	4316.98	4417.96	4540.7	4619.59	1650.39	1591.99	1698.1	1641.9	1654.37	1625.02	1453.12	1712.95	1026.55	1256.58	836.023	1801.8	1187.58	1611.21	1523.43	2749.07	3374.75	3846.12	3799.65	4185.73	2560.21	1855.69	3551.39	2545.41	3425.85	2576.72	1137.13	917.817	554.272	843.693	890.938	818.416	481.673	1002.78	1004.21	799.473
ENSG00000060762	143.978	160.378	178.003	156.694	119.237	153.725	268.888	291.331	296.487	262.587	312.337	300.64	208.294	234.557	212.862	230.74	201.831	197.156	180.069	303.641	167.512	141.917	277.295	250.941	221.719	207.721	222.537	148.084	358.93	409.231	323.965	492.509	409.768	500.292	408.674	381.504	455.318	350.274	401.565	362.475	426.081	444.049	421.913	328.961	423.933	474.122	396.812	463.22
ENSG00000060971	2479.62	2397.93	2552.37	2274.37	2280.83	2297.1	1340.15	1299.14	1339.89	1307.52	1408.05	1341.15	723.149	677.885	681.734	718.945	665.475	711.277	3602.43	3437.43	3822.71	2814.91	3960.76	3297.27	4017.26	4850.02	3718.02	2988.12	1397	1477.96	1113.05	1213.81	1996.78	1940.46	1163.15	1517.81	1058.9	1498.63	1210.41	1329.72	1543.17	1314.59	1296.1	1426.5	1761.07	1398.99	1267.79	1502.67
ENSG00000060982	14.5432	11.2546	15.8225	18.4346	24.6991	16.4706	624.543	658.363	661.394	551.343	571.491	575.615	35979.4	36201.6	36038	34993.1	36503	34707	19.8913	6.40594	22.9076	1.37783	8.27746	20.3465	2.77148	6.83294	7.10224	6.34646	352.477	836.396	546.113	1976.66	1240.22	4360.29	899.637	725.063	481.637	409.003	37481.6	36421.9	23732.4	38003.4	32556.4	30546.6	16735.5	39019.4	30608.9	31987.3
ENSG00000061273	8885.92	9080.33	8779.51	8829.42	9100.34	9143.37	3067.73	2887.32	2899.71	3108.63	2947.78	2908.14	8841.57	8600.41	8487.64	7768.53	7413.44	8264.61	5597.84	5331.02	5725.48	5912.27	5868.72	5069.68	6115.28	6864.37	6182.5	6439.54	3540.1	3731.99	4317.99	4059.89	3857.53	4755.91	3989.65	4778.03	4425.97	4555.67	7259.58	6771.69	9339.6	8540.2	6735.96	7397.64	8235.55	6992.75	6927.73	8000.31
ENSG00000061337	1.45432	1.40682	0.988907	0.768109	0.851693	0	4.29534	1.5293	4.07262	7.21889	7.59738	4.39961	0	2.49528	0.958839	0	1.62113	0.758291	2.09383	2.56237	0	0	1.37958	2.26073	0	0	0	4.23097	7.25926	17.1192	2.31404	19.869	12.5953	4.18654	3.69841	9.22994	7.01839	7.34108	2.85473	2.90755	1.22086	2.06535	0	0.996853	1.51947	1.11296	0	0
ENSG00000061455	4.36297	5.62729	3.95563	1.53622	5.96185	5.49019	6.01348	3.82325	4.07262	6.31653	3.37661	5.86614	2.51968	5.82233	4.79419	2.67266	3.24227	4.54974	60.721	46.1227	32.9297	20.6675	42.7669	45.2145	36.0293	9.56612	35.5112	23.2703	23.391	13.0432	12.7272	14.4501	13.435	24.0726	23.115	18.4599	11.4049	17.8283	4.75788	9.69184	1.22086	2.06535	2.09386	6.97797	10.6363	4.45185	4.2976	2.79048
ENSG00000061492	0.727162	0	0	0.768109	0	1.09804	0	1.5293	0	0.902361	0	0	0	0	0	0	0	0	0	0	0	0	0	1.13036	0	0	0	0	0.806585	0	2.31404	0	0	0	0	1.02555	0.877299	0	0	0	0	0	0	0	0	0	0	0
ENSG00000061656	727.889	742.098	713.991	831.862	795.482	804.862	359.091	355.562	352.689	364.554	384.09	417.963	1279.16	1320	1321.28	1249.02	1146.14	1155.64	1124.38	493.257	1354.41	1049.91	1465.11	811.6	886.875	774.856	905.536	730.9	383.128	339.939	440.824	423.871	364.425	539.017	387.408	473.804	429.877	375.444	743.181	684.244	909.543	802.387	792.527	1323.82	881.295	743.459	730.592	948.764
ENSG00000061676	9365.11	9163.33	8963.45	9271.08	9096.09	8956.7	11825.9	12108.2	12349	11175.7	11317.6	11447.8	7432.22	7454.24	7401.28	7560.95	8274.26	7661.77	3638.02	4067.77	2707.4	4705.29	1567.2	4239.99	3281.44	3606.43	3098.95	5188.23	7593.19	8654.98	7870.04	8352.79	7380.03	4891.98	7612.24	5776.92	6478.85	5836.16	7237.69	5957.57	4628.29	5756.12	5938.19	4877.6	3525.18	6347.23	5423.57	5156.81
ENSG00000061794	2183.67	2159.47	2222.07	2283.59	2251.03	2174.12	2497.31	2555.46	2643.13	2532.93	2594.08	2660.3	2139.21	2111.01	2099.86	2172.87	2308.49	2262.74	1440.55	1760.35	1254.19	1814.6	1000.19	1511.29	1613	2086.78	1416.9	1885.96	2211.65	2302.94	2578.99	2251.81	2458.61	2458.55	2380.85	2286.97	2788.06	2438.29	2059.21	2228.15	2018.09	2082.9	1995.45	1995.7	2026.98	2365.05	2226.16	2130.53
ENSG00000061918	36.3581	30.9501	34.6117	29.1882	26.4025	27.451	18.0404	15.293	10.5888	20.7543	17.7272	18.3317	603.044	613.839	593.521	535.423	616.03	561.135	40.8296	43.5604	31.498	34.4458	13.7958	40.6931	41.5722	8.19953	22.4904	8.46194	37.9095	18.7496	24.2974	50.5755	30.2288	11.513	34.2102	32.8176	16.6687	18.8771	1618.63	1500.3	1151.27	1320.79	1416.5	1096.54	1279.4	1872	1180.41	1254.32
ENSG00000061936	2209.84	2226.3	2239.87	2238.27	2302.13	2317.96	1678.62	1647.05	1540.27	1662.15	1612.33	1567.73	1725.98	1676	1704.82	1781.77	1760.55	1859.33	2770.13	2577.75	3162.69	3250.3	3313.74	2962.68	2750.7	2750.94	3190.09	2618.97	1642.21	1463.28	1526.11	1808.07	1854.87	2205.26	1758.59	1872.65	1823.03	1759.76	1650.03	1698.98	1893.56	1750.38	1475.13	1557.08	1791.46	1592.65	1484.1	1619.87
ENSG00000061938	3496.19	3569.81	3392.94	3410.41	3494.5	3532.39	3009.32	2813.91	2773.45	3150.14	3015.31	2847.28	5809.55	5818.17	5680.16	6324.4	6058.17	6299.12	3851.59	3495.08	4351.02	4922.99	5258.94	3217.01	3733.19	3975.41	4361.96	3581.52	3362.65	3401.02	3365.77	2758.17	2803.72	2813.36	2832.05	3111.52	2956.5	2984.67	4606.58	5194.82	5553.71	4552.02	4925.81	4891.56	5675.23	4734.55	5522.41	4581.97
ENSG00000061987	2324.74	2222.07	2383.27	2114.61	2132.64	2126.9	1825.52	1951.38	1879.11	1805.62	1831.81	1807.51	1585.72	1543.75	1531.27	1572.41	1544.13	1592.41	1036.44	1024.95	823.243	1003.06	633.225	1310.09	950.619	850.018	1023.91	1323.24	1398.62	1521.16	1290.08	1760.51	1236.86	914.76	1430.36	1128.1	1194.88	955.389	1710.93	1198.88	1075.58	1378.62	1149.53	1211.18	843.308	1363.38	1173.24	1392.45
ENSG00000062038	16720.4	16795.3	17151.6	15704.8	16513.5	15882	347.064	256.922	300.559	304.096	338.505	311.639	2829.6	2896.19	2895.69	2331.45	2272.83	2418.19	7255.11	6823.6	7366.24	7849.5	6130.84	6753.92	10362.6	10875.3	7173.27	12317.4	1240.53	257.603	625.947	397.379	1254.5	348.53	367.067	638.917	237.748	318.813	2890.89	2855.22	2400.22	2079.8	1965.09	2336.62	2396.21	2348.35	2027.03	2874.2
ENSG00000062096	0.727162	0	0	0.768109	0.851693	1.09804	0	0	0	0	0	0	0	0	0	0	0	0	7.32839	0	11.4538	1.37783	12.4162	6.78218	8.31445	4.09977	0	0	0	0	0	0	0	0	0	0	0	0	0	0	0	0	0	0	0	0	0	0
ENSG00000062194	3074.44	3050.69	3131.87	3105.47	3167.45	3040.47	2574.63	2674.74	2707.48	2614.14	2746.87	2622.17	4037.37	3949.2	3982.06	4025.91	4206.03	4080.36	1820.58	1982	1789.66	1714.02	1451.31	1854.93	1816.71	1865.39	1762.54	2096.45	2739.97	2686.9	3255.85	3159.16	2552.66	2358.07	2870.89	2622.33	3024.93	2458.21	3309.58	2938.57	2994.78	3251.89	3253.86	3349.42	2794.31	3333.32	3323.48	3352.76
ENSG00000062282	202.151	161.784	166.136	188.187	189.076	198.745	980.197	895.404	913.082	990.792	954.737	956.915	697.952	618.83	658.722	628.075	545.511	638.481	472.158	347.202	471.038	482.241	442.844	720.041	473.924	535.703	391.807	590.22	776.741	820.092	1017.02	756.224	644.881	693.92	799.78	813.26	748.336	1000.48	780.293	789.885	1051.16	943.863	872.094	867.262	1280.92	860.321	710.536	883.187
ENSG00000062370	189.789	173.742	168.114	160.535	160.97	142.745	115.115	117.756	98.5574	107.381	110.584	107.79	122.625	120.605	82.4601	78.398	117.532	123.601	302.558	229.333	251.984	209.43	215.214	207.987	285.463	157.158	318.417	347.997	174.222	140.214	164.297	114.397	111.679	78.4977	110.028	92.2994	129.84	111.165	183.654	150.223	125.749	147.672	185.307	190.399	138.272	158.041	193.392	199.519
ENSG00000062485	5570.79	5581.57	5681.27	5567.26	5641.62	5579.13	4884.66	5081.09	5163.27	5196.7	5087.71	5023.62	3447.77	3450.14	3413.47	3502.07	3553.52	3558.66	4872.33	6338.03	4152.01	6139.61	3631.04	5325.14	4936.01	6342.34	5224.88	6916.58	4320.87	4687.4	4305.27	4214.63	4519.21	5238.41	4632.25	4774.96	4997.1	4554.62	3565.56	3626.69	3522.19	3329.34	3278.99	3376.34	3766.78	3652.75	3572.74	3341.6
ENSG00000062524	5.81729	7.73752	4.94453	1.53622	5.96185	6.58823	1.71814	1.5293	6.51619	0.902361	5.06492	2.1998	59.6325	51.5692	56.5715	57.9076	42.96	58.3884	75.3777	66.6217	71.5864	19.2896	70.3584	56.5181	60.9726	12.2993	98.2477	34.9055	8.06585	8.152	5.78509	6.02089	2.51907	1.04664	3.69841	5.12774	0.877299	0	94.2061	89.1649	114.761	97.0712	114.116	141.553	142.831	136.894	160.444	96.2716
ENSG00000062582	7.99878	8.44093	8.90016	5.37677	4.25847	9.88235	15.4632	9.94044	17.9195	16.2425	12.6623	10.2658	16.7979	16.6352	10.5472	17.8177	12.1585	18.9573	25.1259	11.5307	28.6345	11.0226	20.6936	22.6073	16.6289	16.3991	24.8579	13.7507	12.9054	13.0432	10.4132	15.6543	15.9541	14.6529	11.0952	18.4599	18.4233	19.9258	6.66104	6.78429	8.54604	2.06535	6.28159	6.97797	4.55842	4.45185	7.16266	11.1619
ENSG00000062598	1377.24	1439.88	1307.33	1387.21	1451.29	1454.9	1384.82	1345.02	1370.03	1348.13	1398.76	1433.54	897.847	877.508	864.873	962.157	946.741	951.655	1280.37	1220.97	1198.36	1428.81	1484.42	1634.5	1335.85	921.081	1112.68	1124.38	1307.47	1309.21	1317.84	1198.16	1220.07	1308.29	1253.76	1283.99	1067.67	1212.33	1191.37	848.036	1158.6	1129.74	1097.18	1219.15	1092.5	1040.62	1115.94	1099.45
ENSG00000062650	3653.26	3665.47	3643.13	3547.13	3414.44	3420.39	6081.34	6130.19	6049.47	5749.84	5700.56	5716.56	4021.41	4029.88	3883.3	4007.21	4259.53	3954.49	1284.56	1429.8	1153.97	1494.95	800.154	1513.56	1267.95	1295.53	1219.22	1907.11	3666.73	4310.78	4004.44	4245.93	3870.97	3150.37	3810.28	3061.26	3635.53	3369.56	3734.94	3195.4	2529.63	3129	3298.88	3049.37	2485.86	3318.86	3072.78	3190.92
ENSG00000062716	3812.51	3888.46	3638.19	4108.62	4124.75	4133.02	7254.83	7644.2	7623.95	7359.66	7414.19	7406.74	7727.87	7719.57	7748.38	8254.06	8415.3	8445.08	3895.56	3222.19	3721.06	3144.21	3880.75	3648.81	4168.31	3849.68	4080.24	5735.08	6556.73	6143.35	7020.79	6223.8	6363.17	5975.24	6352.94	5977.92	7083.31	5934.74	9821.22	9444.7	8902.53	9504.72	7905.38	8484.21	7478.85	8796.86	8482.02	8621.19
ENSG00000062725	1585.21	1548.21	1627.74	1358.79	1369.52	1378.04	1030.88	1056.75	1068.66	977.257	1063.63	1065.44	2607.03	2503.6	2539.01	2422.32	2566.25	2290.04	693.056	686.716	551.215	766.074	423.53	809.34	586.169	538.436	661.692	950.911	981.613	1022.26	909.416	1238.5	923.658	643.681	1073.46	846.078	838.698	803.324	2285.69	1997.49	1710.43	2294.6	2015.34	1943.86	1375.12	2252.64	1878.05	2034.26
ENSG00000062822	3485.29	3462.19	3487.87	3156.93	3239.84	3291.92	1312.66	1259.38	1247.85	1291.28	1209.67	1283.22	2069.5	2002.88	2019.31	1964.4	1949.41	2036.01	2134.66	3027.45	2290.76	2345.07	2434.95	1792.76	2443.06	2677.15	2682.28	2042.5	1145.35	1012.48	1183.63	659.89	879.995	917.9	853.407	913.764	986.084	1071.8	1021.99	1366.55	1200.11	1059.52	1221.77	1275.97	1328.02	1230.94	1319.36	1103.64
ENSG00000063015	2.90865	0	0.988907	0.768109	2.55508	0	0	2.29395	0	0	1.68831	0	0	0	0	1.78177	0.810566	0	1.04691	1.28119	1.43173	0	2.75915	1.13036	0	0	2.36741	0	0.806585	4.076	1.15702	0	0.839689	0	0.924601	4.1022	0	0	0	0	1.22086	0	0	0.996853	3.03895	0	0	0
ENSG00000063046	19181.8	19667.4	19869.1	17252.5	17596.8	17465.4	13489.9	13595.5	13676.7	13363.1	13611.1	13858.8	17512.6	17447	17489.2	17333.1	17904.6	17178.3	12080.3	10460.9	10805.2	11900.3	6488.15	10713.6	12491.1	11508	10163.3	13611	10253.3	11948.4	11543.6	12018.3	11029.3	12833.8	10669.9	10892.4	11075	11824.4	8214.01	8947.5	8893.99	8630.04	9260.11	10066.2	8436.12	8899.25	9146.72	8795.6
ENSG00000063127	5.81729	12.6614	2.96672	12.2898	6.81355	5.49019	32.6446	36.7032	33.3955	40.6062	33.7661	25.6644	4.19947	6.65409	7.67071	5.34532	5.67396	6.06633	3.14074	1.28119	8.59036	2.75566	5.5183	2.26073	12.4717	0	2.36741	1.05774	45.9753	48.0968	31.2395	50.5755	31.0685	50.2385	38.8333	43.0731	33.3374	34.608	6.66104	3.87673	9.7669	9.29405	1.04693	3.98741	9.11684	10.0167	2.86507	6.9762
ENSG00000063169	1936.43	1970.25	1818.6	1626.86	1745.97	1731.61	865.941	787.589	757.507	846.415	731.88	812.461	978.477	949.871	949.25	984.429	944.31	988.811	1744.16	1636.08	1954.31	1410.9	2325.96	1423.13	1528.47	978.477	1927.08	1076.78	687.21	630.15	678.013	492.509	598.699	639.495	611.161	619.432	581.649	534.85	738.423	714.288	787.457	763.145	720.289	707.765	727.828	680.021	676.155	725.525
ENSG00000063176	353.401	386.876	332.273	334.128	323.643	350.274	572.139	531.431	542.473	475.544	511.557	456.826	498.897	483.253	461.201	489.987	479.045	475.448	918.143	932.704	983.597	777.097	1189.19	578.746	789.873	595.833	955.252	518.294	386.354	319.559	350.577	334.16	369.463	367.369	340.253	395.862	316.705	379.639	753.649	739.487	900.997	760.047	768.448	806.454	876.736	734.556	785.028	710.178
ENSG00000063177	27464.9	27122.8	26054.7	23187.7	24015.2	23921.9	7698.97	7280.99	8403.45	7824.37	7412.51	7571.72	13850.7	13917.9	14130.4	13990.5	13280.3	13969.2	40921.7	35961.6	53709.8	39101.5	61595.3	27742.5	49714.9	32155.8	39244.6	20299.1	7492.36	7022.14	7581.94	5961.29	8267.58	11664.8	6616.45	8282.33	7882.53	8999.12	10111.5	14137.5	14671.1	11259.2	13288.7	13937	17259.7	12254.8	12662.2	12829.2
ENSG00000063180	194.879	177.26	187.892	168.216	154.156	172.392	485.374	489.376	469.166	462.911	468.505	424.562	142.782	143.063	152.455	108.688	131.312	122.843	514.034	258.8	644.277	181.874	626.327	311.98	417.108	47.8306	379.97	92.0236	658.98	666.834	578.509	540.676	545.798	413.421	494.662	455.344	264.944	370.2	124.657	113.394	159.933	175.554	128.773	163.484	158.025	151.363	116.035	149.291
ENSG00000063241	1695.01	1682.56	1600.05	1358.79	1534.75	1499.92	3060.86	2786.38	3017.81	3158.26	2974.79	3086.32	1055.75	1011.42	1001.99	1009.37	942.689	1016.87	2634.03	2927.51	3390.33	2560.01	3861.43	2512.8	3346.57	1910.49	3043.31	1368.72	2453.63	2322.51	2288.58	1753.89	2830.59	3177.59	1988.82	2481.83	2376.6	2901.82	1210.41	1289.98	1717.75	1595.48	1438.48	1427.49	1773.23	1318.86	1363.77	1631.04
ENSG00000063244	10024.7	10158.7	9959.28	9261.1	9825.99	9846.11	21703.5	20977.4	20600.9	21513.2	21372.3	21049.2	8551.8	8675.26	8557.64	8796.61	8659.28	8645.27	11497.2	12537.7	11853.3	12538.3	14983.6	10067	11820.4	11211.5	12143.7	9572.57	14241.9	13725.5	14187.4	10403.5	12914.4	11169.7	12180.7	11769.2	12209.4	13241.2	8446.19	9694.75	9771.79	9031.75	9251.73	9475.08	10621.1	8705.6	9642.38	8734.21
ENSG00000063245	7307.25	7464.6	7528.55	6989.03	7332.23	7270.11	12673.8	12258.9	11928.7	12227	11801.3	11560	5076.32	5106.18	5078.01	5225.94	5121.16	5342.16	9598.1	10801.7	11607	9483.61	11963.7	7688.73	11324.3	9601.65	10600.1	6537.91	11618.8	10422.3	12208.9	8103.52	11198.1	13263	10079.1	11144.6	10266.2	12605.7	6644.86	6904.47	8205.42	7227.68	7128.55	7525.24	9007.44	7224.24	7242.88	7740.8
ENSG00000063322	2385.09	2339.54	2276.46	2220.6	2172.67	2125.8	36594.6	36236.7	36365.2	34940.3	35471.3	34957.1	2233.28	2117.66	2122.87	2188.02	2092.88	2149.75	2528.3	3290.09	2826.23	2634.41	2930.22	2596.44	3058.33	1955.59	3019.64	2473	31022.9	31183	28380.5	37841.9	31227.2	31627.2	33045.3	33799	30459	32482.2	2308.52	2273.71	2370.92	2714.9	2486.46	2373.51	2371.9	2578.74	2304.94	2607.7
ENSG00000063438	1011.48	1008.69	942.428	806.515	792.075	740.078	927.794	935.166	888.646	940.26	934.477	924.651	1175.01	1201.89	1176.5	1096.68	1162.35	1185.97	685.728	506.069	903.42	380.281	1436.14	535.792	636.055	366.246	675.897	410.404	836.428	715.746	851.566	551.514	477.783	564.137	691.602	675.837	595.686	686.915	25.6926	51.3667	32.9633	37.1762	47.1119	42.8647	25.8311	21.1463	37.2458	27.9048
ENSG00000063587	999.847	1094.51	1082.85	920.195	827.846	899.294	346.204	343.328	322.552	378.089	377.336	379.1	382.152	380.115	388.33	387.536	389.072	390.52	905.58	872.488	932.054	654.47	856.717	964.199	902.118	1042.71	955.252	1056.68	604.938	784.223	600.493	1182.5	891.75	981.744	742.455	858.384	844.839	708.939	373.97	356.66	245.393	401.71	372.708	324.974	390.505	398.441	350.97	411.596
ENSG00000063601	4069.92	4173.34	4140.55	3991.86	3880.31	3890.35	2372.75	2336.77	2336.87	2430.06	2418.5	2369.92	1956.11	1984.58	1940.69	1964.4	1979.4	1968.52	3102	3059.47	2957.95	2872.78	2421.16	3367.35	2961.33	3022.89	3257.56	3861.82	2453.63	2613.53	2626.43	3238.64	2906.17	2722.3	2820.03	2703.35	3557.45	2764.44	1820.37	1612.72	1425.97	1718.37	1665.67	1586.99	1446.54	1857.54	1603	1582.2
ENSG00000063660	18560.1	18124.1	18210.7	15797.7	17119.9	17000.9	2829.77	2613.57	2703.41	2947.11	2985.77	2818.68	2493.65	2362.2	2489.15	2430.34	2414.68	2453.83	15033.7	21561.1	15121.9	30820.7	16957.7	17261.8	18729.7	24794	18565.3	21588.5	4592.69	4364.58	4559.81	4645.12	4439.44	3791.96	3703.03	4177.06	2789.81	3165.05	3030.77	2757.33	3237.73	3127.97	2616.28	2333.63	2624.13	2694.48	2963.91	2632.82
ENSG00000063761	223.239	206.803	243.271	227.36	203.555	228.392	305.828	302.036	320.108	322.143	306.427	297.707	134.383	143.063	141.908	133.633	127.259	141.8	428.187	348.483	488.219	387.17	406.975	413.713	399.094	399.044	406.012	267.609	218.584	251.082	193.222	177.616	208.243	214.56	188.619	274.847	201.779	252.743	187.461	183.176	242.952	235.449	176.931	227.282	306.934	192.543	194.824	205.1
ENSG00000063854	792.606	820.177	798.048	794.225	761.414	915.764	1556.63	1415.37	1396.91	1460.02	1485.71	1441.6	917.165	855.882	845.696	956.812	878.654	928.906	1122.29	1251.72	1267.08	1291.03	1803.11	1219.66	1188.97	843.185	1242.89	843.021	977.58	1214.65	1207.93	818.842	1207.47	1500.88	980.077	1113.75	1058.02	1385.37	1072.43	1100.99	1305.1	1152.46	1345.31	1241.08	1571.14	1213.13	1173.24	1411.98
ENSG00000063978	2552.34	2594.88	2544.46	2559.34	2659.84	2559.53	2563.46	2488.17	2511.99	2513.08	2490.25	2471.11	3532.6	3457.63	3700.16	3725.69	3747.25	3701.98	2113.72	2198.52	2010.15	2506.27	1743.78	2131.86	2181.16	2509.06	1912.87	2450.79	2391.52	2468.43	2568.58	2530.58	2449.37	2531.81	2440.02	2645.92	2440.65	2601.89	3224.89	3196.37	3118.08	3373.74	4094.55	3835.89	3932.4	3295.48	3972.41	3507.64
ENSG00000064012	1263.81	1208.46	1283.6	1339.58	1366.97	1300.08	1491.34	1590.47	1562.26	1444.68	1478.11	1475.34	2958.95	2795.55	2797.89	2734.13	2713.78	2719.23	985.145	1015.98	817.516	993.416	1310.6	1178.97	870.246	960.712	1405.06	1194.19	1304.25	1160.85	1277.35	1245.12	1403.12	1269.57	1335.12	1193.74	1326.48	1113.75	2672.98	2580.94	2176.8	2533.15	2312.67	2218	1706.37	2583.19	2183.18	2332.84
ENSG00000064042	2250.57	2250.91	2378.32	2568.56	2592.55	2522.19	33.5037	35.1739	39.9117	46.9228	33.7661	32.9971	4401.89	4402.51	4464.35	3607.2	3715.64	3608.71	1052.15	607.283	1158.27	628.291	811.191	810.47	694.256	456.441	789.533	721.38	22.5844	13.0432	6.94211	38.5337	15.1144	10.4664	12.0198	23.5876	2.6319	42.9978	2167.69	1547.79	1827.63	2423.68	2026.86	2284.79	1587.85	2069	1696.12	2394.23
ENSG00000064102	1244.9	1203.54	1368.65	1382.6	1361.01	1379.14	2421.71	2491.23	2426.47	2416.52	2465.77	2538.57	735.747	723.632	715.294	657.474	745.721	786.347	895.111	859.677	760.247	1147.73	560.108	892.987	976.948	1418.52	749.287	1252.37	1961.61	1978.49	2238.83	1932.11	1963.19	1686.13	2058.16	1757.79	2245.89	1841.56	673.716	627.062	578.689	615.473	664.801	644.964	589.556	663.326	631.747	567.863
ENSG00000064115	2573.43	2572.37	2601.81	2411.86	2452.88	2460.7	2053.17	2015.62	1998.84	1999.63	2057.2	2132.34	2960.63	2860.43	2855.42	2818.76	2760.79	2838.28	1524.31	1821.85	1363	1572.1	998.813	1173.32	1452.26	1134.27	1246.44	1590.84	2571.39	2677.93	3022.13	2814.77	2351.13	2495.18	2726.65	2385.43	2440.65	2718.3	2754.81	2806.76	2810.43	3042.25	3047.62	3126.13	2760.88	3013.9	2962.48	2836.52
ENSG00000064195	1.45432	2.11023	6.92235	3.07244	4.25847	5.49019	100.511	107.051	95.2993	109.186	113.961	105.591	18.4777	19.9623	13.4237	15.1451	21.8853	15.9241	13.6099	0	0	27.5566	6.89788	11.3036	4.15722	0	2.36741	0	152.444	59.5096	90.2474	73.4549	230.915	84.7775	67.4959	92.2994	49.1288	68.1672	35.2083	66.8737	58.6014	33.0455	42.9242	51.8363	54.7011	73.4556	81.6544	62.7858
ENSG00000064199	220.33	233.532	230.415	266.534	274.245	210.823	396.89	416.734	419.48	452.985	466.817	454.626	498.057	524.841	519.691	473.951	572.26	478.481	127.723	190.897	124.56	143.294	157.272	149.208	138.574	147.592	149.147	162.892	357.317	337.493	389.915	366.672	275.418	444.82	369.841	390.734	467.6	436.27	687.038	759.84	739.843	901.523	855.343	875.237	829.633	845.852	886.738	802.263
ENSG00000064201	1.45432	0	0.988907	3.07244	1.70339	2.19608	0	0	0.814524	0	0	0	2.51968	0	2.87652	0.890886	0.810566	2.27487	67.0024	12.8119	77.3133	4.13349	86.9133	44.0841	52.6582	2.73318	76.941	6.34646	13.7119	17.9344	0	39.7379	13.435	9.41972	8.32141	6.15329	10.5276	1.04873	4.75788	10.661	4.88345	5.16336	5.23466	0.996853	4.55842	3.33889	2.86507	11.1619
ENSG00000064205	0.727162	0	0	0.768109	2.55508	0	782.611	704.242	777.871	723.693	752.984	687.072	34.4357	39.9245	33.5594	30.2901	36.4755	25.0236	9.42222	5.12475	5.72691	4.13349	9.65703	5.65181	6.92871	5.46635	4.73483	5.28871	286.338	203.8	65.95	219.161	491.218	1351.21	196.94	188.701	80.7115	189.819	20.9347	21.322	29.3007	13.4247	20.9386	48.8458	45.5842	25.5982	42.976	12.5572
ENSG00000064218	0	0	0	0	0	0	0	0	0.814524	0.902361	0	0	0	0	0	0	0	0	1.04691	0	0	0	0	0	0	0	0	0	2.41975	0	0	0	0.839689	0	0	0	0	0	0	0	0	0	0	0	0	0	0	0
ENSG00000064225	650.083	612.671	646.745	682.081	735.011	668.705	4.29534	4.5879	1.62905	2.70708	3.37661	4.39961	275.485	290.285	287.652	351.9	351.786	332.89	271.15	178.085	266.301	203.919	325.58	240.767	295.163	318.415	349.194	507.716	2.41975	5.7064	6.94211	2.40836	9.23658	0	1.8492	8.20439	1.7546	3.14618	67.5619	69.7812	62.264	69.1891	99.4585	59.8112	57.74	72.3426	74.4917	59.9954
ENSG00000064270	1713.19	1708.58	1767.18	1510.87	1526.23	1536.16	5.15441	2.29395	4.88714	2.70708	5.06492	2.1998	1240.52	1147.83	1170.74	1085.1	978.354	1101.04	2795.26	2179.3	2655.85	2484.23	2390.81	3016.94	2476.32	1731.47	2291.66	1898.65	47.5885	3.2608	9.25615	7.82716	106.641	1.04664	4.62301	14.3577	0.877299	15.7309	3341.94	3297.16	3498.99	3742.41	4297.65	3901.68	3768.3	4089.03	3379.34	3956.9
ENSG00000064300	2344.37	2353.61	2455.46	1762.81	1812.4	1864.47	62.712	58.878	52.9441	73.0912	82.727	57.1949	20.9974	22.4575	23.971	24.0539	19.4536	34.1231	1946.21	2188.27	1846.93	2019.9	2021.08	1987.18	2321.12	957.978	1625.23	1484.01	113.728	106.791	76.3632	89.7113	93.2055	51.2852	61.0237	62.5585	32.4601	88.093	48.5304	22.2912	109.878	53.699	17.7978	39.8741	25.8311	13.3556	11.4603	37.6715
ENSG00000064309	380.306	375.621	369.851	323.374	284.466	280	532.622	499.316	514.779	543.221	600.193	553.617	784.461	774.369	790.083	747.454	752.206	777.248	581.037	607.283	784.587	151.561	651.16	671.435	1061.48	333.448	840.432	1579.21	625.91	679.062	579.666	666.513	293.891	326.55	566.781	634.815	287.754	401.662	370.163	319.831	202.663	324.259	313.032	285.1	291.739	310.517	300.832	301.372
ENSG00000064313	2166.94	2136.26	2213.17	2161.46	2185.45	2181.8	2521.37	2732.09	2564.94	2423.74	2459.86	2489.44	1154.85	1134.52	1112.25	1236.55	1222.33	1212.51	1120.2	1290.16	970.711	1342.01	867.753	1353.04	1049.01	1172.53	1174.24	2022.4	1447.01	1621.43	1455.53	1629.25	1482.89	1280.04	1599.56	1209.12	1468.6	1170.38	1099.07	943.016	830.187	936.634	978.881	901.155	703.516	1055.09	921.118	863.654
ENSG00000064393	4097.56	4054.46	3957.61	4286.05	3970.59	4083.61	4774.7	4620.78	4230.64	4410.74	4551.67	4355.61	8845.77	8884.04	9457.99	9765	9019.17	9416.45	1791.27	2174.17	1510.47	2130.13	1582.37	2269.77	1471.66	1219	1524.62	1647.96	3300.54	4252.09	5022.62	7289.5	4963.4	3986.64	5137.09	4638.56	5968.27	4823.09	6860.87	5732.72	4148.49	6085.54	4983.39	4739.04	3955.19	6401.76	5197.23	5269.82
ENSG00000064419	4817.45	4665.02	4879.27	4552.58	4641.73	4622.74	5498.04	5594.17	5429.62	5127.21	5138.36	5266.33	3359.58	3376.95	3456.61	3587.6	3566.49	3485.1	3971.99	3994.74	3711.04	4440.75	3360.65	3769.76	4079.62	4261.02	3781.95	4124.14	3389.27	3560.8	3629.57	3630	3471.28	3309.46	3513.49	3404.82	3449.54	3903.36	2824.28	2857.15	2718.86	2642.61	2964.91	2944.7	2988.81	2741.23	2870.8	2793.27
ENSG00000064489	0.727162	0	0.988907	0	0	0	0	0	0	0	0	0	0.839894	1.66352	0	0.890886	2.4317	1.51658	2.09383	0	4.29518	1.37783	2.75915	1.13036	0	1.36659	1.18371	0	0	0	0	0	0	0	0	0	0.877299	0	0	0	0	1.03267	2.09386	1.99371	0	1.11296	0	0
ENSG00000064490	1256.54	1256.29	1265.8	1148.32	1234.1	1163.92	958.72	891.581	1016.53	1091.86	1067.85	1028.77	1021.31	1014.75	1019.25	989.775	1033.47	974.404	1675.06	1588.67	2051.67	1733.31	2052.81	1509.03	2398.72	2093.61	1656.01	1595.08	888.05	888.568	794.872	612.325	921.979	1108.39	748.927	940.428	831.68	1144.16	1058.15	1270.6	1546.83	1278.45	1337.98	1435.47	1677.5	1286.59	1284.98	1409.19
ENSG00000064545	658.081	622.519	623.011	627.545	575.745	592.941	583.307	530.667	514.779	587.437	568.115	536.752	793.7	768.547	743.1	808.034	759.501	759.807	913.955	878.894	979.301	1089.86	1070.55	834.208	1007.43	934.746	763.491	678.013	429.103	445.099	489.419	289.605	396.333	465.753	358.745	419.449	431.631	504.437	575.704	591.202	749.61	668.139	666.895	726.706	835.711	634.389	703.373	612.511
ENSG00000064547	541.735	584.534	583.455	516.938	538.27	532.549	415.789	430.498	375.496	423.207	395.064	390.832	674.435	637.129	736.388	759.926	679.255	765.115	1037.49	840.459	1079.52	1249.69	1198.85	870.379	1116.91	971.644	1038.11	869.464	480.724	397.003	469.749	255.888	441.677	447.96	334.706	431.756	431.631	541.143	705.118	710.412	981.574	689.825	774.729	828.385	1025.64	805.785	858.087	739.478
ENSG00000064601	4810.17	4745.21	4772.46	4716.96	4858.06	4707.29	5844.24	5831.22	5768.46	5973.63	5936.93	5862.48	5913.7	5987.01	6055.07	5785.42	5592.91	5823.67	8305.16	9200.21	8747.85	11226.6	10046.1	10037.6	9841.54	7417.84	8579.51	6654.26	6436.54	6939.8	7034.67	7701.93	8444.76	9580.91	7004.78	8418.73	6585.88	8023.8	6469.77	5365.4	7525.4	7183.27	6837.51	7489.35	8179.33	6370.6	6754.39	7200.84
ENSG00000064607	2018.6	2145.4	1987.7	2157.62	2123.27	2212.55	3717.19	3785.01	3629.52	3772.77	3779.27	3627.48	2512.96	2452.03	2456.55	2596.04	2431.7	2673.73	2220.5	1866.69	2264.99	2511.79	3008.86	2516.19	1905.39	1952.85	2522.48	1961.05	2489.93	2480.65	2673.87	1689.46	2130.29	2457.5	2029.5	2102.38	2968.78	2706.76	2414.15	2152.56	2193.89	2281.17	1738.95	1913.96	2064.96	2103.5	2035.63	2006.36
ENSG00000064651	1947.34	1914.68	1816.62	1937.17	1931.64	1938.04	2294.57	2203.72	2179.67	2296.51	2370.38	2470.38	8409.02	8442.37	8443.53	7022.86	7180	6988.41	1996.46	2051.18	1763.89	1098.13	896.724	2507.14	1590.83	1175.27	1750.7	2050.96	4088.58	4088.23	5014.52	9023.51	6055.84	1962.44	5477.34	3426.36	3230.22	3442.97	17647	14556.2	12706.7	21042.8	17468	17277.4	10280.8	18637.7	14467.1	15586.2
ENSG00000064652	111.983	104.808	121.636	126.738	120.089	126.274	719.899	704.242	717.596	654.212	671.101	655.542	344.357	347.676	345.182	351.009	381.777	394.311	174.834	206.271	173.239	203.919	165.549	233.985	198.161	189.956	185.842	154.43	743.671	676.616	720.822	743.58	547.478	730.552	752.625	791.724	725.526	694.257	506.239	398.335	421.198	493.617	491.011	413.694	455.842	529.771	512.847	555.306
ENSG00000064655	1622.3	1681.86	1695.98	1374.15	1320.98	1347.29	109.102	97.8751	98.5574	143.475	137.597	128.322	0	0.831761	0	0.890886	2.4317	0	4542.56	3775.66	5102.68	4024.64	5361.03	4006.01	5042.71	3513.5	5013	3887.2	290.37	276.353	643.302	354.631	375.341	348.53	297.722	316.895	237.748	375.444	0	0.969184	2.44173	5.16336	4.18772	2.99056	3.03895	0	1.43253	1.39524
ENSG00000064666	24665.3	26026.9	25576.1	23483.4	24637.8	24089.9	6187.87	6044.55	5997.34	6866.06	6497.44	6531.95	11697.2	11275.3	11325.8	10365.5	10498.5	10562.2	20413.8	22515.6	22837.5	25405.8	24350.9	19083.9	27986.4	30513.2	22814.8	26873	7828.71	7421.58	7949.87	7424.37	7035.76	7481.35	8302.92	9386.85	7975.53	7701.84	8271.1	8848.65	9816.96	9308.51	9440.18	9658.51	10391.7	8987.18	9487.66	9374.62
ENSG00000064687	2652.69	2703.91	2509.85	2471.01	2508.24	2615.53	2005.07	1866.51	1866.07	1886.84	1767.66	1766.44	2468.45	2353.05	2342.44	2250.38	2091.26	2273.36	2971.14	2397.1	3025.24	1883.49	4211.85	3082.5	2386.25	1728.73	3257.56	1754.8	1340.54	1201.61	1213.71	997.662	1215.87	1252.82	1204.76	1338.34	1136.1	1352.86	2483.61	2011.06	2945.94	3066	2016.39	2385.47	2817.1	2326.09	2104.39	2846.29
ENSG00000064692	23.9963	25.3228	34.6117	38.4055	31.5127	26.3529	1.71814	0	0.814524	0.902361	1.68831	0.733268	13.4383	11.6447	17.2591	8.01798	7.2951	14.4075	30.3605	37.1544	17.1807	35.8236	16.5549	22.6073	20.7861	43.7308	9.46966	27.5013	0.806585	0.8152	1.15702	10.2355	1.67938	0	5.54761	10.2555	3.5092	1.04873	19.0315	18.4145	37.8468	50.601	30.361	35.8867	28.87	20.0333	12.8928	46.0429
ENSG00000064703	1052.93	1063.56	1129.33	1165.99	1140.42	1179.29	457.024	509.256	475.682	463.814	487.92	489.09	652.598	615.503	607.904	633.42	709.246	673.362	592.553	740.526	526.876	695.805	535.275	760.734	638.827	811.753	656.958	812.346	533.959	489.12	538.014	598.477	493.737	475.173	585.273	499.442	564.981	494.999	661.346	691.028	554.272	651.616	644.91	608.08	528.777	721.2	647.505	613.906
ENSG00000064726	4895.98	4812.74	4733.9	4818.35	4717.53	4618.35	4187.1	4336.33	4399.24	4057.01	4262.97	4329.21	2103.94	2122.65	2105.61	2124.76	2238.78	2167.19	2333.57	2950.57	1822.59	3082.21	1270.59	2901.64	2316.96	2755.04	2341.37	3636.52	3183.59	3374.93	3274.36	3224.19	3047.23	2556.93	3135.32	2635.66	2697.69	2929.09	2672.98	2369.65	2069.36	2536.24	2513.68	2219.99	1923.65	2721.2	2396.63	2352.38
ENSG00000064763	237.782	232.829	235.36	282.664	269.987	282.196	112.538	112.403	134.396	111.893	117.337	106.324	198.215	169.679	176.426	197.777	185.62	206.255	74.3308	121.713	88.7671	111.604	44.1464	103.993	63.7441	228.22	71.0224	173.47	567.836	816.831	1126.94	1051.85	904.346	745.205	1002.27	872.742	1341.39	778.155	178.896	218.066	168.479	188.979	192.635	136.569	159.545	181.413	190.527	181.381
ENSG00000064787	301.772	322.866	312.495	188.955	210.368	232.784	190.713	220.984	210.147	216.567	207.662	211.914	271.286	296.107	276.146	207.576	223.716	199.43	4033.76	3694.94	3981.63	2561.39	3941.45	3782.19	3099.9	787.155	3393.69	997.451	54.8477	76.6288	46.2807	124.633	86.488	42.9121	82.2895	73.8395	64.0428	35.6567	2166.74	1128.13	2616.31	3517.28	1613.32	1926.92	1954.04	2089.03	1380.96	2537.94
ENSG00000064886	2.18148	7.03411	3.95563	2.30433	4.25847	4.39215	6.87255	15.293	13.8469	12.6331	18.5714	13.9321	0	1.66352	0.958839	0.890886	0.810566	0	1.04691	3.84356	5.72691	4.13349	0	12.434	2.77148	1.36659	2.36741	3.17323	58.8807	80.7048	25.4544	71.6486	49.5417	62.7982	80.4403	66.6607	25.4417	67.1185	29.4989	1.93837	26.859	16.5228	9.42238	4.98426	15.1947	26.7111	4.2976	29.3001
ENSG00000064932	7674.46	7603.87	7475.15	7395.36	7651.61	7926.74	4147.58	4054.94	3921.93	4143.64	3910.96	3717.67	7752.22	7786.11	7625.64	7182.32	6820.1	7391.06	6231.23	5492.45	6585.95	6889.15	5584.52	5657.47	5520.79	5311.93	5656.94	5464.3	2908.54	2456.2	3253.54	2516.73	2590.44	2994.43	2847.77	3092.03	2798.58	3471.28	8245.41	6655.38	8250.59	8319.21	6784.11	7924.98	7326.9	7329.98	6858.97	8582.13
ENSG00000064933	655.173	573.28	649.712	705.124	643.88	687.372	1222.45	1270.85	1202.24	1057.57	1177.59	1197.43	818.897	787.677	768.989	705.582	821.104	746.916	287.901	289.548	240.53	348.591	266.258	307.459	291.006	259.652	271.069	390.307	757.383	711.67	794.872	711.67	597.859	438.54	819.197	578.41	636.919	570.507	561.43	550.496	412.652	555.578	463.791	476.496	300.856	471.896	507.117	421.363
ENSG00000064961	6027.44	6122.49	5851.36	5874.5	5804.29	6136.94	2133.93	2107.37	1979.29	2262.22	2184.67	2186.61	2203.88	2044.47	2079.72	2181.78	1981.02	2180.09	5126.73	5186.25	5566.56	6259.49	6564.02	5036.9	5585.92	6622.49	5665.22	4657.24	3598.17	3048.85	3605.27	3311.49	3745.85	4283.88	3334.11	4175.01	3401.29	3997.74	1921.23	2136.08	2442.95	2261.55	1988.12	2072.46	2756.33	2050.08	2058.55	2267.27
ENSG00000064989	70.5347	65.4172	68.2346	74.5066	61.3219	70.2745	167.518	189.633	196.3	179.57	177.272	173.051	66.3516	87.3349	76.7071	95.3248	92.4046	74.3125	8.3753	6.40594	4.29518	9.64482	2.75915	15.8251	6.92871	6.83294	5.91854	8.46194	121.794	259.234	65.95	62.6173	54.5798	16.7462	71.1943	38.9709	31.5828	24.1207	152.252	114.364	70.8101	141.476	95.2707	92.7073	47.1037	117.974	104.575	107.434
ENSG00000064995	668.262	668.944	693.224	660.574	685.613	670.902	1020.57	976.457	977.429	919.506	954.737	933.45	1007.87	976.487	947.333	1002.25	1006.72	995.636	878.36	836.615	803.199	1150.49	738.073	938.201	983.876	975.744	847.534	737.247	870.305	927.698	807.599	911.563	976.559	1098.97	908.883	937.352	883.44	924.976	1140.94	1251.22	1318.53	1267.09	1200.83	1317.84	1344.73	1258.76	1254.9	1398.03
ENSG00000064999	1910.25	1878.81	1998.58	2029.35	2091.76	2041.25	1232.76	1244.08	1203.05	1210.97	1222.33	1185.69	2440.73	2480.31	2485.31	2347.49	2490.06	2316.58	1054.24	1097.98	1102.43	1442.59	931.214	1162.01	1036.53	1119.24	1092.56	1287.27	967.901	1050.79	1022.8	1099.42	1070.6	1084.31	1053.12	1106.57	957.133	1038.24	2090.61	1816.25	2068.14	2239.87	2173.43	2251.89	1996.59	2044.51	1926.76	2090.07
ENSG00000065000	8220.56	8380.44	8244.52	8393.13	8409.62	8535.05	9095.81	8705.53	8427.07	8798.02	8545.36	8635.7	5311.49	5102.85	5290.87	5520.82	5317.31	5606.04	7229.98	7397.57	7121.41	9939.67	6597.13	7499.96	7117.17	8340.29	6825.26	7502.57	6514.78	6710.73	6980.29	5987.18	6238.05	6416.92	6329.82	6705.04	6441.13	6837.69	5228.91	4840.1	4935.95	4881.44	4958.27	5272.35	5638.77	4929.31	5238.77	5191.69
ENSG00000065029	525.011	533.185	515.22	524.619	546.787	561.098	1169.19	1118.68	1171.29	1246.16	1186.03	1148.3	1103.62	998.113	992.398	1036.99	1045.63	1076.77	1154.75	982.671	1255.62	964.482	1605.83	1145.06	1089.19	1162.97	1264.2	1049.28	1347.8	1306.77	1195.2	1275.83	1210.83	1522.86	1360.09	1390.64	1319.46	1404.24	1418.8	1418.89	1600.55	1657.44	1491.88	1464.38	1568.1	1460.21	1469.78	1456.63
ENSG00000065054	2409.81	2533.69	2381.29	2288.2	2467.36	2429.96	3953.43	3796.48	3529.33	3816.99	3878.04	3894.39	7218.89	7104.9	7082.94	7217.07	6707.44	7162.81	5532.94	4271.48	6348.28	5446.57	7026.18	6036.14	6759.65	5503.25	5677.06	4301.84	3451.38	4983.32	2854.36	4207.4	7510.18	7576.6	3643.85	4871.36	4471.59	4642.71	5120.43	6159.16	6856.37	5715.84	6253.32	6727.76	7922.54	5703.94	6593.95	6122.32
ENSG00000065057	457.385	472.692	485.553	457.025	490.575	440.313	741.376	710.359	755.064	767.909	766.491	764.798	810.498	802.649	796.795	857.923	818.672	841.703	788.326	617.532	1016.53	768.83	936.732	664.653	971.405	953.879	764.675	651.569	617.844	795.636	739.335	508.163	930.376	1133.51	605.614	858.384	981.698	1008.87	541.447	674.552	788.678	701.185	835.451	827.388	1008.93	657.761	775	721.339
ENSG00000065060	1185.27	1140.93	1209.43	1232.05	1130.2	1225.41	3638.15	3666.49	3545.62	3381.15	3337.78	3378.9	1579	1626.92	1566.74	1646.36	1633.29	1650.8	362.232	516.318	335.024	502.908	282.813	540.313	324.264	300.649	413.114	507.716	1357.48	1640.18	1468.26	1799.04	1340.98	1515.53	1615.28	1488.07	1490.53	1492.34	1368.37	1298.71	1064.59	1393.08	1458.38	1319.83	1007.41	1376.74	1316.5	1353.38
ENSG00000065135	4235.72	4208.51	4284.93	4197.72	4144.34	4096.78	2809.15	3033.36	2981.97	2781.98	2744.34	2834.81	3936.58	3910.94	3971.51	4074.91	4234.4	4094.01	3162.72	3372.08	2442.53	3243.41	2058.33	3254.31	2953.02	3905.71	3012.54	3797.3	2443.14	2689.35	2847.42	2675.08	2355.33	2287.95	2624.02	2168.01	2641.55	2265.25	4116.52	3989.16	3379.35	3564.79	3522.92	3328.49	2807.99	4169.16	3728.88	3765.75
ENSG00000065150	5051.59	4990.7	5167.04	5016.52	5073.54	4987.29	6069.32	6088.14	6299.53	5945.66	6093.1	6342.03	4272.54	4374.23	4255.33	4384.05	4591.86	4328.32	2524.11	3524.55	2196.27	3518.98	1896.92	2550.1	2289.24	3279.81	2440.8	3595.27	4044.21	4721.64	4824.77	3297.04	3865.09	3168.17	4526.85	3639.67	4617.23	4637.47	2988.9	2821.29	2424.63	2536.24	2888.48	2796.17	2657.56	2917.08	3094.27	2592.36
ENSG00000065154	8087.49	8120.88	8604.48	7832.41	7778.52	7665.41	6178.42	6480.4	6459.99	6105.37	6101.54	6507.75	1851.97	1845.68	1836.18	1847.7	1961.57	1724.35	6586.13	8106.07	5407.63	4728.72	7402.8	7586.99	7622.96	6110.02	6950.73	7688.73	4003.89	4667.84	4140.97	4114.68	4685.47	3134.67	3806.58	3690.95	3691.67	3928.53	1215.16	1078.7	1143.95	1144.2	1351.59	1214.17	1244.45	1196.44	1315.06	1088.29
ENSG00000065183	2763.94	2615.99	2988.48	3015.6	3053.32	3065.72	1847.86	1970.5	1866.07	1827.28	1738.11	1919.7	2301.31	2246.59	2395.18	2367.98	2365.23	2281.7	1477.19	1534.86	1436.02	1478.41	899.483	1354.17	1249.94	1724.63	1205.01	1750.56	1349.42	1446.98	1496.02	1360.72	1247.78	1364.81	1464.57	1272.71	1505.45	1428.36	1504.44	1730.96	1266.04	1574.83	1772.45	1679.7	1466.29	1520.31	1751.99	1420.36
ENSG00000065243	7054.92	7065.06	7037.06	6810.06	6849.32	6693.64	6122.58	6471.99	6170.02	5684.87	5819.59	6256.98	4034.85	4022.39	4007.95	4043.73	4222.24	4068.99	2166.06	2719.96	1765.32	2029.54	1135.39	2610.01	1808.39	1853.09	2180.39	3876.63	3548.17	3748.29	3363.45	4703.52	2847.39	1853.59	3691.01	2629.51	2772.27	2450.87	3388.56	2650.72	2060.82	2914.2	2432.02	2245.91	1288.51	3005	2325	2496.09
ENSG00000065268	1263.08	1299.9	1252.94	1292.73	1263.06	1249.57	966.452	860.23	968.469	945.674	932.789	904.119	765.144	779.36	744.059	776.853	745.721	796.205	1600.73	1803.91	1709.48	2488.36	1778.27	1316.87	1682.29	1895.46	1505.68	1303.14	805.778	833.135	842.309	699.026	802.743	976.511	749.852	978.374	925.551	1098.02	652.781	888.741	890.009	742.492	827.076	916.108	1066.67	832.497	916.821	824.587
ENSG00000065308	2665.77	2724.31	2626.54	3153.09	3222.81	3125.02	5913.83	6137.08	5998.97	6249.75	6130.24	6017.2	1873.8	1853.16	1931.1	1989.35	1956.71	1973.83	793.56	849.427	745.93	1121.55	601.495	977.764	909.046	1357.02	829.779	1220.64	4762.07	5364.02	6737.32	6338.2	4270.66	4218.99	6290.06	6234.31	5917.38	6369.96	1297	1536.16	1226.97	1437.48	1378.81	1346.75	1084.9	1328.88	1395.29	1297.57
ENSG00000065320	53.0828	52.7558	45.4897	58.3763	55.3601	46.1176	444.997	447.32	356.762	431.329	481.167	404.031	146.981	155.539	165.879	148.778	149.955	157.724	2077.08	2475.25	1948.58	705.449	1056.76	1757.71	1952.51	900.582	2393.46	2125.01	5583.98	7298.49	10759.1	6722.33	6751.1	5507.4	6680.24	6988.09	5538.39	8163.28	330.197	262.649	566.48	465.735	313.032	350.892	299.336	365.052	432.625	357.182
ENSG00000065325	0	0.703411	0	0	0	1.09804	6.01348	3.82325	3.2581	3.60944	8.44153	6.59941	22.6771	21.6258	23.0121	16.9268	16.2113	21.2321	0	0	0	0	0	0	0	0	0	0	2.41975	9.7824	0	19.2669	17.6335	4.18654	6.47221	5.12774	4.3865	3.14618	0.951576	0	2.44173	0	1.04693	0.996853	0	2.22593	1.43253	2.79048
ENSG00000065328	941.674	913.731	934.517	976.267	994.778	951.999	983.633	984.104	966.026	962.819	1007.07	1015.58	906.246	850.891	877.338	1069.95	1058.6	1023.69	341.294	565.004	227.645	728.872	280.054	335.718	353.364	810.387	376.419	755.228	511.375	707.594	624.79	444.944	476.104	528.551	522.4	427.654	653.588	532.753	576.655	761.778	463.928	484.323	639.675	661.91	516.621	682.246	710.536	496.706
ENSG00000065357	6178.69	6168.91	5844.44	5548.05	5360.56	5415.53	277.479	276.038	221.551	217.469	200.908	217.781	1754.54	1774.15	1735.5	1698.92	1768.66	1836.58	6934.75	5999.8	6880.88	7122.01	7411.08	6835.3	7117.17	6166.05	7705.94	5717.1	269.399	144.29	180.495	205.313	235.113	156.995	141.464	191.778	164.055	188.771	1770.88	2026.56	2134.07	1931.1	1676.14	1701.63	1858.32	1748.47	1754.85	2087.28
ENSG00000065361	4630.57	4523.64	4478.76	4136.27	4096.65	4178.04	138.31	138.402	126.251	117.307	117.337	104.124	6051.44	5985.35	6173	4768.91	4683.45	4768.13	10262.9	9761.37	9947.64	8042.4	8093.97	9490.53	9998.13	5197.14	9013.93	6184.62	375.062	187.496	122.644	145.706	437.478	109.897	232.075	182.548	71.9385	192.966	9121.81	7925.02	10343.2	12048.2	11819.9	10414.1	9638.02	10356.1	8446.21	12804.1
ENSG00000065371	0	0	0	0	0	0	0	0	0	0	0	0	0	0	0	0	0	0	0	0	0	0	0	0	0	0	0	0	0	0	0	0	1.67938	0	0	0	0	0	0	2.90755	0	0	0	0	0	0	1.43253	0
ENSG00000065413	239.236	249.711	246.238	172.825	187.373	196.549	745.671	785.295	759.136	719.182	683.764	764.798	276.325	245.369	242.586	214.704	232.633	225.971	149.709	219.083	158.922	139.161	113.125	155.99	141.346	139.392	159.8	286.648	488.79	517.652	691.897	655.675	612.134	323.41	545.515	399.964	598.318	447.806	307.359	279.125	229.522	322.194	285.812	253.201	200.571	273.789	262.153	248.353
ENSG00000065427	6592.45	6529.76	6671.17	7029.74	7256.43	6912.15	3502.42	3454.69	3540.74	3726.75	3637.45	3781.46	4046.61	4019.07	4101.91	4353.76	4316.27	4288.13	6489.81	7660.22	6116.34	8338.63	6314.32	5522.95	6731.93	9750.61	5864.09	6509.35	3331.19	3402.65	3465.27	3144.11	3594.71	3976.17	3728.92	3815.04	3760.1	4259.92	3444.71	4177.18	3806.65	3579.24	4231.7	4197.75	4669.34	3644.95	4289	3822.96
ENSG00000065457	1155.46	1121.24	1184.71	1199.02	1227.29	1126.59	759.416	780.707	812.895	808.515	789.283	773.598	690.393	680.38	676.94	692.219	708.435	692.319	849.046	1178.69	874.785	1183.56	932.593	1077.24	949.233	1126.07	962.354	1290.45	737.218	745.093	665.286	759.837	686.026	736.832	775.741	756.855	720.263	756.131	849.758	838.344	778.911	848.857	899.314	851.312	876.736	894.822	869.547	841.33
ENSG00000065485	583.911	562.729	562.688	629.85	620.033	654.431	891.713	935.166	937.517	941.162	936.165	1013.38	634.96	589.718	610.78	524.732	573.881	520.946	470.064	485.57	412.337	396.815	395.938	419.365	417.108	589	357.48	445.31	1338.93	1352.42	1477.51	2050.72	1204.95	1511.34	1633.77	1563.96	1279.98	1536.38	597.59	534.989	559.155	486.389	575.812	549.266	680.724	543.126	502.819	526.006
ENSG00000065491	1417.24	1484.9	1487.32	1475.54	1481.09	1383.53	897.726	909.933	896.791	848.219	950.516	865.256	957.479	1017.24	919.526	987.993	1046.44	969.096	1153.7	1009.58	1133.93	1136.71	1074.69	1099.84	1157.09	955.245	1023.91	916.005	738.831	673.356	654.872	675.544	612.134	826.842	627.804	719.935	675.52	737.254	915.417	977.906	1002.33	1066.75	1011.34	1055.67	1013.49	914.856	1146.03	1100.84
ENSG00000065518	3039.54	2954.33	3112.09	2860.44	2973.26	3093.17	4598.59	4576.43	4899.36	4728.37	4787.19	4467.8	4147.4	4428.29	4325.32	4189.84	4283.03	4056.86	4369.82	4630.21	4253.66	4526.17	5496.23	3918.97	5053.8	4858.22	4238.86	3469.4	4323.29	4083.34	5061.96	4537.35	4591.42	5070.95	4818.1	5189.28	5172.56	5162.88	3648.34	4298.33	4457.37	4223.63	4325.92	4650.32	5088.72	4455.19	4589.83	4778.7
ENSG00000065526	12198.1	12288.6	12128.9	12428	11777.2	11836.9	5346.84	5461.89	5019.1	5280.62	5447.32	5268.53	5906.14	5861.42	5960.14	5980.52	5688.55	5899.5	5887.84	6480.24	6092	5587.1	4752.64	5324.01	5500.01	5052.28	5619.06	7480.36	3335.23	3573.84	3670.06	4270.02	3071.58	3446.57	3785.32	3749.41	3553.06	3317.12	4979.6	4782.92	3639.39	5197.44	5121.59	4966.32	4041.8	4623.25	4486.69	4974.03
ENSG00000065534	21.8148	29.5433	25.7116	46.8547	34.9194	36.2353	466.474	452.672	427.625	459.302	471.881	418.696	5124.19	5126.14	5148.01	4481.16	4401.37	4498.94	33.5012	70.4653	71.5864	63.3802	13.7958	61.0396	15.2432	64.2297	7.10224	30.6745	1401.04	1482.85	954.54	3045.37	1393.04	2486.81	1760.44	1674.72	4019.78	1041.38	8187.36	7706.95	4924.96	5242.88	6293.1	6157.56	5445.79	8424.02	6654.11	6373.46
ENSG00000065548	2186.58	2093.35	2197.35	2436.44	2464.8	2400.31	3456.89	3601.5	3507.34	3209.7	3405.31	3436.09	2804.41	2955.25	2932.13	2993.38	3187.15	3007.38	1550.48	1778.29	1331.51	1898.65	1455.45	1485.3	1575.59	1731.47	1473.72	1826.72	2514.12	2593.97	2827.75	2390.3	2733.19	2528.67	2516.76	2414.14	2693.31	2704.66	2497.89	3105.26	2505.21	2650.87	2904.19	2737.36	2628.69	2790.2	2926.66	2508.64
ENSG00000065559	102.53	79.4854	77.1347	111.376	117.534	92.2352	878.827	864.054	917.154	899.654	879.607	933.45	535.013	535.654	591.604	489.987	540.648	495.164	116.207	262.643	103.084	155.695	80.0154	117.558	94.2304	110.694	93.5129	119.525	753.35	761.397	723.136	877.846	780.071	680.313	729.51	721.986	723.772	736.206	856.419	741.426	741.064	682.597	789.386	668.888	676.166	743.459	697.643	732.501
ENSG00000065600	127.253	149.827	158.225	175.897	172.042	175.686	451.011	474.847	441.472	463.814	431.362	422.362	265.407	257.846	264.64	299.338	325.848	285.117	118.301	125.556	103.084	126.76	97.9499	103.993	109.474	114.793	110.085	106.832	440.395	480.968	485.948	377.51	413.967	399.815	476.17	478.931	407.944	481.365	216.959	196.744	211.209	199.306	225.09	224.292	221.843	212.576	219.177	181.381
ENSG00000065609	0.727162	0.703411	0.988907	2.30433	0	1.09804	48.1078	61.1719	45.6134	56.8487	54.0258	42.5295	0	0	0	0	0	0	2.09383	1.28119	2.86345	16.534	0	7.91254	1.38574	1.36659	1.18371	2.11549	16.9383	12.228	1.15702	10.2355	9.23658	5.23318	21.2658	6.15329	0.877299	5.24363	1.90315	2.90755	13.4295	3.09802	0	0	0	2.22593	0	4.18572
ENSG00000065613	10797.6	10674.3	10921.5	10043	9753.59	9612.23	6260.03	6665.45	6347.59	5905.05	6262.77	6248.18	6491.54	6544.29	6441.48	6911.5	7254.57	7061.96	6171.55	5270.8	4376.79	8028.62	4217.36	7863.93	4905.52	5649.48	5265.13	7415.83	4353.94	5362.39	5635.84	5482.02	5169.97	3779.4	4673.86	3454.05	5198	3885.53	8949.58	7894	6245.94	7946.42	7604.91	6698.85	5014.26	8810.22	7459.2	7450.59
ENSG00000065615	726.434	734.361	732.78	712.037	719.681	729.098	971.606	1030.75	1015.71	972.745	1007.07	994.311	314.12	300.266	303.952	301.12	339.627	310.141	561.145	648.281	475.333	690.293	368.347	622.83	541.825	662.795	548.057	723.496	1040.49	1111.93	1012.39	1169.86	1126.02	1026.75	1137.26	967.093	986.084	963.779	424.403	343.091	350.388	384.154	384.224	321.983	297.817	417.361	408.272	359.972
ENSG00000065618	39695	39783.5	41326.4	33432	35760	35045	6.87255	4.5879	5.70167	4.5118	5.90907	3.66634	2008.19	2005.38	1980.96	1812.06	1734.61	1811.56	38670.9	28354	38271.5	41627	24348.1	33758.3	35411.2	58973.8	25012.9	40190	5.64609	8.152	12.7272	24.6857	26.0304	7.32645	21.2658	20.511	18.4233	9.43853	27101.8	19090	20001.4	17110.4	12536	14003.8	11733.4	17279.9	9421.77	18570.7
ENSG00000065621	1204.18	1153.59	1136.25	1111.45	1090.17	1126.59	1038.61	935.931	1043.41	952.893	935.321	940.05	1382.47	1502.16	1472.78	1408.49	1442.81	1460.47	1386.11	1402.9	1496.16	1332.36	1619.62	1308.96	1617.16	1516.91	1558.94	1182.56	975.161	966.012	811.07	860.386	1108.39	1290.5	862.653	1006.06	929.937	916.586	1379.79	1670.87	1726.3	1587.22	1634.26	1610.91	1917.58	1554.81	1591.54	1562.67
ENSG00000065665	123.617	135.055	123.613	140.564	136.271	155.921	207.035	182.751	222.365	199.422	172.207	212.648	173.858	227.902	219.574	233.412	228.58	250.236	129.817	170.398	105.948	158.451	165.549	150.338	115.017	92.928	157.433	105.774	227.457	220.104	229.09	202.904	191.449	163.275	173.825	171.267	202.656	176.186	276.909	228.727	201.442	220.992	218.809	224.292	206.648	191.43	212.015	166.034
ENSG00000065675	7.27162	7.73752	7.91125	9.98542	12.7754	6.58823	3.43627	4.5879	0	1.80472	6.75322	3.66634	261.207	278.64	286.693	244.103	226.148	273.743	3.14074	44.8416	1.43173	6.88915	0	0	0	0	2.36741	8.46194	0	4.8912	5.78509	2.40836	5.03814	3.13991	0	1.02555	3.5092	19.9258	335.907	286.878	355.271	361.435	433.43	323.977	358.596	485.252	389.649	461.825
ENSG00000065717	151.977	138.572	141.414	109.072	94.538	106.51	402.044	395.324	408.891	443.962	438.115	470.758	62.1522	61.5503	62.3245	43.6534	40.5283	51.5638	1077.27	695.685	1229.85	614.513	1106.42	795.775	964.476	269.218	800.186	420.982	512.988	376.623	242.974	232.407	145.266	167.462	282.928	198.956	75.4477	146.822	93.2545	67.8429	146.504	199.306	94.2238	122.613	106.363	64.5519	78.7893	124.176
ENSG00000065802	1244.17	1313.97	1231.19	1284.28	1286.91	1293.49	3207.76	3273.46	3068.31	2839.73	2740.96	2690.36	1494.17	1421.48	1442.09	1559.94	1477.66	1538.57	1109.73	1044.17	1138.22	1029.24	968.462	1093.06	1072.56	1161.6	1109.13	1203.71	1843.85	1975.23	2155.53	1914.04	1819.61	2218.87	2026.73	2101.35	2269.57	2149.89	1152.36	1316.15	1136.62	1187.57	1051.12	982.897	1252.05	1193.1	1160.35	904.116
ENSG00000065809	2817.75	2833.34	2821.35	2669.18	2755.23	2638.59	841.887	864.818	867.468	850.024	931.945	881.388	4837.79	4770.15	4880.49	4441.07	4624.28	4372.3	2586.92	2390.7	2226.34	1926.21	1696.88	2473.23	2207.49	1874.96	2380.44	2348.19	770.288	840.472	1933.38	1254.15	895.109	894.874	1115.07	929.147	608.846	1332.93	4231.66	3995.94	3912.87	4826.71	3890.4	4255.56	3499.35	4717.85	3791.91	4474.54
ENSG00000065833	1568.49	1560.87	1757.29	1747.45	1776.63	1741.49	1402	1462.77	1421.34	1282.25	1287.33	1355.08	621.522	685.371	634.751	666.383	650.074	640.756	213.57	479.164	173.239	416.105	144.855	345.891	243.891	297.916	252.13	241.165	579.128	679.877	836.524	668.319	471.066	340.157	875.597	704.552	780.796	816.957	229.33	216.128	203.884	127.019	278.484	203.358	275.025	207.011	345.24	160.453
ENSG00000065882	1287.08	1193.69	1165.92	1251.25	1236.66	1264.94	1624.5	1611.88	1601.35	1672.07	1652.85	1665.98	2920.31	2985.19	2995.41	3029.9	3073.67	3014.96	665.837	1213.28	685.797	717.85	402.836	622.83	666.542	787.155	733.899	656.858	1456.69	1613.28	1690.4	1349.88	1185.64	1338.65	1451.62	1538.32	1158.91	1732.5	2950.84	2800.94	2694.44	3173.4	3330.29	3002.52	3317.01	3193.09	3385.07	3100.22
ENSG00000065883	3129.7	3166.76	3221.86	3190.73	3124.01	2989.96	3446.58	3484.51	3238.55	3371.22	3542.91	3416.3	1470.65	1542.92	1484.28	1371.07	1499.55	1411.18	1970.29	1970.47	1825.45	1861.45	1914.85	2209.86	1949.74	1840.79	1996.91	2487.81	2704.48	2787.17	2817.34	3373.51	2647.54	2191.66	2874.59	2348.51	2531.01	2377.46	1661.45	1166.9	1200.11	1420.96	1413.36	1283.95	1124.41	1460.21	1289.28	1321.29
ENSG00000065911	3443.11	3357.38	3419.64	3703.82	3751.71	3716.86	12666.1	13367.6	13587.1	11745.1	12133	12052	3741.73	3732.94	3832.48	4498.08	4657.51	4464.06	932.8	1265.81	647.141	1853.18	630.466	1137.14	895.189	1672.7	787.165	1557	3982.11	3910.52	4751.87	3580.63	3901.2	4318.42	3883.33	3448.92	4367.2	3983.06	1552.02	1998.46	1297.78	1412.7	1751.52	1802.31	1549.86	1613.8	1984.06	1340.83
ENSG00000065923	708.983	668.24	718.935	743.53	713.719	749.96	5495.46	5651.52	5283	5141.65	5365.44	5251.67	3363.78	3549.12	3564.96	3621.45	3517.05	3433.54	501.471	357.451	496.809	245.254	409.734	621.7	414.337	326.615	543.322	745.709	2902.9	4084.97	3833.2	4434.39	3635.86	2790.33	3615.19	3081.77	4614.59	3671.59	1655.74	1473.16	1164.7	1400.3	1124.4	1121.46	989.177	1500.27	1133.13	1286.41
ENSG00000065970	1593.21	1624.18	1572.36	1517.02	1548.38	1577.88	869.377	828.88	833.258	886.118	896.49	854.257	716.43	672.894	655.846	667.274	676.012	668.054	1210.23	1219.69	1078.09	1262.09	836.023	1269.4	1091.96	1121.97	1205.01	1316.89	805.778	775.256	815.698	1051.85	785.11	680.313	855.256	837.873	776.41	718.377	640.411	563.096	537.18	578.297	514.043	519.36	487.751	582.08	534.335	528.796
ENSG00000065978	28747.6	29544	29322.1	30387.2	31229	30599	26783.2	26076.1	26990.9	26822.7	26940.3	27744.7	24796.2	24783.1	24580.8	24903.8	26019.2	24795.3	24430.8	39208.2	24754.6	29593	27635.7	23162.3	27274.2	35748.6	25718.4	24192.7	24750	25419.6	26785	25016.2	25079	32257.3	28261.4	27715.5	29272	29718.8	18911.6	20356.7	19749.9	17339.6	20775.3	18610.2	22681.2	19405.6	21227.3	18563.7
ENSG00000065989	567.186	563.432	539.943	557.647	561.266	504	1653.71	1640.17	1654.3	1760.51	1662.98	1737.85	493.018	515.692	506.267	443.661	479.045	464.074	519.269	559.879	660.026	559.399	576.663	460.058	673.47	504.271	635.651	676.955	1508.31	1652.41	1750.57	1260.17	1335.11	1420.28	1576.45	1598.83	1623	1716.76	1042.93	765.655	880.242	1016.15	909.783	940.032	825.074	920.421	810.813	1053.41
ENSG00000066027	1956.79	1927.35	1959.02	1931.8	1907.79	1851.29	2557.45	2482.05	2564.12	2515.78	2620.25	2550.31	3652.7	3599.86	3710.71	3479.8	3551.09	3288.71	1772.42	1893.59	1647.92	1734.69	1300.94	1926.14	1683.68	1235.4	1766.09	1616.23	1993.88	2076.32	2233.05	1936.92	1904.42	1822.19	2032.27	1918.8	2015.16	2098.5	2543.56	2747.64	2502.77	3013.34	2978.52	2771.25	2520.81	2780.18	2862.2	2617.47
ENSG00000066032	0.727162	0	0	0	0	1.09804	185.559	178.928	202.002	240.028	184.869	189.916	9.23884	12.4764	5.75303	16.036	8.91623	10.6161	0	0	0	1.37783	1.37958	0	0	1.36659	0	1.05774	40.3292	9.7824	30.0825	9.03134	8.39689	19.8861	9.24601	5.12774	24.5644	4.1949	70.4167	66.8737	67.1475	100.169	59.6751	47.8489	53.1816	74.5685	42.976	100.457
ENSG00000066044	3150.79	3180.12	3174.39	3179.2	3214.29	3343.53	3876.97	3924.94	3893.43	4037.16	4007.19	4066.7	2518.84	2450.37	2495.86	2673.55	2652.17	2575.16	2603.67	3071.01	2449.69	3536.89	2509.45	2512.8	2765.94	3758.12	2546.15	3322.37	3271.51	3648.02	3679.32	3272.36	3299.98	3138.86	3358.15	3450.97	3614.47	3610.76	2273.32	2486.93	2101.11	2098.39	2291.73	2268.84	2373.42	2376.18	2514.09	2314.7
ENSG00000066056	5.09013	9.14434	10.878	16.1303	16.1822	14.2745	4.29534	4.5879	1.62905	5.41417	6.75322	4.39961	26.0367	25.7846	37.3947	25.8357	22.6959	25.0236	37.6889	135.806	61.5643	77.1585	27.5915	49.736	23.5576	113.427	11.8371	68.7533	86.3045	91.3024	145.784	78.2716	115.037	93.1506	114.651	101.529	116.681	128.993	322.584	157.977	264.927	123.921	163.321	117.629	291.739	66.7778	171.904	113.014
ENSG00000066084	4840.72	4850.02	4941.57	4946.62	4852.95	4736.94	3104.67	3281.87	3166.06	3093.29	3048.24	3028.4	3166.4	3220.58	3131.57	3664.22	3583.51	3661.79	2471.76	2502.16	2081.73	2900.33	1234.72	2633.75	2379.32	2995.56	2295.21	3619.6	1960.81	2337.18	2057.18	2266.26	1964.03	1628.57	2194.08	1945.47	2057.27	1759.76	2682.49	2451.07	1985.12	2076.7	2407.94	2293.76	1776.26	2497.49	2323.57	2111
ENSG00000066117	3297.68	3355.27	3369.21	3536.38	3468.1	3409.41	3114.98	3102.95	3025.14	3121.27	3025.44	3121.52	2110.65	2215.81	2115.2	2139.02	2182.04	2194.49	3028.72	3295.21	2817.64	3969.53	2516.35	3066.67	3196.91	5264.1	3017.27	3387.95	3381.2	3618.67	3381.96	3213.35	3388.99	4163.52	3742.79	3759.66	3872.4	4140.37	2012.58	2254.32	2247.61	2161.38	1948.34	2086.41	2277.69	2062.32	1991.22	2095.65
ENSG00000066135	1738.64	1836.61	1724.65	1607.65	1673.58	1631.69	1777.41	1635.58	1743.9	1689.22	1703.5	1635.19	825.616	899.133	809.26	832.088	881.086	926.631	2098.01	1997.37	1882.72	1707.13	2121.79	2215.51	2318.35	1467.72	2086.88	1602.48	972.741	1019.82	937.185	889.286	955.567	1014.19	931.074	1001.96	815.011	914.489	852.613	951.738	959.598	952.124	954.801	1038.72	1042.36	825.819	875.277	957.135
ENSG00000066136	1697.2	1629.8	1683.12	1651.44	1634.4	1627.29	1858.16	1832.1	1883.99	1988.8	1922.98	1948.29	1322.83	1231.84	1220.6	1172.41	1216.66	1282.27	1971.34	2279.23	2153.32	1864.21	2396.32	1816.49	2304.49	2239.84	2047.81	1918.75	1978.55	2034.74	1928.75	1803.86	1802.81	1909.06	1876.94	1996.74	1788.81	2076.48	1411.19	1536.16	1595.67	1473.62	1537.94	1474.35	1802.1	1554.81	1595.84	1541.74
ENSG00000066185	15.9976	21.1023	17.8003	19.9708	18.7373	23.0588	49.826	37.4678	45.6134	27.0708	29.5453	35.9301	36.1155	40.7563	40.2712	34.7446	30.8015	37.9145	30.3605	15.3742	31.498	13.7783	26.2119	21.4769	48.501	10.9327	21.3067	11.6352	87.9177	74.1832	63.636	98.1406	89.8468	57.565	74.8927	87.1717	53.5153	63.9723	44.7241	33.9214	63.4849	66.091	54.4404	61.8049	54.7011	48.9704	40.1109	55.8096
ENSG00000066230	76.352	50.6456	80.1015	69.898	97.9447	75.7647	125.424	142.989	122.179	142.573	92.8568	104.124	7.55905	9.98113	10.5472	9.79975	12.1585	8.3412	373.748	160.148	181.829	418.861	446.983	409.191	174.603	66.9628	150.331	112.121	243.589	56.2488	71.7351	96.9364	57.0989	46.052	107.254	41.022	35.9693	213.94	53.2883	11.6302	39.0676	74.3524	5.23466	16.9465	6.0779	23.3722	2.86507	69.762
ENSG00000066248	138.161	122.393	108.78	130.579	142.233	132.863	754.262	700.419	764.838	724.596	764.802	777.997	2378.58	2393.81	2311.76	2399.16	2417.92	2435.63	400.968	275.455	289.209	336.191	406.975	410.322	257.748	389.478	321.968	209.433	1513.15	1055.68	1732.06	706.251	927.857	723.225	864.502	995.808	1243.13	1497.58	1741.38	2333.79	1823.97	1701.84	1860.4	1817.26	1669.9	1810.79	1684.66	1723.12
ENSG00000066279	5231.93	4878.86	5036.5	4988.1	4810.36	5086.11	3068.59	3332.34	3166.06	3044.57	3044.86	3108.32	4142.36	4214.53	4102.87	4419.69	4622.66	4429.18	789.372	1734.73	531.171	1707.13	542.173	1330.44	961.705	1559.28	1465.43	1897.59	1555.9	1698.06	1579.33	1773.76	1416.56	923.133	1484.91	1178.36	1656.34	1289.93	1737.58	1851.14	883.905	1238.17	1627.98	1360.7	829.633	1612.68	1707.58	1259.9
ENSG00000066294	0	0	0	0	0	0	0	0	0	0	0	0	0	0	0	0	0.810566	0	1.04691	5.12475	0	0	0	1.13036	0	1.36659	1.18371	1.05774	0	0.8152	1.15702	3.01045	2.51907	0	4.62301	1.02555	0.877299	1.04873	4.75788	0.969184	1.22086	1.03267	1.04693	0	1.51947	0	1.43253	0
ENSG00000066322	2706.5	2754.56	2932.11	2832.02	2946.01	2882.35	2674.28	2606.69	2771.01	2760.32	2730.83	2685.96	5015.85	4768.48	5072.26	5315.92	5297.05	5370.97	4843.02	4339.38	4448.38	4325.01	4589.85	4143.91	4593.73	5053.64	3913.34	3473.63	2694.8	2898.85	2942.3	2991.18	3124.48	3665.32	3071.53	3538.14	3343.39	3387.38	4716.96	5172.53	5589.11	4656.32	5665.99	5517.58	6424.34	5007.22	5595.47	5445.62
ENSG00000066336	0	3.51705	0.988907	2.30433	0	3.29412	2.5772	0.764649	2.44357	0	0.844153	1.46654	1.67979	1.66352	0	1.78177	0	0	64.9086	330.546	37.2249	106.093	23.4528	57.6485	51.2724	64.2297	24.8579	29.6168	80.6585	132.878	76.3632	66.8319	142.747	60.7049	109.103	123.066	76.325	112.214	186.509	122.117	263.706	105.333	138.195	125.603	360.115	66.7778	91.6821	108.829
ENSG00000066379	750.431	759.684	761.458	720.487	766.524	686.274	435.548	486.317	469.98	499.908	482.011	456.093	841.574	858.377	874.461	894.45	835.694	893.266	787.279	798.18	992.187	992.038	987.776	646.567	999.12	985.31	834.514	684.36	408.132	464.664	488.262	429.892	518.088	768.231	431.789	616.355	586.036	635.528	639.459	881.957	842.396	683.629	809.278	877.23	1075.79	700.054	797.921	764.592
ENSG00000066382	38.5396	41.5012	32.6339	19.9708	14.4788	14.2745	4.29534	1.5293	1.62905	1.80472	0.844153	5.13288	0	0	0	0	0	0	780.997	556.035	685.797	245.254	967.083	619.439	759.386	133.926	777.696	745.709	5.64609	8.152	2.31404	27.094	2.51907	2.09327	10.1706	7.17884	0.877299	11.536	10.4673	0.969184	8.54604	6.19604	0	0	4.55842	0	1.43253	0
ENSG00000066405	45.084	47.8319	45.4897	58.3763	73.2456	70.2745	1.71814	0.764649	0.814524	1.80472	1.68831	1.46654	5.03937	3.32704	4.79419	5.34532	5.67396	2.27487	228.227	358.732	392.293	19.2896	140.717	168.424	109.474	28.6984	200.047	7.4042	7.25926	0	1.15702	4.81672	0	0	7.39681	0	0	2.09745	5.70946	3.87673	3.66259	0	0	0	0	1.11296	8.5952	4.18572
ENSG00000066422	2180.03	2091.24	2160.76	2101.55	2027.03	1990.74	1593.57	1637.88	1597.28	1517.77	1440.12	1554.53	1442.1	1416.49	1458.39	1526.09	1526.3	1534.78	661.649	631.625	465.311	763.318	506.304	852.293	570.926	563.034	615.528	1095.82	984.84	913.024	1096.85	1098.21	767.476	507.618	905.185	663.53	858.876	657.551	1327.45	1024.43	791.119	1019.25	1104.51	925.079	673.127	1134.11	909.658	1019.92
ENSG00000066427	1104.56	1218.31	1129.33	1056.15	1096.98	1060.71	533.481	595.662	517.223	528.784	547.855	616.678	1320.31	1330.82	1304.02	1253.48	1375.53	1262.55	826.014	559.879	688.661	549.754	609.773	652.219	778.787	575.334	686.55	832.443	562.189	531.511	598.178	621.356	480.302	391.442	510.38	428.679	478.128	423.685	855.467	794.731	681.242	794.125	690.975	684.838	504.465	812.463	699.076	665.53
ENSG00000066455	1857.9	1964.63	2024.29	1916.43	1941.01	1958.9	1121.08	1190.56	1133	1173.07	1229.93	1231.16	2322.31	2332.26	2356.83	2306.5	2474.66	2416.67	1708.56	1613.01	1433.16	1545.93	1031.92	1908.05	1581.13	1745.13	1511.59	1753.74	1315.54	1277.42	1373.38	1722.58	1488.77	1411.91	1486.76	1362.95	1254.54	1478.7	2977.48	2516	2634.62	3187.86	2475.99	2642.66	2295.92	2988.31	2340.76	2762.58
ENSG00000066468	1372.15	1394.16	1402.27	1122.21	1106.35	1160.63	101.37	116.227	96.9284	138.964	121.558	120.256	407.349	393.423	381.618	325.173	360.702	370.046	1817.44	2108.83	2167.64	1058.17	1538.23	1551.99	2380.7	1236.76	1923.52	2273.09	102.436	22.8256	47.4378	57.8006	130.992	28.2592	12.0198	39.9964	7.01839	14.6822	379.679	272.341	438.29	381.056	241.841	344.911	279.583	378.408	300.832	337.648
ENSG00000066557	1050.02	1030.5	1077.91	1036.18	987.964	995.921	1087.58	1216.56	1153.37	1018.77	1058.57	1162.96	1175.85	1185.26	1212.93	1216.06	1269.35	1146.54	382.123	508.631	270.596	434.017	297.988	475.883	382.465	522.037	407.195	774.268	1014.68	1050.79	1079.5	1056.06	832.972	620.655	1048.5	735.319	897.477	761.375	838.339	898.433	555.493	812.713	813.466	723.715	507.504	940.454	806.516	692.039
ENSG00000066583	602.09	580.314	586.422	549.966	600.444	550.117	916.626	941.283	974.171	960.112	946.295	934.917	967.558	983.141	976.098	993.338	1022.12	1017.63	388.405	401.012	369.386	348.591	412.493	420.495	426.808	481.039	407.195	589.163	1007.42	924.437	1104.95	814.025	774.194	701.246	996.72	814.286	921.164	829.542	786.002	800.546	636.07	832.334	838.592	765.583	788.607	908.178	902.495	796.682
ENSG00000066629	2.18148	1.40682	1.97781	1.53622	1.70339	1.09804	1603.88	1744.17	1738.19	1692.83	1769.34	1754.71	55.433	54.0644	49.8596	40.9808	53.4974	37.1562	12.563	26.9049	12.8855	6.88915	8.27746	15.8251	8.31445	21.8654	8.28595	6.34646	1598.65	2117.08	1527.26	1844.8	1991.74	2363.3	1735.48	1560.89	1839.7	1769.2	74.223	144.408	84.2396	56.797	77.4729	44.8584	68.3763	47.8574	98.8447	47.4382
ENSG00000066651	787.516	723.106	758.492	794.225	823.587	784	960.438	1132.45	1028.74	941.162	976.685	970.114	289.764	301.929	286.693	292.211	298.288	282.842	374.795	370.263	337.888	373.392	376.624	377.541	381.079	557.568	362.214	594.451	758.189	794.82	764.789	781.512	742.285	691.826	715.641	625.585	696.576	729.913	252.168	236.481	244.173	218.927	235.56	223.295	191.454	231.496	250.693	226.029
ENSG00000066654	2329.1	2286.09	2406.01	2355.02	2333.64	2255.37	2146.81	2310.77	2207.36	2039.34	2107.01	2145.54	2413.02	2437.06	2508.32	2450.83	2644.07	2406.06	1268.86	1288.87	1002.21	1282.76	1005.71	1381.3	1241.62	1121.97	1174.24	1661.71	1828.53	1874.15	2068.75	2520.95	1864.95	1585.65	2058.16	1754.71	1874.79	1714.67	2044.94	1705.76	1451.61	1961.05	1905.41	1772.4	1273.32	2053.42	1766.31	1843.11
ENSG00000066697	567.913	547.254	555.766	566.097	639.622	569.882	1414.03	1395.48	1494.65	1394.15	1371.75	1333.08	430.026	430.852	418.054	382.19	410.147	388.245	454.36	458.665	455.289	398.193	412.493	443.102	536.282	967.545	524.382	611.375	1441.37	1586.38	1853.54	1510.64	1642.43	2421.92	1847.35	1799.84	2255.54	1825.83	289.279	331.461	244.173	226.155	270.108	279.119	319.09	288.257	312.292	252.539
ENSG00000066735	2.90865	3.51705	2.96672	2.30433	3.40677	0	282.633	282.92	309.519	325.752	324.155	310.172	2.51968	5.82233	1.91768	2.67266	2.4317	3.79145	12.563	3.84356	7.15864	20.6675	1.37958	14.6947	4.15722	4.09977	1.18371	2.11549	236.329	251.082	252.23	184.841	182.213	229.213	177.523	211.263	142.122	349.226	13.3221	11.6302	12.2086	6.19604	6.28159	4.98426	12.1558	6.67778	8.5952	6.9762
ENSG00000066739	1820.09	1850.67	1774.1	1655.28	1625.88	1611.92	332.459	347.151	335.584	258.978	305.583	282.308	1878	1886.43	1956.99	1827.21	1752.44	1767.58	1019.69	1059.54	841.856	767.452	823.607	1353.04	1018.52	877.35	1014.44	1218.52	396.84	427.165	406.113	520.807	359.387	368.416	391.106	316.895	435.14	331.397	1930.75	1574.92	1225.75	1750.38	1365.2	1340.77	1042.36	1809.68	1270.66	1565.46
ENSG00000066777	5953.27	5886.14	5910.7	5445.13	5380.15	5497.88	3705.16	3924.94	3688.98	3495.75	3650.12	3731.6	4202.83	4045.68	4086.57	3874.46	3905.31	3724.72	3301.96	3737.22	2810.48	3403.24	1724.47	4288.6	3359.04	2755.04	3644.64	4566.28	3224.72	3322.76	3258.16	3583.03	3273.11	2684.62	3418.25	2929.99	3271.45	3005.65	5249.85	3736.2	3767.58	4814.32	4159.46	3818.94	3037.43	4681.12	3999.63	4364.31
ENSG00000066827	419.572	426.97	445.997	427.069	429.253	423.843	365.963	366.267	368.165	377.187	389.154	374.7	570.288	562.27	567.633	514.041	545.511	546.728	636.523	481.726	651.436	461.573	514.582	570.833	608.341	509.737	516.096	523.583	283.918	294.287	304.296	311.882	288.013	259.566	291.249	285.103	235.993	330.349	506.239	589.264	527.413	570.035	528.7	500.42	513.582	488.591	498.521	488.334
ENSG00000066855	1042.02	1027.68	962.206	1123.74	1105.5	1184.78	2360.72	2423.17	2467.19	2279.36	2361.94	2438.85	958.319	950.703	946.374	1103.81	1058.6	1072.22	552.77	565.004	453.858	730.25	350.412	790.124	561.225	711.993	491.239	747.824	1572.84	1626.32	1723.96	1706.32	1767.55	1588.79	1520.04	1490.12	1748.46	1427.32	737.472	750.148	612.873	716.675	707.726	640.976	588.036	802.447	677.588	651.577
ENSG00000066923	10.9074	2.81364	3.95563	6.91298	4.25847	6.58823	23.1948	22.1748	19.5486	27.0708	20.2597	22.7313	5.87926	6.65409	7.67071	8.01798	5.67396	8.3412	8.3753	11.5307	17.1807	11.0226	31.7302	14.6947	6.92871	12.2993	15.3882	10.5774	42.749	30.9776	32.3965	21.0731	26.0304	23.026	12.0198	28.7154	19.3006	22.0232	15.2252	8.72265	13.4295	13.4247	12.5632	12.9591	21.2726	10.0167	14.3253	5.58096
ENSG00000066926	356.309	357.333	359.962	311.852	328.754	274.51	891.713	910.697	909.009	909.58	883.828	861.59	431.706	452.478	476.543	454.352	427.168	464.074	332.918	635.469	300.663	445.039	262.119	460.058	385.236	411.343	447.441	466.465	999.358	1120.09	984.623	1130.12	885.033	952.439	1107.67	1027.6	763.25	1000.48	488.159	468.116	446.836	472.964	497.292	399.738	443.686	500.833	452.68	432.525
ENSG00000066933	1874.62	1795.81	1807.72	1868.04	1700.83	1759.06	2263.64	2363.53	2255.42	2282.07	2308.76	2290.73	2451.65	2479.48	2316.55	2317.2	2297.96	2192.98	1188.25	912.205	1264.22	972.749	1260.93	1182.36	1243.01	1029.04	1338.77	1251.31	1582.52	1795.07	1744.78	1743.05	1440.07	1371.09	1697.57	1553.71	1374.73	1352.86	1788.96	1500.3	1527.3	1740.05	1759.89	1665.74	1341.7	1767.39	1638.82	1776.14
ENSG00000067048	0	0	0	0	0	0	0.859068	0	0	0	0	0	0	0	0	0	0	0	3.14074	30.7485	8.59036	15.1561	1.37958	6.78218	0	13.6659	2.36741	13.7507	25.0041	20.38	37.0246	40.34	21.8319	5.23318	26.8134	17.4343	21.0552	24.1207	127.511	50.3976	74.4726	38.2089	65.9567	26.915	57.74	38.9537	42.976	32.0905
ENSG00000067057	5668.23	5630.8	5960.14	5957.46	6279.54	5963.45	10326.9	10305.2	9866.33	10093.8	9933.15	10070	17013.7	16907.2	17115.3	16593.6	16176.5	16516.3	5460.7	3505.33	5834.29	4527.55	3839.36	3636.38	4898.6	7482.07	4670.91	6102.12	9144.25	8566.13	11965.9	12017.1	8886.43	12096	11523.3	11628.7	11568.9	10385.5	16331.9	13795.4	15103.3	14155.9	14577.5	16952.5	14837.7	16845.8	15157.6	15897.4
ENSG00000067064	2667.23	2580.11	2738.28	3057.84	3027.77	2835.14	2122.76	2241.19	2242.38	2227.93	2439.6	2492.38	9332.07	9336.51	9125.27	8788.59	9182.91	8928.87	839.624	1461.83	714.432	1233.16	800.154	1070.45	911.818	1679.54	1103.22	1796.05	1375.23	1631.22	1536.52	1252.95	1376.25	1103.15	1366.56	1427.56	1844.96	1693.69	4596.11	4397.19	3553.93	3788.88	3821.3	3601.63	3125.56	5053.97	3869.27	3751.8
ENSG00000067066	2508.71	2432.39	2604.78	2894.24	2886.39	2859.29	945.834	980.28	931.001	843.708	973.308	919.518	4429.6	4277.75	4263	3861.99	3917.47	3893.06	1504.41	1351.65	1448.91	1383.34	1300.94	1331.57	1590.83	1516.91	1396.77	1459.68	1326.02	1111.93	1416.19	1643.1	2189.91	1717.53	1614.35	1875.73	1435.26	1647.55	5214.64	5045.57	4973.8	6204.3	5770.68	5479.7	4277.32	4789.08	4884.94	5781.88
ENSG00000067082	2755.22	2878.36	2874.75	3763.74	3805.37	3777.25	13939.2	13834	13445.3	12865	12962.8	12965.6	11155.5	10848.7	10704.5	12355.7	12219.3	12373	1408.1	873.77	1572.04	1110.53	1278.87	1150.71	1479.97	1064.57	1300.89	1116.98	7210.87	6519.97	8732.02	6718.11	7513.54	7380.88	7460.61	6800.41	7034.18	6529.37	8509.95	7126.41	8508.2	8089.96	6664.76	7500.32	6609.71	7572.6	6911.97	7456.17
ENSG00000067113	437.751	388.283	438.086	368.693	377.3	384.313	678.664	713.418	720.854	740.838	761.426	754.533	334.278	349.34	337.511	310.919	350.975	335.164	505.659	453.54	473.902	421.616	515.961	587.789	756.615	470.106	500.708	663.205	872.724	829.059	912.887	1274.62	831.293	747.298	967.133	1014.27	864.14	798.08	404.42	288.817	460.265	344.913	387.365	362.854	410.258	542.013	393.946	453.453
ENSG00000067141	531.555	507.863	524.121	456.257	459.063	435.921	381.426	397.618	381.197	475.544	452.466	424.562	1950.23	1866.47	1967.54	1860.17	1883.76	1864.64	900.345	781.524	713	676.515	663.576	883.944	824.516	573.967	587.119	699.168	1056.63	939.111	429.254	720.099	654.958	312.944	405.9	440.986	307.055	391.175	3052.66	2434.59	2339.17	2984.42	3084.26	2969.62	2507.13	2725.65	2306.38	2801.64
ENSG00000067167	6495.73	6389.78	6618.75	6816.2	6806.73	6490.51	4353.76	4587.13	4429.38	4149.96	4465.57	4442.87	17010.4	17200.8	17054.9	14025.2	14371.3	13496.8	2254	1956.37	1761.02	1817.36	860.855	2622.44	2323.89	2280.84	2038.34	5436.8	4273.28	4838.21	4635.02	5817.39	4807.22	2731.72	4903.16	3027.42	4096.99	3192.32	10119.1	8132.42	6324.07	9697.83	7858.27	7525.24	5309.04	10785.7	9365.9	7651.5
ENSG00000067177	1079.84	1085.36	916.717	1046.93	1025.44	1133.18	2948.32	2945.43	2910.29	2831.61	2885.31	2815.02	650.918	642.119	672.146	744.781	780.575	721.893	539.16	1055.7	499.673	544.243	412.493	653.35	544.596	847.285	537.403	742.535	1217.14	1461.65	1376.85	1290.88	1302.36	1494.6	1295.37	1097.34	1587.91	1606.65	529.077	538.866	402.885	455.409	717.148	441.606	436.089	454.089	753.512	387.877
ENSG00000067182	6114.7	6273.72	6161.88	5899.08	6160.3	6111.68	4825.39	4592.48	4707.13	4480.22	4568.56	4485.4	4168.4	4068.97	3996.44	3760.43	3690.51	3657.24	6438.52	6158.67	6823.61	7706.21	5290.67	5772.76	7740.75	7614.63	5888.94	6207.89	1964.84	2169.25	2234.2	2571.52	2476.24	2791.38	2225.52	2473.62	2727.52	2696.27	2732.93	2987.02	3337.84	3227.1	3140.79	3431.17	3452.24	3008.34	3104.3	3351.37
ENSG00000067191	1164.19	1192.98	1094.72	1238.19	1136.16	1171.61	223.358	239.335	219.922	260.782	259.155	215.581	1164.93	1121.21	1055.68	960.375	1001.05	1035.07	341.294	621.376	440.972	348.591	460.778	403.539	325.649	307.482	442.707	432.617	389.58	352.982	347.106	276.359	318.242	420.748	314.364	385.606	386.012	518.071	613.767	651.291	730.076	825.105	686.787	579.171	597.153	531.996	690.481	572.049
ENSG00000067208	1617.93	1668.49	1679.16	1604.58	1570.52	1578.98	862.504	938.225	883.759	818.441	877.075	908.519	523.254	515.692	483.255	604.021	575.502	508.055	659.555	702.091	664.321	744.029	474.574	890.726	612.498	744.791	745.736	1121.21	566.222	619.552	576.195	820.046	574.348	449.007	657.392	479.957	572.876	488.706	586.171	526.267	476.137	547.316	436.57	443.599	410.258	536.448	456.978	546.934
ENSG00000067221	208.695	226.498	235.36	251.94	228.254	225.098	221.64	223.278	215.849	228.297	197.532	196.516	634.96	662.913	654.887	652.129	618.462	656.68	463.782	417.667	493.946	330.679	474.574	387.714	472.538	452.341	404.828	417.808	256.494	305.7	242.974	355.835	311.525	443.774	278.305	317.92	292.141	321.959	1327.45	1271.57	1562.7	1522.16	1343.21	1404.57	1665.34	1423.48	1345.15	1614.29
ENSG00000067225	82275.4	83122.1	84154	85923.8	90232.7	87814.5	56884.1	56379.1	56103.6	59640.6	60508.9	60603.1	103745	102188	103865	111094	108727	111080	137158	142392	155690	143352	135823	106857	168041	228875	139419	164958	43931.4	50646	49352.6	55462.7	51732.4	71589.9	50127.3	58992.6	54082	55052.9	100500	98589.2	104445	96597.2	95652.9	104361	107126	107472	101167	100893
ENSG00000067248	1288.53	1249.26	1352.82	1317.31	1366.12	1394.51	2355.57	2475.17	2461.49	2346.14	2284.28	2276.06	1384.15	1400.69	1437.3	1551.92	1594.38	1506.72	822.874	967.296	755.952	770.207	649.78	1069.32	784.33	938.846	835.697	1112.75	1517.99	1477.96	1940.32	1784.59	1322.51	1082.22	1532.99	1309.63	1766.88	1322.44	1623.39	1408.22	1258.71	1553.14	1455.23	1496.28	1180.63	1697.27	1478.37	1522.21
ENSG00000067334	2955.91	2846.7	3078.47	3323.61	3318.2	3268.86	1740.47	1830.57	1863.63	1729.83	1823.37	1764.98	2232.44	2210.82	2116.16	2227.22	2384.69	2256.67	2118.95	2698.18	2081.73	2362.98	1811.38	2186.12	2319.73	2830.2	2180.39	2707.82	1430.07	1407.85	1347.93	1597.34	1593.73	1716.48	1593.09	1352.7	1713.37	1396.9	1924.09	1949.03	1800.77	1889.79	1905.41	1916.95	1913.02	1991.09	1972.6	1956.13
ENSG00000067365	574.458	574.687	558.732	566.097	626.846	566.588	495.682	488.611	500.118	469.228	466.817	458.292	259.527	283.63	302.034	354.573	338.817	357.155	682.587	598.314	864.763	606.246	987.776	732.475	701.185	727.025	884.229	576.47	516.214	507.055	487.105	456.986	508.012	595.536	508.531	552.771	519.361	549.532	292.134	301.416	302.774	268.495	294.188	312.015	311.492	286.032	313.725	320.905
ENSG00000067369	3385.66	3316.58	3418.65	3292.12	3363.34	3265.57	5608	5575.06	5422.29	5409.65	5694.65	5654.96	5505.51	5395.63	5363.74	5032.62	5019.84	5039.6	1768.24	1669.39	1698.03	1759.49	1834.84	1992.83	1665.66	1503.25	1766.09	1891.24	3401.37	3581.18	3185.27	3278.98	2779.37	2561.12	3076.15	3219.2	2192.37	2861.97	3308.63	3075.22	2959.37	3538.97	3327.15	3691.35	2911.31	3040.62	3362.15	3199.29
ENSG00000067445	0	0	0	0	0	0	53.2622	61.9366	55.3876	64.97	59.9349	72.5935	0	0	0	0	0	0	0	0	0	1.37783	0	2.26073	1.38574	2.73318	2.36741	0	316.988	247.006	205.949	318.505	174.655	119.316	290.325	288.179	103.521	176.186	12.3705	4.84592	6.10432	1.03267	2.09386	5.98112	4.55842	0	4.2976	1.39524
ENSG00000067533	636.994	593.679	599.278	689.762	652.397	664.313	1453.54	1481.89	1509.31	1363.47	1369.22	1371.21	886.088	913.273	872.543	907.813	921.614	828.053	444.938	565.004	383.703	479.485	357.31	448.754	439.28	579.433	447.441	611.375	1076.79	1170.63	1123.46	1136.74	973.2	1100.01	1266.7	911.713	1297.53	859.955	878.305	1033.15	786.236	934.569	942.238	835.363	840.269	1072.9	1014.23	856.678
ENSG00000067560	11106.7	11372.7	11533.6	11646.1	11782.3	11124.2	12285.5	12225.2	12569.7	12077.2	12292.6	12236.8	9287.55	9307.4	9387.03	9307.98	9601.16	9574.18	11271.1	12761.9	10395.8	11321.6	9052.78	11426.8	12255.5	13843.5	10840.4	13053.6	13642.6	15211.6	13649.3	13503.1	17066.7	16055.4	13691.5	14077.7	13114.7	13714.2	12764.4	12966.7	12357.6	10794.5	12304.6	11922.4	14248.1	12717.8	12559	11413.1
ENSG00000067596	2870.83	2949.4	2944.96	2941.09	2984.33	3103.06	1810.06	1819.1	1814.76	1892.25	1964.34	1879.37	4500.15	4370.07	4426.96	4809	4638.87	4833.34	2151.41	2646.93	1961.47	2810.77	1750.68	2434.8	2118.8	2119.58	2033.61	2254.05	1526.86	1465.73	1349.08	1707.53	1421.59	1467.38	1598.64	1573.19	1341.39	1586.72	4735.04	4715.08	4183.9	4521.04	4660.94	4630.38	4374.57	4566.49	4260.35	4383.85
ENSG00000067601	62.5359	53.4592	54.3899	41.4779	40.0296	54.9019	113.397	95.5812	114.033	100.162	116.493	95.3248	41.9947	37.4292	46.0243	41.8717	50.2551	42.4643	65.9555	79.4336	110.243	60.6246	77.2563	85.9076	84.5302	64.2297	81.6758	87.7926	119.375	101.9	96.0325	112.591	113.358	122.456	114.651	94.3505	87.7299	108.019	57.0946	27.1371	63.4849	68.1564	42.9242	63.7986	42.5453	56.7611	34.3808	53.0191
ENSG00000067606	1270.35	1330.15	1274.7	1152.93	1264.76	1250.67	782.611	832.703	845.476	876.192	892.27	891.654	1544.57	1506.32	1515.92	1428.09	1509.27	1489.28	2425.7	2090.9	2600.02	2035.06	2425.29	1854.93	2571.94	1985.65	2212.35	1684.98	708.988	538.032	831.896	643.032	578.546	762.998	641.673	826.592	423.736	742.498	1448.3	1679.6	1892.34	1875.33	1774.55	1898.01	2092.32	1555.92	1724.77	1677.08
ENSG00000067646	0	0.703411	0	0	0	0	0	0	0	0	0	0	346.876	359.321	331.758	345.664	330.711	332.131	0	11.5307	0	0	0	1.13036	0	1.36659	0	3.17323	4.83951	6.5216	4.62807	6.62298	2.51907	2.09327	0.924601	5.12774	3.5092	2.09745	423.452	304.324	223.418	348.011	295.235	236.254	223.363	362.826	270.749	301.372
ENSG00000067704	4157.91	4038.99	4320.53	3970.36	4144.34	4008.94	7558.08	7773.42	7835.72	7567.2	7810.1	7576.86	5450.91	5282.51	5360.87	5366.7	5480.24	5330.03	2413.13	3146.6	2306.51	3239.28	1890.02	2917.47	2885.11	3260.68	2644.4	3518.05	5533.17	5638.74	5569.89	6277.38	5347.98	4727.65	5902.65	5206.71	5393.64	5378.91	4491.44	4342.91	3984.9	4193.68	4463.07	4272.51	4015.97	4694.48	4551.16	4268.04
ENSG00000067715	69.0804	66.824	67.2457	57.6082	51.1016	73.5686	340.191	370.855	382.826	295.072	267.596	285.241	95.7479	121.437	117.937	93.5431	94.8363	112.985	93.1753	130.681	108.811	166.718	78.6358	116.427	72.0586	32.7981	81.6758	47.5984	286.338	321.189	354.048	820.046	871.598	645.774	527.947	463.548	771.146	285.253	444.386	189.96	490.787	775.537	269.061	418.678	229.441	404.006	163.309	651.577
ENSG00000067798	15.2704	14.0682	17.8003	24.5795	19.5889	16.4706	224.217	265.333	236.212	218.371	248.181	213.381	30.2362	31.6069	37.3947	28.5084	34.0438	22.7487	12.563	12.8119	2.86345	11.0226	2.75915	3.39109	2.77148	10.9327	2.36741	9.51968	338.765	353.797	436.196	541.278	555.874	429.121	426.241	323.048	569.367	410.052	121.802	44.5825	59.8223	66.091	62.8159	73.7671	71.4153	64.5519	64.464	62.7858
ENSG00000067829	2086.95	2015.27	2024.29	1898.77	2107.09	2095.06	2231.86	1992.68	2226.09	2235.15	2134.86	2283.4	1241.36	1223.52	1300.19	1340.78	1234.49	1347.48	4046.32	4126.7	4260.82	3849.66	4537.43	3940.44	4751.71	5223.1	4258.98	3398.53	2752.07	2717.06	2757.17	2746.13	3032.12	4089.21	2722.95	3380.21	3131.96	3171.35	1581.52	1577.83	1882.57	1455.04	1586.1	1422.51	2064.96	1583.75	1638.82	1576.62
ENSG00000067836	867.504	974.927	904.85	805.747	884.058	926.745	768.007	721.064	759.136	776.03	740.322	718.603	955.8	944.048	992.398	898.904	858.39	843.219	2068.7	1519.49	2179.09	1649.26	2869.52	1639.03	2298.95	1384.35	2101.08	1670.18	929.185	771.995	784.458	584.629	907.704	860.335	735.058	890.176	736.931	938.61	788.857	926.54	1062.15	1063.65	1019.71	1147.38	1160.88	927.098	1045.75	993.411
ENSG00000067840	18.179	21.1023	10.878	15.3622	13.6271	15.3725	865.082	857.936	880.501	1052.15	949.672	969.38	8.39894	10.8129	2.87652	6.2362	8.10566	6.82462	12.563	11.5307	20.0442	30.3123	15.1753	9.0429	16.6289	10.9327	9.46966	4.23097	2320.54	2387.72	1243.79	755.622	1049.61	1243.4	942.169	1176.3	383.38	611.407	20.9347	15.5069	28.0799	11.3594	10.4693	9.96853	13.6753	5.56482	14.3253	8.37144
ENSG00000067842	0.727162	0	0	0	0.851693	1.09804	7.73161	3.82325	6.51619	8.12125	11.8181	6.59941	0	0.831761	0	0	0	0.758291	1.04691	21.7802	0	1.37783	0	1.13036	1.38574	4.09977	1.18371	0	63.7202	64.4008	92.5615	30.7066	73.053	26.1659	22.1904	41.022	15.7914	27.2669	6.66104	0.969184	2.44173	2.06535	6.28159	2.99056	0	1.11296	7.16266	1.39524
ENSG00000067900	3733.25	3564.18	3705.43	3627.01	3675.91	3638.9	4090.02	4168.87	4029.45	3689.75	3813.88	3700.07	2843.88	2852.11	2896.65	2923	3050.97	2797.33	1951.45	2113.96	1762.46	2405.69	1512.02	1982.66	1924.79	1997.95	1910.5	2478.29	2878.7	3387.16	3289.4	3648.06	3111.05	2697.18	3132.55	2622.33	2702.96	2608.18	2894.7	2494.68	2075.47	2272.91	2356.64	2253.88	1941.89	2554.25	2240.48	2378.89
ENSG00000067955	3685.98	3604.98	3667.86	3890.47	3859.02	3889.25	2528.24	2691.57	2615.44	2523	2608.43	2707.23	2103.94	2126.81	2118.07	2295.81	2321.46	2218.76	1526.4	1880.78	1131.06	2041.95	946.389	1856.06	1474.43	2033.48	1474.9	3293.81	2258.44	2268.7	2338.33	2402.94	2097.54	1133.51	2195	1520.89	2144.12	1604.55	2151.51	1783.3	1401.55	1770	1849.93	1277.97	1071.23	1952.14	1635.95	1545.93
ENSG00000067992	231.237	248.304	268.983	240.418	218.033	214.118	151.196	168.223	171.05	189.496	183.181	208.248	424.147	383.442	439.148	381.299	355.839	357.155	168.553	162.711	166.08	130.894	132.439	170.685	216.176	217.288	195.312	243.281	235.523	182.605	222.148	307.066	149.465	146.529	220.98	206.135	109.662	99.629	214.105	160.885	172.142	144.574	180.072	176.443	144.35	184.752	150.416	156.267
ENSG00000068001	964.216	958.046	864.305	898.688	915.57	909.176	640.006	650.717	676.87	736.327	704.868	770.665	596.325	624.652	633.792	596.003	581.987	602.083	1046.91	1012.14	1042.3	1037.51	1443.04	1038.8	1330.31	1116.5	1065.34	1055.63	1009.04	990.469	930.243	990.437	1248.62	1124.09	964.359	1197.84	868.526	1144.16	589.977	656.137	791.119	640.257	741.227	817.419	887.373	644.406	757.81	743.663
ENSG00000068024	445.75	431.191	444.019	391.736	430.957	420.549	1213	1147.74	1115.9	1187.51	1137.92	1143.16	1433.7	1445.6	1463.19	1475.31	1395.8	1494.59	330.825	260.081	304.958	272.81	321.441	330.066	317.335	157.158	282.906	308.861	863.045	938.296	892.061	844.129	685.187	542.157	804.403	718.91	603.582	691.11	898.288	955.615	665.37	819.942	834.404	723.715	670.088	800.221	865.25	750.64
ENSG00000068028	309.044	300.356	318.428	314.925	323.643	331.608	442.42	430.498	455.319	425.914	398.44	422.362	549.291	592.214	588.727	628.966	560.912	604.358	533.926	488.132	608.484	512.553	578.042	501.881	547.368	604.032	577.649	466.465	688.823	598.357	564.625	489.499	712.896	795.443	662.939	688.143	675.52	766.619	521.464	652.261	631.186	479.16	606.173	637.986	703.516	544.239	644.64	562.282
ENSG00000068078	10561.3	10720	10495.3	7358.49	7753.82	7738.98	509.427	425.145	453.69	602.777	586.686	520.62	1196.01	1192.74	1156.36	766.162	734.373	856.11	18815.1	16201.9	17477.1	26601.8	20301.8	21998	18193.4	9571.58	19969.1	11410.9	1288.92	635.856	490.576	345.599	950.528	250.146	541.816	505.596	170.196	296.789	8997.16	7101.21	11651.9	12753.5	9249.64	9334.53	9513.43	9505.82	9222.64	11194
ENSG00000068079	364.308	359.443	343.151	454.721	444.584	458.98	816.115	773.06	784.387	797.687	696.426	760.399	2095.54	2064.43	2078.76	1744.36	1818.91	1813.83	573.708	562.441	642.846	524.954	442.844	465.709	626.355	459.174	532.668	446.367	754.157	701.072	583.137	641.827	1048.77	1117.81	748.002	1028.63	621.128	897.709	4304.93	4965.13	5876.01	5636.33	5932.96	5761.81	6523.1	4491.92	4968.02	5896.29
ENSG00000068097	560.642	507.863	541.921	576.082	580.003	574.274	670.932	694.302	653.248	648.798	665.192	633.544	1121.26	1081.29	1166.91	1060.15	1069.14	1102.55	440.75	550.91	415.201	478.107	460.778	399.018	500.253	389.478	400.093	463.291	596.066	518.467	653.715	603.896	552.516	582.976	562.158	575.333	557.962	585.189	928.739	820.899	930.298	1226.82	978.881	1159.34	995.255	1069.56	959.797	955.74
ENSG00000068120	3067.89	3188.56	3043.86	3176.9	3318.2	3384.15	1746.49	1689.11	1727.61	1737.04	1771.03	1746.64	4401.05	4390.03	4491.2	4520.36	4477.57	4708.99	3627.55	3956.31	3934.39	4968.46	4337.39	3628.46	4153.07	4661.43	3947.66	3774.03	1419.59	1467.36	1454.37	1558.81	1564.34	2188.52	1467.34	1769.07	1589.67	1790.18	4027.07	4061.85	4812.64	4280.43	4621.15	4777.91	5526.33	4456.3	4639.97	4293.16
ENSG00000068137	2433.08	2552.68	2365.47	2006.3	2173.52	2190.59	1100.47	1102.62	1039.33	1159.53	1110.91	1043.44	1040.63	998.945	1033.63	1092.23	963.763	1085.11	4918.4	4377.82	4780.54	6236.06	6092.21	5005.25	5082.9	3767.68	4979.86	3228.23	1015.49	950.524	995.036	941.066	1050.45	1199.44	950.49	1133.23	895.722	1141.01	1016.28	999.228	1253.83	1022.35	901.408	996.853	1118.33	921.534	878.142	1045.04
ENSG00000068305	4461.86	4321.05	4484.69	3980.34	4008.07	3867.29	1680.34	1705.17	1677.11	1644.1	1593.76	1676.25	2635.59	2531.05	2528.46	2477.55	2574.36	2440.94	2278.08	2106.27	2106.07	2561.39	2124.55	2596.44	2201.94	2817.91	2366.23	3468.34	1723.67	1911.64	2345.28	2360.19	1721.36	1311.43	1858.45	1583.45	2282.73	1554.21	3647.39	2633.27	2733.51	3293.19	2648.74	2395.44	1697.25	3159.7	2731.84	3204.87
ENSG00000068308	1911.71	1931.57	1881.89	1784.32	1882.24	1843.61	3108.11	3056.3	3122.89	3194.36	3163.04	3078.99	3568.71	3680.54	3561.13	3387.15	3514.62	3464.63	2086.5	1880.78	2292.2	1369.56	2279.06	1937.44	2287.86	1906.39	2178.02	1867.97	2738.35	2937.98	2612.55	3133.27	3107.69	3099.09	2732.2	3154.59	2608.21	3096.89	2652.04	2697.24	3102.21	3051.55	2957.58	2971.62	3309.41	2744.57	2728.97	2791.88
ENSG00000068323	2257.84	2342.36	2256.69	2286.66	2290.2	2378.35	2880.46	2824.61	2860.61	2908.31	2867.59	2753.42	2522.2	2689.08	2634.89	2669.99	2698.38	2666.15	2214.22	1842.35	2488.34	1616.2	2360.45	2075.35	2289.24	2182.44	2143.69	1966.34	3344.1	3555.09	3349.57	3566.18	3334.41	3940.58	3517.18	3781.2	3258.29	3555.18	2045.89	2021.72	2232.96	2211.98	2291.73	2076.44	2554.24	2117.97	2211.83	2217.04
ENSG00000068354	528.647	536.702	489.509	490.054	509.313	549.019	1194.1	1091.15	1119.16	1219.99	1164.93	1106.5	902.046	929.077	873.502	794.671	937.015	894.783	728.651	559.879	753.089	531.843	749.11	722.302	654.07	727.025	714.959	649.454	1121.96	1103.78	1096.85	1249.94	1255.34	1406.68	1104.9	1186.56	1286.12	1297.27	751.745	797.638	898.555	927.34	923.393	956.979	989.177	835.835	872.412	786.916
ENSG00000068366	5141.03	4999.14	5243.18	5379.07	5359.71	5270.59	4642.4	5013.04	4729.13	4389.99	4474.85	4659.18	10759	10876.9	10721.7	9276.8	9798.13	9283.75	1029.12	1254.28	996.482	817.054	498.027	1142.8	1279.04	1786.13	1004.97	2673.97	3215.85	3749.11	4289.07	4312.77	3235.32	2575.77	3703.03	2771.03	4469.84	3051.79	4615.15	3127.56	2452.71	3997.48	3053.9	2651.63	1932.77	4121.3	2776.25	3109.99
ENSG00000068383	1576.49	1649.5	1641.59	1477.07	1420.62	1453.8	3143.33	3048.66	3187.23	3229.55	3189.21	3180.18	1108.66	1127.04	1077.73	1082.43	1195.59	1185.97	1705.42	1946.12	1497.59	2032.3	1669.29	1717.02	1847.19	2245.3	2013.49	2186.35	1986.62	2526.31	2132.38	1561.22	2464.49	2642.76	1991.59	2151.6	2738.05	2694.18	1347.43	1377.21	1428.41	1491.18	1364.15	1268	1346.25	1510.29	1403.88	1311.53
ENSG00000068394	558.46	560.618	532.032	578.386	625.143	643.451	1099.61	1046.8	1061.32	1084.64	1066.17	1059.57	1427.82	1386.55	1422.92	1518.07	1417.68	1479.43	660.602	682.873	674.344	573.178	641.503	585.528	769.087	754.357	638.018	594.451	1055.01	1074.43	1118.84	1106.64	1191.52	1273.76	1034.63	1152.72	1096.62	1260.57	1078.14	1334.57	1294.11	1270.19	1380.9	1432.48	1530.11	1255.42	1284.98	1275.25
ENSG00000068400	1356.88	1291.46	1277.67	1318.84	1287.76	1278.12	2208.66	2204.48	2049.34	2045.65	2083.37	1941.69	2643.15	2629.2	2576.4	2540.81	2667.57	2701.79	1866.65	1392.65	2307.94	1205.6	2365.97	1811.97	1933.11	1630.34	2056.1	1478.72	1963.23	1869.25	1919.49	1762.32	1895.18	1911.16	1862.15	2076.74	1717.75	1924.41	2034.47	2292.12	2302.55	2119.04	2136.79	2362.54	2558.79	2033.38	2131.61	2119.37
ENSG00000068438	1850.63	1819.02	1919.47	1961.75	1989.56	1996.23	1158.02	1222.67	1173.73	1232.63	1180.13	1205.49	3288.19	3287.12	3327.17	3536.82	3377.63	3483.59	1389.25	1511.8	1348.69	1280	1590.65	1519.21	1744.65	2379.23	1569.6	2083.75	1423.62	1407.85	1568.92	1650.33	1683.58	1920.58	1467.34	1791.63	1814.25	1748.23	2034.47	2477.23	2002.22	1975.5	2378.63	2173.14	2528.4	2415.13	2211.83	2151.46
ENSG00000068489	2024.42	2061.7	2104.39	2050.85	2112.2	2145.57	2027.4	2060.73	1884.81	1883.23	1939.86	1971.02	7198.73	7346.94	7467.44	8193.48	8227.25	7998.45	646.992	1049.29	521.149	1346.14	509.064	727.954	749.686	1616.67	970.64	1291.5	1300.21	1483.66	1434.7	1332.42	1347.7	1567.86	1409.09	1248.09	1667.75	1346.56	2755.77	3512.32	2004.66	2073.61	2549.28	2308.71	2406.85	3189.75	2946.72	2184.95
ENSG00000068615	4.36297	2.81364	12.8558	14.5941	10.2203	9.88235	5.15441	7.64649	4.07262	7.21889	10.1298	7.33268	2.51968	1.66352	4.79419	3.56354	0.810566	1.51658	12.563	74.3089	8.59036	19.2896	6.89788	16.9554	9.70019	4.09977	15.3882	6.34646	8.06585	13.8584	1.15702	9.63343	2.51907	3.13991	2.7738	4.1022	3.5092	30.413	124.657	66.8737	102.553	114.627	127.726	81.7419	77.4932	145.798	151.848	182.777
ENSG00000068650	4751.27	4787.41	4669.62	5000.39	4941.52	5156.39	3997.24	3935.65	3863.29	3875.64	3937.97	3921.52	4492.59	4344.29	4503.67	4009.88	3923.95	4095.53	1626.9	1684.76	1342.96	2500.76	1311.98	1753.19	1377.43	1767	1335.22	2136.64	2814.17	3558.35	3129.73	2336.11	2626.55	1561.58	2779.35	2157.75	2446.79	2340.76	7531.73	4749	4680.79	6900.32	6313	5608.29	4266.68	6937.1	5555.36	7052.94
ENSG00000068654	3193.69	3227.25	3176.37	3345.12	3371.85	3308.39	5080.53	4975.57	4793.47	5199.4	5108.81	4801.44	2591.07	2496.95	2564.89	2731.46	2567.87	2701.79	1548.38	2174.17	1431.73	2229.33	1484.42	1795.02	1522.93	2030.75	1555.39	2096.45	2744.81	3021.13	3060.31	2919.53	2776.01	2704.51	3143.64	3145.36	2923.16	3044.45	2627.3	2725.34	2014.42	2340.04	2655.02	2348.58	2151.57	2268.22	2403.79	2137.51
ENSG00000068697	2641.05	2706.02	2709.6	2569.33	2627.47	2562.82	4589.14	4606.25	4834.2	4769.88	4624.27	4653.32	6427.71	6366.3	6375.32	6228.19	6354.84	6086.04	2728.26	2778.89	2695.94	2492.5	2033.49	2795.39	2800.58	2043.05	2430.15	2496.27	5277.48	5490.37	5714.51	6550.73	6581.49	4828.13	5764.89	5225.17	4733.91	5086.32	6853.25	6787.19	7275.12	7651.07	7184.04	7045.75	6272.39	6769.04	6720.01	7463.14
ENSG00000068724	1894.98	1883.03	1930.35	1797.38	1772.37	1774.43	566.985	486.317	541.659	528.784	581.621	536.019	2014.91	2035.32	2088.35	2143.47	2109.09	2228.62	1937.84	1947.4	1891.31	2033.68	1775.51	2120.56	2237.97	1995.22	1865.52	1936.73	746.897	799.712	769.417	688.79	885.872	813.236	827.518	962.99	1008.02	962.73	2924.19	3333.99	3420.86	2999.91	3419.28	3100.21	3268.39	3253.19	3356.42	2906.29
ENSG00000068745	2141.49	2168.62	2080.66	1979.42	1957.19	2023.69	1503.37	1511.71	1528.86	1663.95	1630.06	1567.73	1106.14	1067.15	1024.04	1068.17	1044.82	1064.64	4153.1	2691.77	4202.12	2577.92	5846.64	3458.91	3889.78	2887.6	3836.4	2563.97	1547.03	1360.57	1278.51	1219.23	1795.26	1448.54	1190.89	1392.7	1196.64	1383.27	1079.09	1103.9	1277.02	1126.65	1009.24	1126.44	1334.1	1029.49	1115.94	1148.28
ENSG00000068784	650.083	682.309	708.057	745.066	777.596	740.078	489.669	568.899	526.183	539.612	566.427	508.155	876.01	907.451	877.338	881.977	941.067	943.314	364.326	385.637	312.117	389.926	233.148	325.544	343.664	463.273	268.702	445.31	521.86	557.597	587.765	505.153	506.333	380.975	597.292	435.858	496.551	484.511	1018.19	965.307	756.935	903.588	874.188	912.12	829.633	1039.51	949.769	844.121
ENSG00000068796	2934.1	2872.03	2895.52	2831.25	2886.39	2984.47	2442.33	2554.69	2633.36	2379.53	2381.36	2494.58	2586.87	2598.42	2667.49	2408.07	2544.37	2543.31	897.204	1190.22	741.635	833.588	576.663	1180.1	902.118	1091.9	1008.52	1702.97	1775.29	1979.31	2442.47	2072.99	1557.62	1291.55	1915.77	1607.04	2219.57	1647.55	2359.91	1838.54	1731.18	2444.34	2194.37	1958.82	1446.54	2254.86	1928.19	2175.18
ENSG00000068831	9.4531	6.3307	6.92235	5.37677	10.2203	10.9804	79.0343	91.7579	93.6703	85.7243	88.636	79.9262	2.51968	3.32704	0	6.2362	4.8634	3.03316	3.14074	20.499	14.3173	6.88915	6.89788	12.434	6.92871	10.9327	9.46966	4.23097	508.148	336.678	325.122	290.207	261.143	235.493	259.813	244.081	150.018	173.04	13.3221	9.69184	28.0799	6.19604	9.42238	6.97797	27.3505	16.6944	12.8928	8.37144
ENSG00000068878	4063.38	3854.69	4171.21	4292.96	4151.15	4061.64	4463.72	4611.6	4487.21	4495.56	4648.75	4551.39	2026.66	2043.64	2052.87	2317.2	2334.43	2388.62	1838.38	3095.35	1562.01	2991.27	1604.45	2329.68	1862.44	2446.19	1975.61	2682.44	4148.26	5166.74	5469.23	5548.25	4421.8	4591.59	5563.33	4895.97	5691.04	5467.01	2905.16	2535.38	2132.85	2292.53	2641.41	2198.06	2270.09	2524.2	2724.68	2359.35
ENSG00000068885	556.279	559.915	554.777	503.112	478.652	469.961	694.986	779.178	756.693	675.868	683.764	713.47	672.755	721.968	633.792	600.457	651.695	678.67	499.378	407.418	419.496	367.881	481.472	435.19	385.236	351.213	539.771	556.373	685.597	669.28	615.534	720.701	573.508	385.162	627.804	425.603	645.692	402.711	512.9	462.301	345.504	536.99	364.332	373.82	268.947	488.591	408.272	340.439
ENSG00000068903	1429.6	1478.57	1452.7	1240.5	1349.93	1298.98	5861.42	5689.76	5875.16	5805.79	5743.62	5675.49	1172.49	1126.2	1093.08	1054.81	1066.71	1094.97	2681.14	2490.63	3012.35	2219.69	3693.12	2262.99	2941.93	1582.51	2696.49	1562.29	4488.64	5156.14	4157.17	4585.51	5033.94	5532.52	4295.7	4829.31	4239.99	4566.15	1241.81	1250.25	1523.64	1299.1	1350.54	1295.91	1445.02	1289.92	1306.47	1357.57
[truncated: 35,145 more rows]
