# Supplementary material for: The essential clathrin adapter protein complex-2 is tumor suppressive specifically in vivo
Source: Nat Commun. 2025 Mar 6;16:2254. doi: 10.1038/s41467-025-57521-2 (PMC11885535; doi:10.1038/s41467-025-57521-2)
Supplement: Supplementary file 8 — Supplementary Data 6 [file 41467_2025_57521_MOESM8_ESM.xlsx]

## Sheet: Sheet1
Transcript Target	Forward Primer	Reverse Primer
TFRC	ACCATTGTCATATACCCGGTTCA	CAATAGCCCAAGTAGCCAATCAT
TFRC	GGCTACTTGGGCTATTGTAAAGG	CAGTTTCTCCGACAACTTTCTCT
SLC11A1	ACAAGGGTCCCCAAAGGCTA	CACTCAGGTAGGTCTCTCTGG
SLC11A1	CTTCAGCCTGCGGAAGCTAT	TCTGACTCGATGTTTCCTGGG
MCOLN1	TTCGCCGTCGTCTCAAATACT	CTCTTCCCGGAATGTCACAGC
MCOLN1	GCCTTCCGACACCTCTTCC	CCACGGACATACGCATACCG
SLC40A1	CTACTTGGGGAGATCGGATGT	CTGGGCCACTTTAAGTCTAGC
SLC40A1	TGGATGGGTTCTCACTTCCTG	GTCAATCCTTCGTATTGTGGCAT
SLC22A17	GTTACCCCGCAGACAGATTTG	CCCAAGAGGAATCGGAGGG
SLC22A17	CCCTTGTCTCTAAGGATTGGCG	CCAGCCATAAAACAGGAAGAGGA
SCARA5	AAAGCTATGTACCTACACACCGT	CCGCCGTTTGTGACATGGA
SCARA5	GTGGAAGTGTACCACGACCG	GGCAACGTCATCCATCCAGA
GAPDH	GGAGCGAGATCCCTCCAAAAT	GGCTGTTGTCATACTTCTCATGG
GAPDH	ACAACTTTGGTATCGTGGAAGG	GCCATCACGCCACAGTTTC
ACTIN	CGTGAAAAGATGACCCAGATCATG	CGTGAGGGAGAGCATAGCC
