# Supplementary material for: The essential clathrin adapter protein complex-2 is tumor suppressive specifically in vivo
Source: Nat Commun. 2025 Mar 6;16:2254. doi: 10.1038/s41467-025-57521-2 (PMC11885535; doi:10.1038/s41467-025-57521-2)
Supplement: Supplementary file 11 — Source Data [file 41467_2025_57521_MOESM11_ESM.xlsx]

## Sheet: Figure1B
	BXPC-3					CFPAC-1					HPAF-II					MIAPACA-2					PANC-1
GeneNames	VitroMean	VivoMean	pvalue	FDR		VitroMean	VivoMean	pvalue	FDR		VitroMean	VivoMean	pvalue	FDR		VitroMean	VivoMean	pvalue	FDR		VitroMean	VivoMean	pvalue	FDR
AP2A1	-1.043	0.346534	1.73739e-10	7.64452e-09		-0.883831	-0.0918135	1.13024e-05	0.00149192		-0.723499	0.0353722	5.98616e-08	2.08131e-06		-0.443551	-0.267564	0.170316	0.416329		-0.269303	-0.030153	0.105489	0.321248
AP2A2	-0.498408	-0.115617	0.0212594	0.0801781		-0.353759	-0.386504	0.84672	0.939996		-0.255765	-0.187546	0.563385	0.766668		-0.425893	-0.138963	0.111041	0.337421		-0.25132	-0.234378	0.942221	0.949414
AP2B1	-0.735806	-0.00891594	1.16578e-05	0.000307766		-0.55926	-0.262158	0.0829014	0.295756		-0.27917	-0.124371	0.194295	0.411819		-0.162542	-0.000847191	0.314085	0.583933		-0.834074	0.0889821	7.79693e-07	3.3325e-05
AP2M1	-1.34764	0.836576	3.95117e-17	5.21554e-15		-0.837247	-0.181128	3.98974e-05	0.00263323		-1.21054	-0.176277	2.80198e-08	2.08131e-06		-1.19279	0.615778	2.72825e-09	3.6013e-07		-1.01621	0.515994	1.00985e-06	3.3325e-05
AP2S1	-1.27005	0.925893	3.04392e-10	1.00449e-08		-1.09414	-0.573366	0.030459	0.172711		-1.48822	-0.0545719	5.38596e-07	1.42189e-05		-0.839267	0.648019	7.9511e-07	5.24773e-05		-1.66543	0.616628	9.6528e-09	6.37085e-07
ARF6	-0.633176	-0.883893	0.060362	0.162608		-0.666211	-0.724261	0.67174	0.852593		-0.682861	-0.72344	0.741332	0.846943		-0.289562	0.0372864	0.179731	0.431354		-0.373619	-0.0391168	0.199596	0.424551
ARL13B	-0.323572	-0.178435	0.234375	0.401785		0.00964027	-0.304568	0.0551634	0.255767		-0.170444	-0.107142	0.61747	0.803105		-0.292578	-0.449213	0.290443	0.549027		-0.035502	-0.476423	0.0537412	0.228833
ATG14	-0.554468	-0.0644596	5.95107e-05	0.000785542		-0.60337	-0.279938	0.0912887	0.30769		-0.484972	-0.267493	0.130971	0.338984		-0.778628	-0.477391	0.0517674	0.250653		-0.491087	-0.327505	0.402013	0.603019
BECN1	-1.38414	-0.706333	0.000926605	0.00843989		-1.17146	-0.89879	0.239081	0.512581		-0.995107	-0.864556	0.559562	0.766668		-1.44143	-0.467927	4.49693e-05	0.000989325		-0.976101	-0.483355	0.178152	0.412563
CDIPT	-2.73	-1.57981	4.25893e-05	0.000624643		-1.63154	-1.71959	0.744519	0.918472		-1.65824	-1.56877	0.672738	0.842685		-2.61418	-1.43819	0.000277286	0.00461914		-1.79285	-1.66455	0.787689	0.881144
CEP164	-1.0003	-0.550923	0.0493697	0.144818		-1.07383	-0.813737	0.257166	0.530404		-1.03687	-0.587738	0.0496272	0.187165		-0.881592	-0.50226	0.0998836	0.321576		-0.517946	-0.42756	0.712851	0.840145
Control	-0.0190865	0.129108	0.159279	0.296124		0.00456111	0.11366	0.475936	0.72211		0.0289156	0.179553	0.151371	0.356803		0.130948	0.298465	0.333748	0.603489		-0.513082	0.00493422	0.0404001	0.198489
Control	0.0449481	0.0689602	0.861351	0.924377		0.0733781	0.115799	0.787579	0.925646		-0.0436507	-0.00953165	0.791329	0.870462		0.0988176	0.0876711	0.940927	0.955403		-0.374895	-0.0570026	0.19031	0.424551
Control	-0.10732	-0.143458	0.78701	0.865711		-0.0547749	-0.0614692	0.978497	0.978497		0.143521	-0.103399	0.17341	0.387968		-0.0357441	-0.233638	0.2377	0.490256		0.109221	-0.255305	0.253818	0.490047
Control	-0.0501452	-0.0541994	0.976004	0.976004		-0.0604054	-0.0882282	0.832458	0.939184		0.00931857	-0.0919599	0.42487	0.637305		0.170475	0.269572	0.525998	0.754693		-0.380149	-0.1188	0.275807	0.512351
Control	0.0326221	-0.146233	0.091793	0.198566		0.0509785	-0.04108	0.442383	0.710049		-0.0746562	0.0609553	0.238139	0.449063		-0.0467488	-0.0468604	0.999385	0.999385		0.161364	0.300948	0.407063	0.603734
Control	0.0667347	0.11505	0.670217	0.77036		0.114654	0.0187014	0.44647	0.710049		-0.094879	-0.0573825	0.764059	0.849905		-0.1644	-0.126104	0.789462	0.89613		0.272882	0.107446	0.330301	0.526612
Control	-0.0273868	-0.128131	0.269376	0.428405		0.155222	0.130396	0.890887	0.939996		-0.122761	0.062788	0.0967909	0.271838		0.0634074	-0.034045	0.440801	0.701033		0.148689	0.119253	0.832727	0.908429
Control	0.0104436	0.0801766	0.607237	0.73537		-0.164471	-0.14082	0.829339	0.939184		0.0372708	-0.00743031	0.744283	0.846943		-0.164356	-0.0569491	0.498709	0.723402		0.237892	-0.114854	0.00907239	0.0837446
Control	0.02612	0.13794	0.356665	0.523454		-0.150837	0.0586073	0.177844	0.429757		-0.0426835	-0.0673937	0.81932	0.886477		0.00433054	0.172942	0.228122	0.482886		0.0678942	0.0358638	0.853382	0.914492
Control	0.0230697	-0.0592134	0.526827	0.688527		0.0316949	-0.105566	0.403316	0.682535		0.159604	0.0338014	0.295082	0.505856		-0.0567295	-0.331054	0.0198374	0.118915		0.270184	-0.0224839	0.0563903	0.23261
DPM1	-0.646688	-0.28387	0.0387163	0.11885		-1.42011	-1.16236	0.203627	0.479979		-1.28485	-0.326783	5.13479e-08	2.08131e-06		-0.668742	-0.609122	0.838512	0.919607		-0.26965	-0.513898	0.289652	0.512351
FIG4	-0.326746	-0.338762	0.916864	0.960524		-0.726102	-0.614304	0.559224	0.767364		-0.601444	-0.610791	0.945685	0.954276		-0.30925	-0.00397782	0.124912	0.356782		-0.0317636	-0.163798	0.480544	0.674806
INPP4A	-0.53078	-0.402298	0.314425	0.488284		-0.649399	-0.55416	0.635758	0.814757		-0.542163	-0.242563	0.0574958	0.20512		-0.44899	-0.0842319	0.0758701	0.294555		-0.399437	-0.151985	0.302424	0.512351
INPP4B	-0.406296	-0.119684	0.152857	0.288244		-0.574977	-0.444993	0.461565	0.72211		-0.558232	-0.545257	0.945931	0.954276		-0.648849	-0.948796	0.122947	0.356782		-0.189137	-0.666466	0.123206	0.353546
INPP5B	-0.606943	-0.320918	0.087442	0.192372		-0.829892	-0.351386	0.017965	0.118569		-0.595785	-0.434758	0.249347	0.463018		-0.398458	-0.446205	0.734521	0.89613		-0.602106	-0.545984	0.747032	0.858144
INPP5D	-0.00750923	-0.0929285	0.444288	0.604598		0.0748087	0.00491641	0.569559	0.767364		-0.0399555	0.0915688	0.278224	0.489675		-0.12581	0.129852	0.0749261	0.294555		0.0648126	0.0827544	0.918812	0.94018
INPP5E	-0.641821	-0.408423	0.0649133	0.16478		-0.548863	-0.21517	0.0601381	0.264608		-0.313809	-0.270928	0.729732	0.844953		-0.532039	-0.300666	0.230107	0.482886		-0.301812	-0.544977	0.309809	0.512351
INPP5F	-0.376954	-0.30819	0.671147	0.77036		-0.404772	-0.240879	0.348146	0.621017		-0.264634	-0.391891	0.36831	0.584764		-0.251621	-0.586708	0.0189899	0.118915		0.134937	-0.443093	0.0037321	0.0547374
INPP5J	-0.630652	-0.316433	0.00765305	0.0360787		-0.265608	0.0126759	0.100045	0.322097		-0.298466	-0.0978072	0.121337	0.320329		-0.382827	-0.276618	0.448387	0.7039		-0.113715	-0.318459	0.204986	0.424551
INPP5K	-0.756019	-0.116037	2.22807e-05	0.00037607		-0.500761	-0.361539	0.373547	0.640366		-0.705763	-0.484733	0.088445	0.265335		-0.895029	0.00291088	3.78664e-05	0.000989325		-0.0487199	-0.153059	0.656535	0.817572
INPPL1	-0.551853	0.0288646	1.65911e-05	0.000365004		-0.777321	-0.213751	0.010662	0.0879614		-0.357943	-0.270784	0.450929	0.654094		0.012499	0.0915382	0.61984	0.810087		-0.683825	0.0943252	0.00436366	0.0576003
LYN	-0.265843	-0.147592	0.25991	0.423556		-0.134578	-0.145271	0.940775	0.947956		-0.197759	-0.249795	0.712172	0.842685		-0.460567	-0.360341	0.453269	0.7039		0.069939	-0.45619	0.00645336	0.0774403
MTM1	-0.238402	-0.105246	0.255943	0.422306		-0.181654	-0.316489	0.470099	0.72211		-0.101601	-0.145033	0.715006	0.842685		-0.340479	-0.509371	0.152518	0.410865		-0.016047	-0.17156	0.41248	0.604971
MTMR1	-0.245921	-0.158608	0.538959	0.697476		-0.475085	-0.271439	0.21926	0.490548		-0.31053	-0.0724745	0.111884	0.307682		-0.511794	-0.427725	0.488845	0.716972		-0.200339	-0.355265	0.296675	0.512351
MTMR10	-0.299233	-0.14267	0.311825	0.488284		-0.237441	0.0454699	0.125972	0.353793		-0.353698	-0.322491	0.858191	0.913558		-0.369553	-0.173928	0.354338	0.617871		-0.312273	-0.378312	0.756074	0.86036
MTMR11	-0.440459	-0.247099	0.137359	0.270618		-0.387165	-0.0150557	0.00920142	0.0845659		-0.47377	-0.368992	0.404653	0.621095		-0.26566	0.0011307	0.213831	0.482886		-0.613602	-0.412591	0.492211	0.683915
MTMR12	-0.487822	-0.540588	0.71363	0.80512		-0.749275	-0.177395	0.000958193	0.0246751		-0.22097	-0.430227	0.115138	0.310169		-0.384747	-0.634037	0.0951427	0.321576		0.19311	-0.098601	0.0811882	0.29972
MTMR14	-0.365483	-0.360942	0.970226	0.976004		-0.394528	-0.188478	0.145903	0.38012		-0.498809	-0.106569	0.00387776	0.0255932		-0.448721	0.121864	0.00102553	0.0123064		0.118351	-0.210345	0.0240353	0.137942
MTMR2	-0.251001	-0.237678	0.904863	0.955536		-0.515889	-0.239178	0.0932395	0.30769		-0.581601	-0.426004	0.272963	0.489675		-0.275632	-0.324782	0.682406	0.857882		-0.0871394	-0.384659	0.0168607	0.122603
MTMR3	-0.569638	-0.560595	0.952652	0.976004		-0.357788	-0.547392	0.310838	0.587691		-0.474708	-0.351194	0.404472	0.621095		-0.340767	-0.302258	0.794297	0.89613		-0.554842	-0.574469	0.931624	0.945957
MTMR4	-0.56871	-0.441625	0.230773	0.401785		-1.02582	-0.908324	0.553829	0.767364		-0.827368	-0.400037	0.00228891	0.0201424		-0.805322	-0.695806	0.383519	0.649032		-0.272911	-0.199569	0.747626	0.858144
MTMR6	0.0194496	-0.243878	0.143273	0.278118		-0.291091	-0.233056	0.786343	0.925646		-0.338696	-0.267469	0.685293	0.842685		-0.318024	-0.221437	0.610773	0.806221		-0.160053	-0.301082	0.546276	0.721085
MTMR7	-0.256617	-0.121138	0.453807	0.61125		-0.111057	-0.131807	0.90795	0.939996		-0.434146	-0.148952	0.0674384	0.23426		-0.320776	-0.155404	0.355744	0.617871		-0.0814145	-0.197229	0.514549	0.693066
MTMR8	-0.6192	-0.611156	0.960749	0.976004		-0.361415	-0.0840258	0.123628	0.353793		-0.262235	-0.228183	0.849047	0.911173		-0.545871	-0.57799	0.838089	0.919607		-0.156349	-0.482445	0.145327	0.391494
MTMR9	-0.291063	-0.634568	0.0279034	0.0969277		-0.397845	-0.121742	0.0758605	0.286103		-0.612679	-0.30847	0.0407126	0.167939		-0.618512	0.11342	0.00147872	0.0162659		-0.125358	-0.031092	0.601832	0.763863
OCRL	-0.372992	-0.139359	0.264237	0.425357		-0.610493	-0.168338	0.0200801	0.126218		-0.375119	-0.540369	0.228375	0.444585		-0.645223	-0.657615	0.9393	0.955403		0.0074382	-0.382508	0.0974724	0.313814
PDE6D	-0.258199	-0.134629	0.344846	0.517269		-0.713429	-0.381321	0.0561912	0.255767		-0.498717	-0.0551408	0.000473414	0.00694341		-0.716687	-0.379375	0.164242	0.415568		0.0991679	-0.189564	0.107083	0.321248
PI4K2A	-0.349561	-0.402053	0.705505	0.802816		-0.869621	-0.735007	0.427147	0.704792		-0.519123	-0.403279	0.488367	0.685791		-0.366283	-0.531397	0.221341	0.482886		-0.127342	-0.463241	0.0840124	0.29972
PI4K2B	-0.289264	-0.191607	0.393101	0.552015		-0.409436	-0.0176377	0.017383	0.118569		-0.3703	0.14607	0.000200371	0.00440816		-0.0573337	-0.132357	0.651126	0.834453		-0.396509	-0.269893	0.524604	0.699472
PI4KA	-1.75338	-1.21095	0.0374129	0.117584		-1.18285	-0.797745	0.179065	0.429757		-1.81995	-1.07795	0.0382103	0.162702		-1.29351	-0.84929	0.112474	0.337421		-1.56211	-1.07482	0.163028	0.406032
PI4KB	-1.12516	-1.18706	0.814357	0.88839		-0.753076	0.0118004	0.00272247	0.0399295		-0.684934	-0.439589	0.301382	0.510031		-0.584791	-0.430969	0.64326	0.832454		-1.13328	-0.535853	0.134123	0.376685
PIK3C2A	-0.196824	-0.023284	0.323868	0.497099		-0.540367	-0.448935	0.569709	0.767364		-0.558881	-0.258029	0.0530459	0.194502		-0.334776	-0.247575	0.488002	0.716972		0.0818542	-0.103216	0.305452	0.512351
PIK3C2B	-0.486036	-0.394551	0.602079	0.73537		-0.487376	-0.316828	0.471627	0.72211		-0.404705	-0.349575	0.702862	0.842685		-0.50598	-0.39536	0.590199	0.794962		0.149046	-0.341817	0.019505	0.122603
PIK3C2G	-0.2017	-0.139085	0.585809	0.722772		-0.122559	0.0922434	0.214784	0.488818		-0.0459605	-0.0989883	0.666888	0.842685		-0.134644	-0.0953487	0.746492	0.89613		-0.232575	-0.173678	0.700647	0.837351
PIK3C3	-1.57759	-1.76517	0.571351	0.722772		-1.04329	-1.75963	0.0662411	0.282059		-1.55451	-2.13388	0.0785377	0.246833		-1.75574	0.284451	6.71884e-06	0.000295629		-1.88379	-0.830703	0.00359324	0.0547374
PIK3CA	-0.738344	-1.06229	0.0531149	0.151135		-0.870923	-0.237975	0.00960976	0.0845659		-0.895842	-0.874024	0.925859	0.954276		-0.798831	-0.598652	0.347789	0.617871		0.0625369	-0.354802	0.0406	0.198489
PIK3CB	-0.155745	-0.542061	0.00586366	0.0286668		-0.402711	-0.38085	0.918633	0.939996		-0.568801	-0.369725	0.139681	0.347886		-0.351083	-0.168681	0.166857	0.415568		-0.123782	-0.57287	0.0176768	0.122603
PIK3CD	-0.487113	-0.205402	0.0725116	0.166292		-0.370193	-0.269268	0.548321	0.767364		-0.384007	-0.286048	0.511699	0.710992		-0.26073	0.0490661	0.162508	0.415568		-0.817711	-0.597846	0.473619	0.672234
PIK3CG	-0.584999	-0.238032	0.0293443	0.0993191		-0.322305	-0.345752	0.882895	0.939996		-0.485103	-0.0123176	0.00263459	0.0217354		-0.194933	-0.27788	0.610463	0.806221		-0.176683	-0.338927	0.373875	0.567259
PIK3R1	-0.36824	0.0226356	0.00272509	0.0160664		-0.131992	0.0269819	0.366762	0.637009		-0.170749	-0.187252	0.904735	0.947818		-0.15059	-0.121013	0.855063	0.919607		-0.352183	-0.286484	0.70311	0.837351
PIK3R2	-0.767031	-0.515089	0.093266	0.198566		-0.917377	-0.734023	0.357172	0.628623		-0.947149	-0.416125	0.0035701	0.0248028		-0.667888	-0.663874	0.980025	0.987506		-0.176583	-0.217638	0.865996	0.914492
PIK3R3	-0.366507	-0.043579	0.0101515	0.0435196		-0.347579	0.0168912	0.0244075	0.146445		-0.267242	0.0784538	0.0138401	0.0761208		-0.174362	0.222858	0.0399337	0.202741		-0.179142	-0.367447	0.187882	0.424551
PIK3R4	-1.37201	-0.964754	0.119654	0.24299		-0.927697	-0.527513	0.0744642	0.286103		-1.0976	-0.923302	0.41641	0.631795		-0.982878	0.0219678	0.000285564	0.00461914		-1.06772	-0.586759	0.115555	0.338961
PIK3R5	-0.444014	-0.389082	0.663459	0.77036		-0.489894	-0.2475	0.158887	0.395718		-0.530005	-0.336211	0.19655	0.411819		-0.397284	-0.362487	0.787999	0.89613		-0.459436	-0.102279	0.102494	0.321248
PIK3R6	-0.32705	-0.0851429	0.0684828	0.165339		-0.107891	-0.202842	0.541848	0.767364		-0.413012	-0.158885	0.0949453	0.271838		-0.379525	-0.403036	0.863873	0.919607		-0.149787	-0.290432	0.331127	0.526612
PIKFYVE	-0.0731453	-0.20744	0.360866	0.523454		-0.615126	-0.43356	0.27129	0.550928		-0.506027	-0.310283	0.146785	0.354675		-0.408749	-0.367386	0.776703	0.89613		0.0170919	-0.191176	0.256161	0.490047
PIP4K2A	-0.764704	-0.680865	0.779959	0.865165		-0.595556	-0.451992	0.602127	0.786938		-0.664127	-0.683984	0.947047	0.954276		-0.792739	-0.603548	0.487623	0.716972		-0.242154	0.0611092	0.290887	0.512351
PIP4K2B	-0.543763	-0.382424	0.224877	0.401132		-1.39972	-0.557201	0.000447067	0.019671		-0.710057	-0.324602	0.020842	0.105813		-0.6781	-0.352685	0.0535244	0.250653		-0.299442	-0.270231	0.88048	0.922408
PIP4K2C	-0.752511	-0.417433	0.0351896	0.11565		-0.413717	-0.228334	0.278253	0.556506		-0.81686	-0.272757	0.000650239	0.00858315		-0.471381	-0.365928	0.568505	0.773635		-0.543708	-0.321861	0.310516	0.512351
PIP4P1	-0.36596	0.0471473	0.00265407	0.0160664		-0.468773	-0.233648	0.10991	0.337397		-0.404945	-0.150558	0.0431644	0.172658		-0.472058	-0.435305	0.782349	0.89613		-0.351273	-0.512583	0.307321	0.512351
PIP4P2	-0.228145	-0.323071	0.523308	0.688527		-0.448978	-0.419036	0.884628	0.939996		-0.269882	-0.476195	0.316329	0.521942		-0.379018	-0.462022	0.558525	0.767972		-0.0824142	-0.618097	0.0150764	0.117064
PIP5K1A	-1.21414	-0.589863	0.000959078	0.00843989		-1.02165	-1.07283	0.820822	0.939184		-0.938245	-0.92437	0.93892	0.954276		-0.766859	-0.639738	0.438146	0.701033		-0.491033	-0.663589	0.499995	0.687493
PIP5K1B	-0.205192	-0.325412	0.388875	0.551951		-0.202977	-0.322455	0.488665	0.732998		-0.385571	-0.544588	0.306545	0.512202		-0.228251	-0.246327	0.907504	0.943232		-0.200162	-0.454711	0.0902614	0.308812
PIP5K1C	-0.670471	-0.322001	0.00422981	0.0214744		-0.644463	-0.479676	0.312685	0.587691		-0.82332	-0.363965	0.00476028	0.0299218		-0.814806	-0.670262	0.28433	0.549027		-0.485442	-0.566105	0.704136	0.837351
PITPNA	-0.324349	-0.0867802	0.0540286	0.151135		-0.0538883	-0.324778	0.135297	0.372067		-0.410289	-0.302798	0.484101	0.685791		-0.636858	-0.467266	0.280498	0.549027		-0.128611	-0.298399	0.424006	0.615042
PITPNB	-0.399523	-0.256582	0.173027	0.31443		-0.349892	-0.0109468	0.0402981	0.20459		-0.331676	-0.185303	0.235162	0.449063		-0.267969	-0.10794	0.41203	0.672443		-0.843997	-0.21793	0.012148	0.100221
PITPNC1	-0.298989	-0.0500688	0.062692	0.16478		-0.749685	-0.433768	0.0155272	0.113866		-0.367693	-0.215285	0.372123	0.584764		-0.41879	-0.259697	0.291151	0.549027		-0.629857	-0.30251	0.0457677	0.208322
PITPNM1	-0.314581	-0.0917195	0.0795616	0.178002		-0.372134	-0.0617985	0.0801655	0.29394		-0.439564	-0.193886	0.0702832	0.237882		-0.164619	-0.120606	0.768172	0.89613		-0.456735	-0.37383	0.68605	0.837351
PITPNM2	-0.924818	-0.743188	0.375019	0.538071		-0.477234	-0.20447	0.211056	0.48876		-0.509559	-0.451111	0.766202	0.849905		-0.441242	-0.380705	0.78043	0.89613		-0.716353	-0.441133	0.19415	0.424551
PITPNM3	-0.467716	-0.180627	0.025503	0.0935111		-0.542886	-0.384515	0.311136	0.587691		-0.483607	-0.17806	0.0254001	0.115995		-0.558254	-0.147738	0.00915797	0.071109		-0.524669	-0.42122	0.600423	0.763863
PLCB1	-0.155923	-0.358442	0.116455	0.240188		-0.209571	0.0226506	0.156492	0.395718		-0.13583	-0.0656411	0.627387	0.80403		-0.165318	-0.195501	0.859399	0.919607		0.0179498	-0.437846	0.00242183	0.0456688
PLCB2	-1.25227	-0.771591	0.234253	0.401785		-1.25894	-0.550656	0.0522643	0.255514		-1.31451	-0.912751	0.252555	0.463018		-1.05035	-0.452061	0.0171543	0.113219		-0.631611	-0.466233	0.559199	0.730834
PLCB3	-0.487394	-0.180728	0.00941356	0.0428479		-0.775834	-0.406558	0.0021778	0.0359338		-1.01225	-0.137487	6.30701e-08	2.08131e-06		-0.460742	-0.594517	0.320269	0.58716		-0.0597016	-0.397007	0.0301646	0.165905
PLCB4	-0.416771	-0.290667	0.397663	0.552542		-0.314359	-0.2081	0.513276	0.752805		-0.417422	0.0113098	0.000331602	0.00547144		-0.416508	-0.392103	0.897334	0.940064		0.212452	-0.256405	0.0317049	0.167402
PLCD1	-0.634409	-0.256764	0.011993	0.0494711		-0.612203	-0.0617831	0.0011216	0.0246751		-0.577951	-0.626908	0.711076	0.842685		-0.336226	-0.0576643	0.0985305	0.321576		-0.673429	-0.349783	0.0735982	0.285734
PLCD3	-0.253988	-0.0724357	0.148095	0.283313		-0.198047	-0.157693	0.792409	0.925646		-0.0897601	0.0526331	0.210851	0.421702		-0.255992	-0.022111	0.193294	0.452055		0.0277015	-0.18492	0.155974	0.403697
PLCD4	-0.152884	-0.226593	0.585884	0.722772		-0.366398	-0.017778	0.0722513	0.286103		-0.358868	-0.406162	0.725268	0.844953		-0.372912	-0.580557	0.0975582	0.321576		-0.18767	-0.117538	0.675011	0.832723
PLCE1	-0.43697	-0.202294	0.242631	0.410607		-1.0559	-0.768742	0.139692	0.376313		-0.548981	-0.35371	0.336926	0.542369		-0.803168	-0.665038	0.469264	0.714779		-0.219856	-0.417393	0.328087	0.526612
PLCG1	-0.614472	-0.603392	0.929754	0.966359		-0.618026	-0.120559	0.00199813	0.0359338		-0.497191	-0.171098	0.0254838	0.115995		-0.0505107	0.324957	0.0207201	0.118915		-0.430727	-0.0785602	0.0819644	0.29972
PLCG2	-0.420254	-0.294727	0.619285	0.743142		-0.708663	-0.668435	0.774576	0.925646		-0.509065	-0.236585	0.0753174	0.242485		-0.684592	-0.622379	0.5529	0.767972		-0.218163	-0.425411	0.205843	0.424551
PLCH1	-0.347988	-0.436581	0.518993	0.688527		-0.26774	-0.291121	0.885491	0.939996		-0.740811	-0.347903	0.00593207	0.0355924		-0.270873	0.104838	0.0945772	0.321576		0.0604056	-0.239966	0.0684297	0.273719
PLCH2	-0.296046	-0.111271	0.173889	0.31443		-0.356989	-0.34423	0.899655	0.939996		-0.276411	-0.0127085	0.0246119	0.115995		-0.427354	-0.405164	0.86267	0.919607		0.171176	-0.278595	0.00749081	0.0782565
PLCL1	-0.146881	-0.130766	0.888981	0.946334		0.0501902	-0.100174	0.244135	0.512581		-0.257168	-0.138238	0.448274	0.654094		-0.251398	-0.399507	0.138834	0.381793		0.122138	-0.162193	0.151208	0.39919
PLCL2	-0.459881	-0.201003	0.12555	0.2511		-0.276719	-0.249281	0.864349	0.939996		-0.703736	-0.627568	0.620581	0.803105		-0.425461	-0.066244	0.0550678	0.250653		-0.312688	-0.245082	0.769738	0.868422
PLCZ1	-0.247076	0.073205	0.0549582	0.151135		-0.121564	-0.23636	0.42662	0.704792		-0.0779492	-0.0320947	0.683743	0.842685		-0.188285	-0.125317	0.544126	0.767972		-0.148798	0.0576526	0.229304	0.465664
PPP3CA	-0.272407	-0.145333	0.432349	0.594479		-0.0814615	-0.0347331	0.828367	0.939184		-0.353573	-0.278393	0.600314	0.800419		-0.356274	-0.166233	0.279137	0.549027		-0.229549	-0.285492	0.733633	0.856987
PPP3CB	-0.422354	-0.350536	0.583885	0.722772		-0.38803	-0.366722	0.912991	0.939996		-0.300289	-0.22915	0.569194	0.766669		-0.239881	-0.0697848	0.242329	0.492114		-0.273481	-0.233971	0.826123	0.908429
PREX1	-0.594921	-0.51274	0.568455	0.722772		-0.606859	-0.033647	0.000922342	0.0246751		-0.527198	-0.197418	0.00345063	0.0248028		-0.503321	-0.616142	0.412636	0.672443		-0.20853	-0.377696	0.356156	0.553089
PREX2	-0.385055	-0.202563	0.252194	0.421388		-0.311707	-0.392388	0.588775	0.784384		-0.447201	-0.194666	0.0915833	0.268644		-0.578968	0.0206964	0.0622449	0.273877		-0.0228945	-0.461532	0.00951643	0.0837446
PRKACA	-0.710553	-0.204897	0.000712672	0.00723636		-0.35691	-0.334864	0.895221	0.939996		-0.425445	-0.407701	0.889922	0.939758		-0.33386	0.0105321	0.0731711	0.294555		-0.0594744	-0.347384	0.177982	0.412563
PRKACB	-0.369128	-0.153429	0.0684547	0.165339		-0.304938	-0.31431	0.940185	0.947956		-0.323939	-0.320417	0.975502	0.975502		-0.391861	-0.307032	0.556727	0.767972		-0.0155646	-0.243394	0.16807	0.410839
PTEN	-0.52002	2.09636	3.4182e-16	2.25601e-14		-0.595945	-0.814359	0.294616	0.580438		-0.303711	0.057275	0.00682117	0.0391476		0.461333	0.628652	0.409637	0.672443		-0.761439	1.90409	1.95984e-14	2.58699e-12
PTPMT1	-3.35536	-2.34048	2.27921e-05	0.00037607		-1.75268	-1.81754	0.739012	0.918472		-1.39981	-2.1351	0.000952443	0.011217		-3.09195	-1.36882	2.63534e-05	0.000869664		-1.92214	-1.12327	0.00130029	0.0286064
RAC1	-1.16917	-1.09506	0.652387	0.768885		-1.50739	-1.57977	0.763152	0.925646		-2.33833	-1.86459	0.17093	0.387968		-1.15897	-0.851117	0.160531	0.415568		-1.3702	-1.15399	0.472371	0.672234
RAC2	-0.47892	-0.222522	0.0701439	0.165339		-0.665054	-0.619355	0.777943	0.925646		-0.682027	-0.239544	0.00159377	0.015027		-0.477644	-0.535663	0.675239	0.857035		-0.189242	-0.471648	0.140702	0.38693
RAC3	-0.781011	-0.399916	0.027552	0.0969277		-0.772796	-0.556823	0.244641	0.512581		-0.973112	-0.500796	0.00102999	0.011217		-0.916473	-0.643915	0.229939	0.482886		-0.824199	-0.867717	0.827874	0.908429
RUBCN	-0.509304	-0.545987	0.773968	0.865165		-0.855237	-0.60673	0.125415	0.353793		-0.493928	-0.436606	0.694034	0.842685		-0.890072	-0.616863	0.090329	0.321576		-0.275651	-0.761296	0.000500271	0.0132072
SACM1L	-2.25705	-1.60079	0.0102205	0.0435196		-2.07284	-1.27755	0.00428857	0.0514628		-2.22828	-1.69403	0.0334427	0.147148		-2.05626	-1.16353	0.000437242	0.00577159		-1.40406	-0.977295	0.159457	0.404776
SBF1	-0.580834	-0.068827	0.0359217	0.11565		-0.501561	-0.227696	0.0861679	0.29932		-0.324416	0.122935	0.000309753	0.00547144		-0.643772	-0.461373	0.195206	0.452055		-0.367987	-0.222016	0.371192	0.567259
SBF2	-0.260534	-0.398964	0.357036	0.523454		-0.396023	-0.197449	0.325754	0.589034		-0.390463	-0.209396	0.275207	0.489675		-0.424568	-0.467576	0.783664	0.89613		-0.123197	0.150342	0.174581	0.412563
sgRPL11	-2.1961	-1.28081	0.0011488	0.00947762		-1.95358	-1.55261	0.146865	0.38012		-2.80429	-2.30998	0.0466106	0.180959		-2.56356	-0.96186	0.000314941	0.00461914		-1.68065	-1.1069	0.09124	0.308812
sgRPL18	-1.3943	-0.890753	0.0730678	0.166292		-0.806958	-0.678262	0.624644	0.808363		-1.33052	-1.18306	0.620116	0.803105		-1.17328	-0.679409	0.0659095	0.280647		-0.973596	-0.838272	0.617151	0.775847
sgRPL27A	-1.40924	-0.606059	0.00132316	0.00970314		-1.83281	-0.90113	0.00653489	0.0663542		-1.93615	-1.24476	0.017209	0.0908633		-1.63801	-1.20049	0.230468	0.482886		-0.662784	-0.60947	0.841336	0.910298
sgRPL28	-1.85967	-0.980981	0.00281679	0.0160664		-1.60095	-1.00334	0.0138021	0.107169		-1.66991	-1.37991	0.333312	0.542369		-1.6807	-1.05235	0.0099005	0.0726036		-0.95919	-0.929066	0.912611	0.94018
sgRPL34	-2.78433	-1.30582	0.000310198	0.00372237		-2.02247	-1.57053	0.228913	0.503609		-2.63339	-2.15963	0.177372	0.390219		-2.17916	-1.40919	0.0376628	0.198859		-1.98041	-1.45903	0.30749	0.512351
sgRPL36	-1.677	-0.87634	0.00131689	0.00970314		-1.4277	-1.17791	0.320559	0.587691		-1.79648	-1.39867	0.204211	0.415404		-1.65153	-0.964788	0.00488826	0.0430167		-1.45974	-1.0026	0.095169	0.313814
sgRPL37	-1.52274	-0.997494	0.0694593	0.165339		-1.03852	-0.884652	0.59423	0.784384		-1.69672	-1.39177	0.229029	0.444585		-1.30153	-0.520671	0.00471612	0.0430167		-0.891065	-0.64342	0.279816	0.512351
sgRPS15A	-1.29049	-0.462243	0.00292116	0.0160664		-0.608605	-0.652664	0.868248	0.939996		-1.10087	-0.896327	0.450474	0.654094		-1.58352	-1.12123	0.0871267	0.321576		-0.604683	-0.854297	0.353269	0.553089
sgRPS25	-1.40466	-0.716818	0.0042152	0.0214744		-0.891903	-0.717099	0.523302	0.759075		-1.1379	-0.800755	0.137561	0.347886		-1.2435	-0.492484	0.00237785	0.0241444		-0.790274	-0.254332	0.0533225	0.228833
sgRPS8	-2.01827	-1.31462	0.00216068	0.0142605		-1.66439	-0.871289	0.031402	0.172711		-2.08621	-1.39964	0.00283577	0.0220189		-1.42122	-0.849631	0.00721947	0.0595606		-1.29794	-0.949072	0.201182	0.424551
SLC2A13	-0.445848	0.0113984	0.000349655	0.0038462		-0.69145	-0.199809	0.005471	0.0601809		-0.26928	-0.234592	0.763981	0.849905		-0.351582	-0.2975	0.728191	0.89613		-0.347232	-0.325898	0.897818	0.933166
SLC5A11	-0.237986	-0.184216	0.651758	0.768885		-0.118587	0.0116225	0.4357	0.71003		-0.454478	-0.420366	0.810931	0.884652		-0.364006	-0.532136	0.127036	0.356782		0.107232	-0.397054	0.00770708	0.0782565
SLC5A3	-0.176817	-0.290307	0.342637	0.517269		-0.0952241	-0.227875	0.319099	0.587691		-0.450949	-0.0711523	0.0011047	0.011217		-0.449779	-0.424624	0.88298	0.932427		-0.431809	-0.282625	0.513198	0.693066
SMAD1	-0.494629	-0.179648	0.0133931	0.0535724		-0.0814701	-0.163219	0.553777	0.767364		-0.242488	-0.325281	0.474409	0.680673		-0.287981	-0.00977329	0.104234	0.327591		-0.273202	-0.0657947	0.243025	0.48605
SYNJ1	-0.48621	-0.187034	0.0162836	0.0632188		-0.206209	0.0954713	0.0687716	0.283683		-0.285055	-0.0937809	0.147781	0.354675		-0.250174	-0.267398	0.917325	0.945992		-0.569308	-0.137069	0.0230342	0.137942
SYNJ2	-0.208393	-0.21468	0.969911	0.976004		-0.132318	-0.0395638	0.50952	0.752805		-0.248803	-0.0738287	0.204555	0.415404		-0.391337	-0.232448	0.363185	0.622603		-0.202483	-0.300874	0.586144	0.75854
SYNJ2BP	-0.305208	-0.0595314	0.063769	0.16478		-0.556819	-0.100354	0.00374713	0.0494622		-0.476167	-0.25366	0.0821975	0.252327		-0.287744	-0.226195	0.732611	0.89613		-0.31602	-0.306428	0.958631	0.958631
TPTE	-0.189533	0.042887	0.0419639	0.125892		-0.261898	-0.0354944	0.119335	0.353793		-0.111728	0.0346155	0.19394	0.411819		-0.284269	-0.255837	0.837947	0.919607		0.15629	-0.120508	0.0431125	0.203244
TPTE2	-0.0576924	-0.689418	0.00203795	0.0141584		0.0472482	-0.494659	0.102591	0.322429		-0.201774	-0.589461	0.0734074	0.242245		-0.219359	-0.376924	0.471104	0.714779		-0.268504	-0.666796	0.248772	0.490047
UVRAG	-0.924943	-0.579464	0.110289	0.231082		-1.00841	-0.900877	0.702173	0.882732		-0.996287	-0.632224	0.15953	0.369437		-1.09495	-0.395122	0.011788	0.0818957		-1.09601	-0.541837	0.0186886	0.122603
VAC14	-0.47635	-0.445885	0.848241	0.917768		-1.90004	-1.24294	0.0329672	0.174067		-1.04206	-0.821484	0.293412	0.505856		-0.736445	-0.299443	0.0242315	0.133273		-0.281287	-0.248409	0.861601	0.914492

## Sheet: Figure2A
Figure2A
	#VALUE!

## Sheet: Figure2B
Figure 2B
	#VALUE!

## Sheet: Figure 2C
Figure2C
	#VALUE!

## Sheet: Figure 2E
Ctrl	PTEN	AP2S1	AP2M1		Table Analyzed	BXPC3						Number of families	1
1.03229	0.623937	0.769614	0.043571		Data sets analyzed	A-D						Number of comparisons per family	6
0.998534	0.655236	0.78928	0.0512324									Alpha	0.05
0.988084	0.620905	0.735158	0.0401596		ANOVA summary
0.96737	0.562269	0.657514	0.159624		F	45.69						Tukey's multiple comparisons test	Mean Diff.	95.00% CI of diff.	Below threshold?	Summary
1.00438	0.612207	0.564814	0.15493		P value	<0.0001						Ctrl vs. PTEN	0.1965	0.03707 to 0.3560	Yes	*		A-B
1.00728	0.593711	0.533628	0.157277		P value summary	****						Ctrl vs. AP2S1	0.1783	0.03065 to 0.3259	Yes	*		A-C
0.604233	0.606933	0.462847	0.169496		Significant diff. among means (P < 0.05)?	Yes						Ctrl vs. AP2M1	0.6784	0.5189 to 0.8379	Yes	****		A-D
0.465683	0.618777	0.523133	0.163534		R squared	0.783						PTEN vs. AP2S1	-0.01825	-0.1777 to 0.1412	No	ns		B-C
0.538807	0.553824	0.509661	0.171032									PTEN vs. AP2M1	0.4819	0.3114 to 0.6523	Yes	****		B-D
0.734945		0.610263			Brown-Forsythe test							AP2S1 vs. AP2M1	0.5001	0.3407 to 0.6596	Yes	****		C-D
0.715072		0.670739			F (DFn, DFd)	17.65 (3, 38)
0.565326		0.656078			P value	<0.0001						Test details	Mean 1	Mean 2	Mean Diff.	SE of diff.	n1	n2	q	DF
					P value summary	****						Ctrl vs. PTEN	0.8018	0.6053	0.1965	0.05936	12	9	4.682	38
					Are SDs significantly different (P < 0.05)?	Yes						Ctrl vs. AP2S1	0.8018	0.6236	0.1783	0.05495	12	12	4.588	38
												Ctrl vs. AP2M1	0.8018	0.1234	0.6784	0.05936	12	9	16.16	38
					Bartlett's test							PTEN vs. AP2S1	0.6053	0.6236	-0.01825	0.05936	9	12	0.4348	38
					Bartlett's statistic (corrected)	29.4						PTEN vs. AP2M1	0.6053	0.1234	0.4819	0.06345	9	9	10.74	38
					P value	<0.0001						AP2S1 vs. AP2M1	0.6236	0.1234	0.5001	0.05936	12	9	11.92	38
					P value summary	****
					Are SDs significantly different (P < 0.05)?	Yes						Compact letter display
												Ctrl	A
					ANOVA table	SS	DF	MS	F (DFn, DFd)	P value		AP2S1	B
					Treatment (between columns)	2.484	3	0.8279	F (3, 38) = 45.69	P<0.0001		PTEN	B
					Residual (within columns)	0.6885	38	0.01812				AP2M1	C
					Total	3.172	41
					Data summary
					Number of treatments (columns)	4
					Number of values (total)	42

## Sheet: Figure 2G
Ctrl	PTEN	AP2S1	AP2M1		Table Analyzed	PANC-1						Number of families	1
0.98292	0.869617	0.792868	0.759643									Number of comparisons per family	6
0.683799	0.64289	0.262563	0.345644		One-way analysis of variance							Alpha	0.05
0.727236	0.598367	0.336764	0.45409		P value	0.0138
0.90799	0.393155	0.732759	0.679898		P value summary	*						Tukey's multiple comparisons test	Mean Diff.	95.00% CI of diff.	Below threshold?	Summary
0.760291	0.641069	0.487069	0.441741		Are means signif. different? (P < 0.05)	Yes						Ctrl vs. PTEN	0.1984	-0.07418 to 0.4710	No	ns		A-B
1.01453	0.741235	0.560345	0.564661		Number of groups	4						Ctrl vs. AP2S1	0.3174	0.04481 to 0.5900	Yes	*		A-C
					F	4.55						Ctrl vs. AP2M1	0.3052	0.03259 to 0.5778	Yes	*		A-D
					R squared	0.4057						PTEN vs. AP2S1	0.119	-0.1536 to 0.3916	No	ns		B-C
												PTEN vs. AP2M1	0.1068	-0.1658 to 0.3794	No	ns		B-D
					Bartlett's test for equal variances							AP2S1 vs. AP2M1	-0.01222	-0.2848 to 0.2604	No	ns		C-D
					Bartlett's statistic (corrected)	0.8855
					P value	0.8289						Test details	Mean 1	Mean 2	Mean Diff.	SE of diff.	n1	n2	q	DF
					P value summary	ns						Ctrl vs. PTEN	0.8461	0.6477	0.1984	0.09739	6	6	2.881	20
					Do the variances differ signif. (P < 0.05)	No						Ctrl vs. AP2S1	0.8461	0.5287	0.3174	0.09739	6	6	4.609	20
												Ctrl vs. AP2M1	0.8461	0.5409	0.3052	0.09739	6	6	4.432	20
					ANOVA Table	SS	df	MS				PTEN vs. AP2S1	0.6477	0.5287	0.119	0.09739	6	6	1.728	20
					Treatment (between columns)	0.3884	3	0.1295				PTEN vs. AP2M1	0.6477	0.5409	0.1068	0.09739	6	6	1.551	20
					Residual (within columns)	0.5691	20	0.02845				AP2S1 vs. AP2M1	0.5287	0.5409	-0.01222	0.09739	6	6	0.1774	20
					Total	0.9575	23
												Compact letter display
					Tukey's Multiple Comparison Test	Mean Diff.	q	Significant? P < 0.05?	Summary	95% CI of diff		Ctrl	A
					Ctrl vs PTEN	0.1984	2.881	No	ns	-0.07416 to 0.4710		PTEN	A B
					Ctrl vs AP2S1	0.3174	4.609	Yes	*	0.04483 to 0.5900		AP2M1	B
					Ctrl vs AP2M1	0.3052	4.432	Yes	*	0.03261 to 0.5778		AP2S1	B
					PTEN vs AP2S1	0.119	1.728	No	ns	-0.1536 to 0.3916
					PTEN vs AP2M1	0.1068	1.551	No	ns	-0.1658 to 0.3793
					AP2S1 vs AP2M1	-0.01222	0.1774	No	ns	-0.2848 to 0.2604

## Sheet: Figure 2I
TLCV2	PTEN	M1	S1		Table Analyzed	Data 1						Number of families	1
0.770008	0.577806	0.577806	0.52198		Data sets analyzed	A-D						Number of comparisons per family	6
0.915148	0.586803	0.586803	0.717785									Alpha	0.05
0.988446	0.597041	0.597041	0.822371		ANOVA summary
1.00121	0.371698	0.47965	0.469973		F	10.94						Tukey's multiple comparisons test	Mean Diff.	95.00% CI of diff.	Below threshold?	Summary	Adjusted P Value
1.15765	0.378776	0.637337	0.446655		P value	<0.0001						TLCV2 vs. PTEN	0.306	0.1251 to 0.4868	Yes	***	0.0003	A-B
1.15861	0.390343	0.512305	0.43448		P value summary	****						TLCV2 vs. M1	0.2899	0.1091 to 0.4708	Yes	***	0.0006	A-C
0.893103	0.591068	0.772045	0.368125		Significant diff. among means (P < 0.05)?	Yes						TLCV2 vs. S1	0.3446	0.1637 to 0.5254	Yes	****	<0.0001	A-D
0.856709	0.679466	0.873018	0.458561		R squared	0.4273						PTEN vs. M1	-0.01605	-0.1969 to 0.1648	No	ns	0.9952	B-C
1.00517	0.734205	0.854907	0.391306									PTEN vs. S1	0.03858	-0.1423 to 0.2194	No	ns	0.9406	B-D
0.764636	0.964654	0.575304	0.770929		Brown-Forsythe test							M1 vs. S1	0.05463	-0.1262 to 0.2355	No	ns	0.851	C-D
0.970143	0.864282	0.727932	0.810992		F (DFn, DFd)	0.8293 (3, 44)
0.730721	0.803679	0.538243	0.863651		P value	0.4849						Test details	Mean 1	Mean 2	Mean Diff.	SE of diff.	n1	n2	q	DF
					P value summary	ns						TLCV2 vs. PTEN	0.9343	0.6283	0.306	0.06773	12	12	6.389	44
					Are SDs significantly different (P < 0.05)?	No						TLCV2 vs. M1	0.9343	0.6444	0.2899	0.06773	12	12	6.054	44
												TLCV2 vs. S1	0.9343	0.5897	0.3446	0.06773	12	12	7.195	44
					Bartlett's test							PTEN vs. M1	0.6283	0.6444	-0.01605	0.06773	12	12	0.3351	44
					Bartlett's statistic (corrected)	2.394						PTEN vs. S1	0.6283	0.5897	0.03858	0.06773	12	12	0.8056	44
					P value	0.4948						M1 vs. S1	0.6444	0.5897	0.05463	0.06773	12	12	1.141	44
					P value summary	ns
					Are SDs significantly different (P < 0.05)?	No						Compact letter display
												TLCV2	A
					ANOVA table	SS	DF	MS	F (DFn, DFd)	P value		M1	B
					Treatment (between columns)	0.9034	3	0.3011	F (3, 44) = 10.94	P<0.0001		PTEN	B
					Residual (within columns)	1.211	44	0.02752				S1	B
					Total	2.114	47
					Data summary
					Number of treatments (columns)	4
					Number of values (total)	48

## Sheet: Figure 2J
time (Days)	AP2S1					AP2S1+Dox					AP2M1					AP2M1+Dox					PTEN+Dox						Parameter
0	0	0	0	0	0	0	0	0	0	0	0	0	0	0	0	0	0	0	0	0	0	0	0	0	0		Table Analyzed	Data 1
6	0	0	0	0	0	0	0	0	0	0	0	0	0	0	0	0	0	0	0	0	0	0	0	0	0
8	0	0	10.192	33.6875	24.5	16.8175	15.36	16.8175	23.328	21.4375	0	0	0	37.8225	0	19.22	0	15.75	21.384	44.042	0	0	34.9095	35.301	42.025		Two-way RM ANOVA	Matching by cols
10	19.6	0	20.992	40.572	53.958	34.983	25.92	36	36	17.1	78.4	24.548	51.6375	36	0	21.4375	29.16	22.6625	25.3265	70.875	57.132	33.62	45.5625	36.1415	55.225
13	21.904	0	25.6	31.768	32.7795	28.0645	32.49	41.262	91.8	17.408	50.625	15.872	57.6	16.384	60.025	24.5	17.92	22.542	16.384	65.8125	27.5625	17.92	28.0645	32.8	28.88		Source of Variation	% of total variation	P value
15	32.8	0	34.4605	40.572	37.044	44.376	21.4375	49.536	121.968	22.6625	50.625	49.6125	59.904	25.992	58.8245	23.328	21.4375	17.298	20.808	78.0325	27.5625	19.652	45.5625	40.572	38.829		Interaction	17.39	P<0.0001
17	17.92	0	36.8	62.426	55	84.7	35.2	36.162	92.2625	25.3265	51.6375	59.904	70.227	42.336	71.5275	34.4605	18.9875	42.525	17.9685	91.035	25.1125	29.6595	62.208	37.044	51.6375		Time	45.1	P<0.0001
22	40.5	0	31.2	57.132	62.5	87.1335	63.75	34.4605	128.993	63.2025	55.6875	60.5	67.626	72.828	75.712	37.044	20.2125	37.044	37.044	109.76	62.208	68.75	74.4385	59.904	87.808		Column Factor	12.52	0.0016
24	37.044	0	39.69	62.9565	58.5225	94.77	78.03	92.5965	143.36	81	83.1875	53.3205	43.32	102.85	81.461	66.3255	14.8955	57.624	41.5125	146.202	141.57	62.5	122.525	100.92	82.472		Subjects (matching)	9.6518	P<0.0001
27	57.5	0	57.434	78.03	62.5	135.816	105.875	137.312	147.875	82.8	77.5	52.9	64.8	87.725	74.36	66.3255	24.5	81.536	70.304	151.2	575	68.75	189.216	161.172	95.648
29	52.92	0	56.7	103.968	83.1875	186.517	140.981	147.875	356.445	89.3475	65.664	69.12	68.85	58.725	111.328	94.08	32	94.192	87.464	153.76	635.25	109.33	166.464	149.988	209.952		Source of Variation	P value summary	Significant?
31	52.92	0	50.8475	102.06	86.2125	207.36	173.225	117	582.169	118.3	94.08	81.25	87.5	58.725	101.92	94.08	37.044	147.875	99	187.272	756	237.276	237.276	156.816	222.188		Interaction	***	Yes
34	56.4235	39.69	72.9	123.576	109.76	418.968	213.444	128.774	740.6	152.46	56.4235	90.396	85.2355	67.968	116.964	201.64	38.808	178.956	109.76	337.014	1458	388.129	329.122	299.218	361.25		Time	***	Yes
36	56.4235	73.008	90.972	144.15	262.808	428.125	331.33	161.84	793.5	181.476	70.272	90.396	85.2355	76.7295	125.316	220.8	38.808	268.96	151.9	415.438	1549.12	446.218	400.95	340.216	459.596		Column Factor	**	Yes
38	104.284	184.32	64.512	206.681	176.157	727.552	800.63	225.108	1037.88	421.362	173.95	181.476	91.25	147.456	147.875	275.2	58.5225	332.82	233.928	506.25	1549.12	784	520.2	606.96	585.844		Subjects (matching)	***	Yes
41	101.92	202.5	102.06	198.45	336.2	1015.62	595.448	224.676	1293.97	520.2	169.016	219.375	101.124	157.216	174.24	376.786	66.3255	510	284.8	681.462	1549.12	1109.38	806.4	578.812	603.432
43	153.6	288	102.752	307.242	397.488	1039.88	715	249.64	1743.75	520.251	207.936	246.42	91.238	237.16	196.02	499.851	66.27	494.95	359.72	980.1	1549.12	1134.68	889.056	623.598	792.55		Source of Variation	Df	Sum-of-squares	Mean square	F
45	153.6	325.125	204.768	397.375	347.894	1225	775.276	344.25	1743.75	653.013	130.235	294.4	117.624	301.806	232.75	444.36	87.48	589.89	495	1197.46	1549.12	1905.65	1157.29	695.75	899.3		Interaction	72	10040000	139400	5.672
48	189.584	319.39	214.243	542.405	496.375	1545.04	991.841	460.275	1743.75	915.304	194.4	372.6	174.902	361.25	390.15	572.22	126	740.096	641.3	1343.75	1549.12	1905.65	1401.4	871.2	1032.19		Time	18	26030000	1446000	58.84
																											Column Factor	4	7227000	1807000	6.487
																											Subjects (matching)	20	5570000	278500	11.33
																											Residual	360	8848000	24580
																											Number of missing values	0
																											Bonferroni posttests
																											AP2S1 vs AP2S1+Dox
																											Column Factor	AP2S1	AP2S1+Dox	Difference	95% CI of diff.
																											0.0000	0	0	0	-453.8 to 453.8
																											6.000	0	0	0	-453.8 to 453.8
																											8.000	13.68	18.75	5.076	-448.7 to 458.9
																											10.00	27.02	30	2.976	-450.8 to 456.8
																											13.00	22.41	42.2	19.79	-434.0 to 473.6
																											15.00	28.98	52	23.02	-430.8 to 476.8
																											17.00	34.43	54.73	20.3	-433.5 to 474.1
																											22.00	38.27	75.51	37.24	-416.6 to 491.1
																											24.00	39.64	97.95	58.31	-395.5 to 512.1
																											27.00	51.09	121.9	70.84	-383.0 to 524.7
																											29.00	59.36	184.2	124.9	-328.9 to 578.7
																											31.00	58.41	239.6	181.2	-272.6 to 635.0
																											34.00	80.47	330.8	250.4	-203.4 to 704.2
																											36.00	125.5	379.3	253.8	-200.0 to 707.6
																											38.00	147.2	642.5	495.3	41.50 to 949.1
																											41.00	188.2	730	541.8	87.94 to 995.6
																											43.00	249.8	853.7	603.9	150.1 to 1058
																											45.00	285.8	948.3	662.5	208.7 to 1116
																											48.00	352.4	1131	778.8	325.0 to 1233
																											Column Factor	Difference	t	P value	Summary
																											0.0000	0	0	P > 0.05	ns
																											6.000	0	0	P > 0.05	ns
																											8.000	5.076	0.0412	P > 0.05	ns
																											10.00	2.976	0.02416	P > 0.05	ns
																											13.00	19.79	0.1607	P > 0.05	ns
																											15.00	23.02	0.1869	P > 0.05	ns
																											17.00	20.3	0.1648	P > 0.05	ns
																											22.00	37.24	0.3023	P > 0.05	ns
																											24.00	58.31	0.4733	P > 0.05	ns
																											27.00	70.84	0.575	P > 0.05	ns
																											29.00	124.9	1.014	P > 0.05	ns
																											31.00	181.2	1.471	P > 0.05	ns
																											34.00	250.4	2.032	P > 0.05	ns
																											36.00	253.8	2.06	P > 0.05	ns
																											38.00	495.3	4.021	P<0.01	**
																											41.00	541.8	4.398	P<0.001	***
																											43.00	603.9	4.902	P<0.001	***
																											45.00	662.5	5.378	P<0.001	***
																											48.00	778.8	6.322	P<0.001	***
																											AP2S1 vs AP2M1
																											Column Factor	AP2S1	AP2M1	Difference	95% CI of diff.
																											0.0000	0	0	0	-453.8 to 453.8
																											6.000	0	0	0	-453.8 to 453.8
																											8.000	13.68	7.565	-6.111	-459.9 to 447.7
																											10.00	27.02	38.12	11.09	-442.7 to 464.9
																											13.00	22.41	40.1	17.69	-436.1 to 471.5
																											15.00	28.98	48.99	20.02	-433.8 to 473.8
																											17.00	34.43	59.13	24.7	-429.1 to 478.5
																											22.00	38.27	66.47	28.2	-425.6 to 482.0
																											24.00	39.64	72.83	33.19	-420.6 to 487.0
																											27.00	51.09	71.46	20.36	-433.5 to 474.2
																											29.00	59.36	74.74	15.38	-438.4 to 469.2
																											31.00	58.41	84.7	26.29	-427.5 to 480.1
																											34.00	80.47	83.4	2.928	-450.9 to 456.7
																											36.00	125.5	89.59	-35.88	-489.7 to 417.9
																											38.00	147.2	148.4	1.211	-452.6 to 455.0
																											41.00	188.2	164.2	-24.03	-477.9 to 429.8
																											43.00	249.8	195.8	-54.06	-507.9 to 399.8
																											45.00	285.8	215.4	-70.39	-524.2 to 383.4
																											48.00	352.4	298.7	-53.74	-507.6 to 400.1
																											Column Factor	Difference	t	P value	Summary
																											0.0000	0	0	P > 0.05	ns
																											6.000	0	0	P > 0.05	ns
																											8.000	-6.111	0.04961	P > 0.05	ns
																											10.00	11.09	0.09004	P > 0.05	ns
																											13.00	17.69	0.1436	P > 0.05	ns
																											15.00	20.02	0.1625	P > 0.05	ns
																											17.00	24.7	0.2005	P > 0.05	ns
																											22.00	28.2	0.2289	P > 0.05	ns
																											24.00	33.19	0.2694	P > 0.05	ns
																											27.00	20.36	0.1653	P > 0.05	ns
																											29.00	15.38	0.1249	P > 0.05	ns
																											31.00	26.29	0.2134	P > 0.05	ns
																											34.00	2.928	0.02376	P > 0.05	ns
																											36.00	-35.88	0.2913	P > 0.05	ns
																											38.00	1.211	0.009827	P > 0.05	ns
																											41.00	-24.03	0.1951	P > 0.05	ns
																											43.00	-54.06	0.4388	P > 0.05	ns
																											45.00	-70.39	0.5714	P > 0.05	ns
																											48.00	-53.74	0.4362	P > 0.05	ns
																											AP2S1 vs AP2M1+Dox
																											Column Factor	AP2S1	AP2M1+Dox	Difference	95% CI of diff.
																											0.0000	0	0	0	-453.8 to 453.8
																											6.000	0	0	0	-453.8 to 453.8
																											8.000	13.68	20.08	6.403	-447.4 to 460.2
																											10.00	27.02	33.89	6.868	-447.0 to 460.7
																											13.00	22.41	29.43	7.021	-446.8 to 460.8
																											15.00	28.98	32.18	3.205	-450.6 to 457.0
																											17.00	34.43	41	6.566	-447.3 to 460.4
																											22.00	38.27	48.22	9.954	-443.9 to 463.8
																											24.00	39.64	65.31	25.67	-428.1 to 479.5
																											27.00	51.09	78.77	27.68	-426.1 to 481.5
																											29.00	59.36	92.3	32.94	-420.9 to 486.8
																											31.00	58.41	113.1	54.65	-399.2 to 508.5
																											34.00	80.47	173.2	92.77	-361.1 to 546.6
																											36.00	125.5	219.2	93.71	-360.1 to 547.5
																											38.00	147.2	281.3	134.2	-319.7 to 588.0
																											41.00	188.2	383.9	195.6	-258.2 to 649.5
																											43.00	249.8	480.2	230.4	-223.5 to 684.2
																											45.00	285.8	562.8	277.1	-176.7 to 730.9
																											48.00	352.4	684.7	332.3	-121.5 to 786.1
																											Column Factor	Difference	t	P value	Summary
																											0.0000	0	0	P > 0.05	ns
																											6.000	0	0	P > 0.05	ns
																											8.000	6.403	0.05198	P > 0.05	ns
																											10.00	6.868	0.05575	P > 0.05	ns
																											13.00	7.021	0.05699	P > 0.05	ns
																											15.00	3.205	0.02602	P > 0.05	ns
																											17.00	6.566	0.0533	P > 0.05	ns
																											22.00	9.954	0.0808	P > 0.05	ns
																											24.00	25.67	0.2084	P > 0.05	ns
																											27.00	27.68	0.2247	P > 0.05	ns
																											29.00	32.94	0.2674	P > 0.05	ns
																											31.00	54.65	0.4436	P > 0.05	ns
																											34.00	92.77	0.753	P > 0.05	ns
																											36.00	93.71	0.7607	P > 0.05	ns
																											38.00	134.2	1.089	P > 0.05	ns
																											41.00	195.6	1.588	P > 0.05	ns
																											43.00	230.4	1.87	P > 0.05	ns
																											45.00	277.1	2.249	P > 0.05	ns
																											48.00	332.3	2.697	P > 0.05	ns
																											AP2S1 vs PTEN+Dox
																											Column Factor	AP2S1	PTEN+Dox	Difference	95% CI of diff.
																											0.0000	0	0	0	-453.8 to 453.8
																											6.000	0	0	0	-453.8 to 453.8
																											8.000	13.68	22.45	8.771	-445.0 to 462.6
																											10.00	27.02	45.54	18.51	-435.3 to 472.3
																											13.00	22.41	27.05	4.635	-449.2 to 458.5
																											15.00	28.98	34.44	5.46	-448.4 to 459.3
																											17.00	34.43	41.13	6.703	-447.1 to 460.5
																											22.00	38.27	70.62	32.36	-421.5 to 486.2
																											24.00	39.64	102	62.35	-391.5 to 516.2
																											27.00	51.09	218	166.9	-287.0 to 620.7
																											29.00	59.36	254.2	194.8	-259.0 to 648.7
																											31.00	58.41	321.9	263.5	-190.3 to 717.3
																											34.00	80.47	567.1	486.7	32.86 to 940.5
																											36.00	125.5	639.2	513.7	59.93 to 967.6
																											38.00	147.2	809.2	662	208.2 to 1116
																											41.00	188.2	929.4	741.2	287.4 to 1195
																											43.00	249.8	997.8	748	294.2 to 1202
																											45.00	285.8	1241	955.7	501.9 to 1409
																											48.00	352.4	1352	999.5	545.7 to 1453
																											Column Factor	Difference	t	P value	Summary
																											0.0000	0	0	P > 0.05	ns
																											6.000	0	0	P > 0.05	ns
																											8.000	8.771	0.0712	P > 0.05	ns
																											10.00	18.51	0.1503	P > 0.05	ns
																											13.00	4.635	0.03762	P > 0.05	ns
																											15.00	5.46	0.04432	P > 0.05	ns
																											17.00	6.703	0.05441	P > 0.05	ns
																											22.00	32.36	0.2626	P > 0.05	ns
																											24.00	62.35	0.5061	P > 0.05	ns
																											27.00	166.9	1.354	P > 0.05	ns
																											29.00	194.8	1.582	P > 0.05	ns
																											31.00	263.5	2.139	P > 0.05	ns
																											34.00	486.7	3.95	P<0.01	**
																											36.00	513.7	4.17	P<0.001	***
																											38.00	662	5.374	P<0.001	***
																											41.00	741.2	6.017	P<0.001	***
																											43.00	748	6.072	P<0.001	***
																											45.00	955.7	7.757	P<0.001	***
																											48.00	999.5	8.113	P<0.001	***
																											AP2S1+Dox vs AP2M1
																											Column Factor	AP2S1+Dox	AP2M1	Difference	95% CI of diff.
																											0.0000	0	0	0	-453.8 to 453.8
																											6.000	0	0	0	-453.8 to 453.8
																											8.000	18.75	7.565	-11.19	-465.0 to 442.6
																											10.00	30	38.12	8.116	-445.7 to 461.9
																											13.00	42.2	40.1	-2.104	-455.9 to 451.7
																											15.00	52	48.99	-3.004	-456.8 to 450.8
																											17.00	54.73	59.13	4.396	-449.4 to 458.2
																											22.00	75.51	66.47	-9.037	-462.9 to 444.8
																											24.00	97.95	72.83	-25.12	-478.9 to 428.7
																											27.00	121.9	71.46	-50.48	-504.3 to 403.3
																											29.00	184.2	74.74	-109.5	-563.3 to 344.3
																											31.00	239.6	84.7	-154.9	-608.7 to 298.9
																											34.00	330.8	83.4	-247.5	-701.3 to 206.4
																											36.00	379.3	89.59	-289.7	-743.5 to 164.2
																											38.00	642.5	148.4	-494.1	-947.9 to -40.29
																											41.00	730	164.2	-565.8	-1020 to -112.0
																											43.00	853.7	195.8	-657.9	-1112 to -204.1
																											45.00	948.3	215.4	-732.9	-1187 to -279.1
																											48.00	1131	298.7	-832.6	-1286 to -378.8
																											Column Factor	Difference	t	P value	Summary
																											0.0000	0	0	P > 0.05	ns
																											6.000	0	0	P > 0.05	ns
																											8.000	-11.19	0.09081	P > 0.05	ns
																											10.00	8.116	0.06588	P > 0.05	ns
																											13.00	-2.104	0.01708	P > 0.05	ns
																											15.00	-3.004	0.02439	P > 0.05	ns
																											17.00	4.396	0.03568	P > 0.05	ns
																											22.00	-9.037	0.07336	P > 0.05	ns
																											24.00	-25.12	0.2039	P > 0.05	ns
																											27.00	-50.48	0.4097	P > 0.05	ns
																											29.00	-109.5	0.8888	P > 0.05	ns
																											31.00	-154.9	1.257	P > 0.05	ns
																											34.00	-247.5	2.009	P > 0.05	ns
																											36.00	-289.7	2.351	P > 0.05	ns
																											38.00	-494.1	4.011	P<0.01	**
																											41.00	-565.8	4.593	P<0.001	***
																											43.00	-657.9	5.341	P<0.001	***
																											45.00	-732.9	5.949	P<0.001	***
																											48.00	-832.6	6.758	P<0.001	***
																											AP2S1+Dox vs AP2M1+Dox
																											Column Factor	AP2S1+Dox	AP2M1+Dox	Difference	95% CI of diff.
																											0.0000	0	0	0	-453.8 to 453.8
																											6.000	0	0	0	-453.8 to 453.8
																											8.000	18.75	20.08	1.327	-452.5 to 455.1
																											10.00	30	33.89	3.892	-449.9 to 457.7
																											13.00	42.2	29.43	-12.77	-466.6 to 441.0
																											15.00	52	32.18	-19.82	-473.6 to 434.0
																											17.00	54.73	41	-13.73	-467.6 to 440.1
																											22.00	75.51	48.22	-27.29	-481.1 to 426.5
																											24.00	97.95	65.31	-32.64	-486.5 to 421.2
																											27.00	121.9	78.77	-43.16	-497.0 to 410.7
																											29.00	184.2	92.3	-91.93	-545.8 to 361.9
																											31.00	239.6	113.1	-126.6	-580.4 to 327.3
																											34.00	330.8	173.2	-157.6	-611.4 to 296.2
																											36.00	379.3	219.2	-160.1	-613.9 to 293.7
																											38.00	642.5	281.3	-361.2	-815.0 to 92.66
																											41.00	730	383.9	-346.1	-799.9 to 107.7
																											43.00	853.7	480.2	-373.5	-827.3 to 80.29
																											45.00	948.3	562.8	-385.4	-839.2 to 68.40
																											48.00	1131	684.7	-446.6	-900.4 to 7.249
																											Column Factor	Difference	t	P value	Summary
																											0.0000	0	0	P > 0.05	ns
																											6.000	0	0	P > 0.05	ns
																											8.000	1.327	0.01077	P > 0.05	ns
																											10.00	3.892	0.03159	P > 0.05	ns
																											13.00	-12.77	0.1037	P > 0.05	ns
																											15.00	-19.82	0.1608	P > 0.05	ns
																											17.00	-13.73	0.1115	P > 0.05	ns
																											22.00	-27.29	0.2215	P > 0.05	ns
																											24.00	-32.64	0.2649	P > 0.05	ns
																											27.00	-43.16	0.3504	P > 0.05	ns
																											29.00	-91.93	0.7462	P > 0.05	ns
																											31.00	-126.6	1.027	P > 0.05	ns
																											34.00	-157.6	1.279	P > 0.05	ns
																											36.00	-160.1	1.299	P > 0.05	ns
																											38.00	-361.2	2.932	P > 0.05	ns
																											41.00	-346.1	2.809	P > 0.05	ns
																											43.00	-373.5	3.032	P > 0.05	ns
																											45.00	-385.4	3.129	P < 0.05	*
																											48.00	-446.6	3.625	P<0.01	**
																											AP2S1+Dox vs PTEN+Dox
																											Column Factor	AP2S1+Dox	PTEN+Dox	Difference	95% CI of diff.
																											0.0000	0	0	0	-453.8 to 453.8
																											6.000	0	0	0	-453.8 to 453.8
																											8.000	18.75	22.45	3.695	-450.1 to 457.5
																											10.00	30	45.54	15.54	-438.3 to 469.4
																											13.00	42.2	27.05	-15.16	-469.0 to 438.7
																											15.00	52	34.44	-17.56	-471.4 to 436.3
																											17.00	54.73	41.13	-13.6	-467.4 to 440.2
																											22.00	75.51	70.62	-4.886	-458.7 to 448.9
																											24.00	97.95	102	4.046	-449.8 to 457.9
																											27.00	121.9	218	96.02	-357.8 to 549.8
																											29.00	184.2	254.2	69.96	-383.9 to 523.8
																											31.00	239.6	321.9	82.3	-371.5 to 536.1
																											34.00	330.8	567.1	236.3	-217.5 to 690.1
																											36.00	379.3	639.2	260	-193.9 to 713.8
																											38.00	642.5	809.2	166.7	-287.1 to 620.5
																											41.00	730	929.4	199.4	-254.4 to 653.3
																											43.00	853.7	997.8	144.1	-309.7 to 597.9
																											45.00	948.3	1241	293.2	-160.7 to 747.0
																											48.00	1131	1352	220.7	-233.1 to 674.5
																											Column Factor	Difference	t	P value	Summary
																											0.0000	0	0	P > 0.05	ns
																											6.000	0	0	P > 0.05	ns
																											8.000	3.695	0.02999	P > 0.05	ns
																											10.00	15.54	0.1261	P > 0.05	ns
																											13.00	-15.16	0.1231	P > 0.05	ns
																											15.00	-17.56	0.1425	P > 0.05	ns
																											17.00	-13.6	0.1104	P > 0.05	ns
																											22.00	-4.886	0.03966	P > 0.05	ns
																											24.00	4.046	0.03284	P > 0.05	ns
																											27.00	96.02	0.7794	P > 0.05	ns
																											29.00	69.96	0.5679	P > 0.05	ns
																											31.00	82.3	0.668	P > 0.05	ns
																											34.00	236.3	1.918	P > 0.05	ns
																											36.00	260	2.11	P > 0.05	ns
																											38.00	166.7	1.353	P > 0.05	ns
																											41.00	199.4	1.619	P > 0.05	ns
																											43.00	144.1	1.17	P > 0.05	ns
																											45.00	293.2	2.38	P > 0.05	ns
																											48.00	220.7	1.791	P > 0.05	ns
																											AP2M1 vs AP2M1+Dox
																											Column Factor	AP2M1	AP2M1+Dox	Difference	95% CI of diff.
																											0.0000	0	0	0	-453.8 to 453.8
																											6.000	0	0	0	-453.8 to 453.8
																											8.000	7.565	20.08	12.51	-441.3 to 466.3
																											10.00	38.12	33.89	-4.225	-458.0 to 449.6
																											13.00	40.1	29.43	-10.67	-464.5 to 443.1
																											15.00	48.99	32.18	-16.81	-470.6 to 437.0
																											17.00	59.13	41	-18.13	-472.0 to 435.7
																											22.00	66.47	48.22	-18.25	-472.1 to 435.6
																											24.00	72.83	65.31	-7.516	-461.3 to 446.3
																											27.00	71.46	78.77	7.316	-446.5 to 461.1
																											29.00	74.74	92.3	17.56	-436.3 to 471.4
																											31.00	84.7	113.1	28.36	-425.5 to 482.2
																											34.00	83.4	173.2	89.84	-364.0 to 543.7
																											36.00	89.59	219.2	129.6	-324.2 to 583.4
																											38.00	148.4	281.3	132.9	-320.9 to 586.8
																											41.00	164.2	383.9	219.7	-234.1 to 673.5
																											43.00	195.8	480.2	284.4	-169.4 to 738.2
																											45.00	215.4	562.8	347.5	-106.3 to 801.3
																											48.00	298.7	684.7	386	-67.81 to 839.8
																											Column Factor	Difference	t	P value	Summary
																											0.0000	0	0	P > 0.05	ns
																											6.000	0	0	P > 0.05	ns
																											8.000	12.51	0.1016	P > 0.05	ns
																											10.00	-4.225	0.03429	P > 0.05	ns
																											13.00	-10.67	0.08661	P > 0.05	ns
																											15.00	-16.81	0.1365	P > 0.05	ns
																											17.00	-18.13	0.1472	P > 0.05	ns
																											22.00	-18.25	0.1481	P > 0.05	ns
																											24.00	-7.516	0.06101	P > 0.05	ns
																											27.00	7.316	0.05939	P > 0.05	ns
																											29.00	17.56	0.1426	P > 0.05	ns
																											31.00	28.36	0.2302	P > 0.05	ns
																											34.00	89.84	0.7292	P > 0.05	ns
																											36.00	129.6	1.052	P > 0.05	ns
																											38.00	132.9	1.079	P > 0.05	ns
																											41.00	219.7	1.783	P > 0.05	ns
																											43.00	284.4	2.309	P > 0.05	ns
																											45.00	347.5	2.821	P > 0.05	ns
																											48.00	386	3.133	P < 0.05	*
																											AP2M1 vs PTEN+Dox
																											Column Factor	AP2M1	PTEN+Dox	Difference	95% CI of diff.
																											0.0000	0	0	0	-453.8 to 453.8
																											6.000	0	0	0	-453.8 to 453.8
																											8.000	7.565	22.45	14.88	-438.9 to 468.7
																											10.00	38.12	45.54	7.419	-446.4 to 461.2
																											13.00	40.1	27.05	-13.06	-466.9 to 440.8
																											15.00	48.99	34.44	-14.56	-468.4 to 439.3
																											17.00	59.13	41.13	-17.99	-471.8 to 435.8
																											22.00	66.47	70.62	4.151	-449.7 to 458.0
																											24.00	72.83	102	29.17	-424.6 to 483.0
																											27.00	71.46	218	146.5	-307.3 to 600.3
																											29.00	74.74	254.2	179.5	-274.4 to 633.3
																											31.00	84.7	321.9	237.2	-216.6 to 691.0
																											34.00	83.4	567.1	483.7	29.93 to 937.6
																											36.00	89.59	639.2	549.6	95.81 to 1003
																											38.00	148.4	809.2	660.8	207.0 to 1115
																											41.00	164.2	929.4	765.2	311.4 to 1219
																											43.00	195.8	997.8	802	348.2 to 1256
																											45.00	215.4	1241	1026	572.2 to 1480
																											48.00	298.7	1352	1053	599.4 to 1507
																											Column Factor	Difference	t	P value	Summary
																											0.0000	0	0	P > 0.05	ns
																											6.000	0	0	P > 0.05	ns
																											8.000	14.88	0.1208	P > 0.05	ns
																											10.00	7.419	0.06022	P > 0.05	ns
																											13.00	-13.06	0.106	P > 0.05	ns
																											15.00	-14.56	0.1182	P > 0.05	ns
																											17.00	-17.99	0.1461	P > 0.05	ns
																											22.00	4.151	0.03369	P > 0.05	ns
																											24.00	29.17	0.2368	P > 0.05	ns
																											27.00	146.5	1.189	P > 0.05	ns
																											29.00	179.5	1.457	P > 0.05	ns
																											31.00	237.2	1.926	P > 0.05	ns
																											34.00	483.7	3.927	P<0.01	**
																											36.00	549.6	4.461	P<0.001	***
																											38.00	660.8	5.364	P<0.001	***
																											41.00	765.2	6.212	P<0.001	***
																											43.00	802	6.51	P<0.001	***
																											45.00	1026	8.329	P<0.001	***
																											48.00	1053	8.549	P<0.001	***
																											AP2M1+Dox vs PTEN+Dox
																											Column Factor	AP2M1+Dox	PTEN+Dox	Difference	95% CI of diff.
																											0.0000	0	0	0	-453.8 to 453.8
																											6.000	0	0	0	-453.8 to 453.8
																											8.000	20.08	22.45	2.368	-451.5 to 456.2
																											10.00	33.89	45.54	11.64	-442.2 to 465.5
																											13.00	29.43	27.05	-2.386	-456.2 to 451.4
																											15.00	32.18	34.44	2.255	-451.6 to 456.1
																											17.00	41	41.13	0.137	-453.7 to 454.0
																											22.00	48.22	70.62	22.4	-431.4 to 476.2
																											24.00	65.31	102	36.69	-417.1 to 490.5
																											27.00	78.77	218	139.2	-314.6 to 593.0
																											29.00	92.3	254.2	161.9	-291.9 to 615.7
																											31.00	113.1	321.9	208.9	-245.0 to 662.7
																											34.00	173.2	567.1	393.9	-59.91 to 847.7
																											36.00	219.2	639.2	420	-33.78 to 873.9
																											38.00	281.3	809.2	527.9	74.06 to 981.7
																											41.00	383.9	929.4	545.6	91.74 to 999.4
																											43.00	480.2	997.8	517.6	63.80 to 971.4
																											45.00	562.8	1241	678.6	224.8 to 1132
																											48.00	684.7	1352	667.2	213.4 to 1121
																											Column Factor	Difference	t	P value	Summary
																											0.0000	0	0	P > 0.05	ns
																											6.000	0	0	P > 0.05	ns
																											8.000	2.368	0.01922	P > 0.05	ns
																											10.00	11.64	0.09452	P > 0.05	ns
																											13.00	-2.386	0.01937	P > 0.05	ns
																											15.00	2.255	0.0183	P > 0.05	ns
																											17.00	0.137	0.001112	P > 0.05	ns
																											22.00	22.4	0.1818	P > 0.05	ns
																											24.00	36.69	0.2978	P > 0.05	ns
																											27.00	139.2	1.13	P > 0.05	ns
																											29.00	161.9	1.314	P > 0.05	ns
																											31.00	208.9	1.695	P > 0.05	ns
																											34.00	393.9	3.197	P < 0.05	*
																											36.00	420	3.41	P < 0.05	*
																											38.00	527.9	4.285	P<0.001	***
																											41.00	545.6	4.428	P<0.001	***
																											43.00	517.6	4.202	P<0.001	***
																											45.00	678.6	5.508	P<0.001	***
																											48.00	667.2	5.416	P<0.001	***

## Sheet: Figure 2K
Time (Days)	PANC-					PANC+							Table Analyzed	Panc
0	0	0	0	0	0	0	0	0	0	0
10	0	0	0	0	0	0	0	0	0	0			Two-way ANOVA
12	0	0	4.84	7.2	9.802	32	9.6715	8.112	9.216	31.2
14	0	4.6305	8.788	7.2	14.415	21.386	23.9575	10.478	17.408	62.5			Source of Variation	% of total variation	P value
17	0	4	9.6875	7.502	11.368	6.776	16.8795	29.6	23.328	58.8245			Interaction	13.28	P<0.0001
19	0	5.324	13.05	21.384	14.8955	23.9575	16.384	45.5625	27.38	75.816			Column Factor	13.03	P<0.0001
21	0	9.802	15.36	17.424	13.456	41.6	17.408	87.025	37.8225	72.9			Time	37.85	P<0.0001
24	0	10.976	14.4	13.456	42.525	36.45	35.301	108.544	46.575	106.2
26	0	6.292	20.825	35.301	36.504	58.136	57.5	140.45	97.216	199.272			Source of Variation	P value summary	Significant?
28	0	16.8175	27.38	36.162	57.6	86.24	70.304	139.159	120.933	247.5			Interaction	***	Yes
31	4.2	18.432	38.663	50.625	63.7245	89.232	62.208	95.7275	92.512	262.44			Column Factor	***	Yes
33	4.2	28.88	21.78	49.6125	55.6875	95.992	62.208	173.4	115.351	329.122			Time	***	Yes
35	12.1945	31.104	37.8225	51.6375	62.5	102.602	108.192	227.2	185.679	309.304
38	13.0355	37.926	48.6	100.352	135.816	163.84	70.304	376.786	251.896	479.232			Source of Variation	Df	Sum-of-squares	Mean square	F
40	22.05	44.982	66.3255	139.537	153.6	184.049	105.056	635.25	209.088	482.837			Interaction	20	1737000	86830	3.114
42	15.75	39.2	66.816	180.774	253.125	271.062	122.88	867.188	323.2	628.371			Column Factor	1	1703000	1703000	61.09
45	40	52	78.652	148.838	310.284	318.291	161.84	990.584	284.062	807.36			Time	20	4948000	247400	8.873
47	70	95.506	94.08	220.32	273.8	240.1	208.25	912.022	246.24	906.304			Residual	168	4684000	27880
49	43.2	80.64	97.686	232.73	273.8	344.452	273.78	1031.94	336	871.2
52	43.2	71.424	141.398	284.8	310.284	453.6	186.2	1111.32	444.36	1056.25			Number of missing values	70
54	61.2255	80	141.398	316.8	419.813	639.45	328.05	1558.2	388.08	1324.58
													Bonferroni posttests
													PANC- vs PANC+
													Time	PANC-	PANC+	Difference	95% CI of diff.
													0.0000	0	0	0	-325.8 to 325.8
													10.00	0	0	0	-325.8 to 325.8
													12.00	4.368	18.04	13.67	-312.1 to 339.5
													14.00	7.007	27.15	20.14	-305.7 to 345.9
													17.00	6.512	27.08	20.57	-305.2 to 346.4
													19.00	10.93	37.82	26.89	-298.9 to 352.7
													21.00	11.21	51.35	40.14	-285.7 to 365.9
													24.00	16.27	66.61	50.34	-275.5 to 376.1
													26.00	19.78	110.5	90.73	-235.1 to 416.5
													28.00	27.59	132.8	105.2	-220.6 to 431.0
													31.00	35.13	120.4	85.3	-240.5 to 411.1
													33.00	32.03	155.2	123.2	-202.6 to 449.0
													35.00	39.05	186.6	147.5	-178.3 to 473.3
													38.00	67.15	268.4	201.3	-124.5 to 527.1
													40.00	85.3	323.3	238	-87.85 to 563.8
													42.00	111.1	442.5	331.4	5.604 to 657.2
													45.00	126	512.4	386.5	60.67 to 712.3
													47.00	150.7	502.6	351.8	26.04 to 677.6
													49.00	145.6	571.5	425.9	100.1 to 751.7
													52.00	170.2	650.3	480.1	154.3 to 805.9
													54.00	203.8	847.7	643.8	318.0 to 969.6
													Time	Difference	t	P value	Summary
													0.0000	0	0	P > 0.05	ns
													10.00	0	0	P > 0.05	ns
													12.00	13.67	0.1295	P > 0.05	ns
													14.00	20.14	0.1907	P > 0.05	ns
													17.00	20.57	0.1948	P > 0.05	ns
													19.00	26.89	0.2546	P > 0.05	ns
													21.00	40.14	0.3801	P > 0.05	ns
													24.00	50.34	0.4767	P > 0.05	ns
													26.00	90.73	0.8591	P > 0.05	ns
													28.00	105.2	0.9965	P > 0.05	ns
													31.00	85.3	0.8076	P > 0.05	ns
													33.00	123.2	1.166	P > 0.05	ns
													35.00	147.5	1.397	P > 0.05	ns
													38.00	201.3	1.906	P > 0.05	ns
													40.00	238	2.253	P > 0.05	ns
													42.00	331.4	3.138	P > 0.05	ns
													45.00	386.5	3.659	P<0.01	**
													47.00	351.8	3.332	P < 0.05	*
													49.00	425.9	4.032	P<0.01	**
													52.00	480.1	4.546	P<0.001	***
													54.00	643.8	6.096	P<0.001	***

## Sheet: Figure 2L
Time (Days)	CFPAC-					CFPAC+						Table Analyzed	CFPAC
0	0	0	0	0	0	0	0	0	0	0
10	0	0	0	0	0	0	0	0	0	0		Two-way ANOVA
12	42.592	40.656	53.958	33.048	38.663	50	57.434	24.624	19.6	39.69
14	33.6	62.208	64.827	71.25	51.9115	147.875	126.852	18.496	35.28	68.75		Source of Variation	% of total variation	P value
17	23.064	95.648	122.793	148.84	66.25	82.472	176.435	42.025	36.982	82.472		Interaction	2.13	0.9527
19	38.4	189.216	145.762	209.202	130.235	155.682	157.696	56.4235	104.43	126		Column Factor	0.95	0.0952
21	49.923	164.15	202.502	247.5	191.66	184.96	169	87.88	117	172.062		Row Factor	56.72	P<0.0001
24	44	171.088	166.635	246.24	267.3	500	196	117	173.95	252.761
26	106.624	221.778	194.4	379.312	484	641.3	282.408	191.1	191.1	290.521		Source of Variation	P value summary	Significant?
28	99.825	269.001	207.36	425.25	372.6	520.251	242.592	183.75	292.494	246.24		Interaction	ns	No
31	95.992	276.822	221.778	379.312	517.482	695.75	271.483	187.308	287.086	368.475		Column Factor	ns	No
33	145.8	237.276	314.288	582.624	490.613	739.26	291.688	246.42	283.966	384.592		Row Factor	***	Yes
35	141.398	308.367	279.864	552.23	661.5	849.178	485.98	205.8	409.909	425.25
38	199.119	497.664	291.2	571.256	583.2	1340.96	425.25	302.58	594.05	373.498		Source of Variation	Df	Sum-of-squares	Mean square	F
40	212.544	378.45	306.56	580	605	1321.31	716.625	295.245	425.25	373.498		Interaction	14	168600	12040	0.4531
												Column Factor	1	75190	75190	2.829
												Row Factor	14	4499000	321400	12.09
												Residual	120	3189000	26580
												Number of missing values	50
												Bonferroni posttests
												CFPAC- vs CFPAC+
												Row Factor	CFPAC-	CFPAC+	Difference	95% CI of diff.
												0.0000	0	0	0	-308.8 to 308.8
												10.00	0	0	0	-308.8 to 308.8
												12.00	41.78	38.27	-3.514	-312.3 to 305.3
												14.00	56.76	79.45	22.69	-286.1 to 331.5
												17.00	91.32	84.08	-7.242	-316.1 to 301.6
												19.00	142.6	120	-22.52	-331.3 to 286.3
												21.00	171.1	146.2	-24.97	-333.8 to 283.9
												24.00	179.1	247.9	68.89	-239.9 to 377.7
												26.00	277.2	319.3	42.06	-266.8 to 350.9
												28.00	274.8	297.1	22.26	-286.6 to 331.1
												31.00	298.3	362	63.74	-245.1 to 372.6
												33.00	354.1	389.2	35.07	-273.8 to 343.9
												35.00	388.7	475.2	86.55	-222.3 to 395.4
												38.00	428.5	607.3	178.8	-130.0 to 487.6
												40.00	416.5	626.4	209.9	-98.95 to 518.7
												Row Factor	Difference	t	P value	Summary
												0.0000	0	0	P > 0.05	ns
												10.00	0	0	P > 0.05	ns
												12.00	-3.514	0.03408	P > 0.05	ns
												14.00	22.69	0.2201	P > 0.05	ns
												17.00	-7.242	0.07023	P > 0.05	ns
												19.00	-22.52	0.2184	P > 0.05	ns
												21.00	-24.97	0.2421	P > 0.05	ns
												24.00	68.89	0.6681	P > 0.05	ns
												26.00	42.06	0.4079	P > 0.05	ns
												28.00	22.26	0.2159	P > 0.05	ns
												31.00	63.74	0.6182	P > 0.05	ns
												33.00	35.07	0.3401	P > 0.05	ns
												35.00	86.55	0.8394	P > 0.05	ns
												38.00	178.8	1.734	P > 0.05	ns
												40.00	209.9	2.035	P > 0.05	ns

[truncated: 44 more sheets: Figure 2M, Figure 2O, Figure 2Q, Figure 2R, Figure 2S, Figure 3A, Figure 3D, Figure 3E, Figure 3H, Figure 3I, Figure 3K, Figure 4B, Figure 4C, Figure 4D, Figure 4E, Figure 4F, Figure 4H, Figure 4J, Figure 4K, Figure 4L …]
